# Supplementary material for: Soil viral communities shifted significantly after wildfire in chaparral and woodland habitats
Source: ISME Commun. 2025 May 6;5(1):ycaf073. doi: 10.1093/ismeco/ycaf073 (PMC12085916; doi:10.1093/ismeco/ycaf073)
Supplement: Geonczy_Wildfire_Supplementary_Tables_ISMEComms_Mar2025_ycaf073 [file geonczy_wildfire_supplementary_tables_ismecomms_mar2025_ycaf073.xlsx]

## Sheet: Supplementary_Table_1
Supplementary Table 1. GPS coordinates for each plot
Plot	Habitat	Location	longitude	latitude	Notes
MC0A	Chaparral	McLaughlin	-122.451	38.8823	Durham, et al. https://doi.org/10.1038/s43705-022-00171-y
MC0B	Chaparral	McLaughlin	-122.451	38.8822	Durham, et al. https://doi.org/10.1038/s43705-022-00171-y
MC1	Chaparral	McLaughlin	-122.34	38.8386
MC2	Chaparral	McLaughlin	-122.343	38.8379
MC3	Chaparral	McLaughlin	-122.443	38.8781
MC4	Chaparral	McLaughlin	-122.445	38.8793
MW0A	Woodland	McLaughlin	-122.426	38.8747	Durham, et al. https://doi.org/10.1038/s43705-022-00171-y
MW0B	Woodland	McLaughlin	-122.426	38.8745	Durham, et al. https://doi.org/10.1038/s43705-022-00171-y
MW1	Woodland	McLaughlin	-122.341	38.8372
MW2	Woodland	McLaughlin	-122.344	38.8375
MW3	Woodland	McLaughlin	-122.43	38.8737
MW4	Woodland	McLaughlin	-122.427	38.8743
QC0A	Chaparral	Quail Ridge	-122.135	38.4829	Durham, et al. https://doi.org/10.1038/s43705-022-00171-y
QC0B	Chaparral	Quail Ridge	-122.148	38.4828	Durham, et al. https://doi.org/10.1038/s43705-022-00171-y
QC1	Chaparral	Quail Ridge	-122.149	38.4829
QC2	Chaparral	Quail Ridge	-122.152	38.4825
QW0B	Woodland	Quail Ridge	-122.149	38.4832	Durham, et al. https://doi.org/10.1038/s43705-022-00171-y
QW1	Woodland	Quail Ridge	-122.149	38.4831
QW2	Woodland	Quail Ridge	-122.151	38.4831

## Sheet: Supplementary_Table_2
Supplementary Table 2. Field Metadata
SampleID	Plot	SubPlot	Location	Habitat	Burn Status	Date	Temperature (ºF) - Rep 1	Temperature (ºF) - Rep 2	Temperature (ºF) - Rep 3	Average Temperature (ºF)	Average Temperature (ºC)	Water Repellency (sec) - Rep 1	Water Repellency (sec) - Rep 2	Water Repellency (sec) - Rep 3	Average Water Repellency (sec)
Q1C1A	QC1	QC1A	Quail Ridge	Chaparral	Burned	2020-11-04	98	98	95	97	36.1111	0	0	0	0
Q1C1B	QC1	QC1B	Quail Ridge	Chaparral	Burned	2020-11-04	102	102	100	101.333	38.5185	0	0	0	0
Q1C2A	QC2	QC2A	Quail Ridge	Chaparral	Burned	2020-11-04	98	100	104	100.667	38.1481	0	0	0	0
Q1C2B	QC2	QC2B	Quail Ridge	Chaparral	Burned	2020-11-04	102	102	104	102.667	39.2593	0	0	0	0
Q1W1A	QW1	QW1A	Quail Ridge	Woodland	Burned	2020-11-04	80	79	78	79	26.1111	0	0	0	0
Q1W1B	QW1	QW1B	Quail Ridge	Woodland	Burned	2020-11-04	70	70	72	70.6667	21.4815	0	0	0	0
Q1W2A	QW2	QW2A	Quail Ridge	Woodland	Burned	2020-11-04	79	75	75	76.3333	24.6296	5	5	0	3.33333
Q1W2B	QW2	QW2B	Quail Ridge	Woodland	Burned	2020-11-04	81	79	79	79.6667	26.4815	5	0	5	3.33333
Q2C1A	QC1	QC1A	Quail Ridge	Chaparral	Burned	2021-01-13	53	52	55	53.3333	11.8519	0	1	3	1.33333
Q2C1B	QC1	QC1B	Quail Ridge	Chaparral	Burned	2021-01-13	54	52	51	52.3333	11.2963	2	1	1	1.33333
Q2C2A	QC2	QC2A	Quail Ridge	Chaparral	Burned	2021-01-13	55	52	52	53	11.6667	8	6	2	5.33333
Q2C2B	QC2	QC2B	Quail Ridge	Chaparral	Burned	2021-01-13	55	53	55	54.3333	12.4074	0	0	2	0.666667
Q2W1A	QW1	QW1A	Quail Ridge	Woodland	Burned	2021-01-13	49	48	50	49	9.44444	3	2	0	1.66667
Q2W1B	QW1	QW1B	Quail Ridge	Woodland	Burned	2021-01-13	49	48	48	48.3333	9.07407	10	5	2	5.66667
Q2W2A	QW2	QW2A	Quail Ridge	Woodland	Burned	2021-01-13	52	50	49	50.3333	10.1852	4	5	2	3.66667
Q2W2B	QW2	QW2B	Quail Ridge	Woodland	Burned	2021-01-13	51	51	50	50.6667	10.3704	0	0	0	0
M1C1A	MC1	MC1A	McLaughlin	Chaparral	Burned	2021-03-11	65	67	70	67.3333	19.6296	0	0	0	0
M1C1B	MC1	MC1B	McLaughlin	Chaparral	Burned	2021-03-11	67	65	69	67	19.4444	0	1	0	0.333333
M1C2A	MC2	MC2A	McLaughlin	Chaparral	Burned	2021-03-11	60	61	61	60.6667	15.9259	2	1	2	1.66667
M1C2B	MC2	MC2B	McLaughlin	Chaparral	Burned	2021-03-11	60	61	62	61	16.1111	0	1	0	0.333333
M1W1A	MW1	MW1A	McLaughlin	Woodland	Burned	2021-03-11	64	63	58	61.6667	16.4815	0	1	2	1
M1W1B	MW1	MW1B	McLaughlin	Woodland	Burned	2021-03-11	71	68	64	67.6667	19.8148	1	0	0	0.333333
M1W2A	MW2	MW2A	McLaughlin	Woodland	Burned	2021-03-11	59	45	48	50.6667	10.3704	2	2	3	2.33333
M1W2B	MW2	MW2B	McLaughlin	Woodland	Burned	2021-03-11	47	46	45	46	7.77778	1	1	3	1.66667
M1C3A	MC3	MC3A	McLaughlin	Chaparral	Control	2021-03-12	59	53	57	56.3333	13.5185	1	2	0	1
M1C3B	MC3	MC3B	McLaughlin	Chaparral	Control	2021-03-12	59	61	52	57.3333	14.0741	0	0	0	0
M1C4A	MC4	MC4A	McLaughlin	Chaparral	Control	2021-03-12	69	59	65	64.3333	17.963	1	0	0	0.333333
M1C4B	MC4	MC4B	McLaughlin	Chaparral	Control	2021-03-12	69	69	71	69.6667	20.9259	2	3	1	2
M1W3A	MW3	MW3A	McLaughlin	Woodland	Control	2021-03-12	45	47	48	46.6667	8.14815	1	1	1	1
M1W3B	MW3	MW3B	McLaughlin	Woodland	Control	2021-03-12	48	45	47	46.6667	8.14815	2	3	4	3
M1W4A	MW4	MW4A	McLaughlin	Woodland	Control	2021-03-12	53	55	50	52.6667	11.4815	1	1	1	1
M1W4B	MW4	MW4B	McLaughlin	Woodland	Control	2021-03-12	53	56	52	53.6667	12.037	2	0	2	1.33333
Q3C1A	QC1	QC1A	Quail Ridge	Chaparral	Burned	2021-03-12	98	96	96	96.6667	35.9259	0	1	0	0.333333
Q3C1B	QC1	QC1B	Quail Ridge	Chaparral	Burned	2021-03-12	90	95	98	94.3333	34.6296	1	0	0	0.333333
Q3C2A	QC2	QC2A	Quail Ridge	Chaparral	Burned	2021-03-12	86	90	84	86.6667	30.3704	0	0	0	0
Q3C2B	QC2	QC2B	Quail Ridge	Chaparral	Burned	2021-03-12	83	82	90	85	29.4444	0	1	0	0.333333
Q3W1A	QW1	QW1A	Quail Ridge	Woodland	Burned	2021-03-12	60	58	51	56.3333	13.5185	0	1	1	0.666667
Q3W1B	QW1	QW1B	Quail Ridge	Woodland	Burned	2021-03-12	54	53	51	52.6667	11.4815	0	3	1	1.33333
Q3W2A	QW2	QW2A	Quail Ridge	Woodland	Burned	2021-03-12	52	49	50	50.3333	10.1852	3	1	2	2
Q3W2B	QW2	QW2B	Quail Ridge	Woodland	Burned	2021-03-12	56	54	54	54.6667	12.5926	1	2	3	2
M2C1A	MC1	MC1A	McLaughlin	Chaparral	Burned	2021-05-16	90	88	91	89.6667	32.037	0	0	1	0.333333
M2C1B	MC1	MC1B	McLaughlin	Chaparral	Burned	2021-05-16	90	90	90	90	32.2222	0	0	0	0
M2C2A	MC2	MC2A	McLaughlin	Chaparral	Burned	2021-05-16	95	92	92	93	33.8889	0	0	0	0
M2C2B	MC2	MC2B	McLaughlin	Chaparral	Burned	2021-05-16	95	95	92	94	34.4444	0	2	2	1.33333
M2C3A	MC3	MC3A	McLaughlin	Chaparral	Control	2021-05-16	82	85	80	82.3333	27.963	1	1	0	0.666667
M2C3B	MC3	MC3B	McLaughlin	Chaparral	Control	2021-05-16	76	83	77	78.6667	25.9259	2	2	3	2.33333
M2C4A	MC4	MC4A	McLaughlin	Chaparral	Control	2021-05-16	90	88	85	87.6667	30.9259	10	10	10	10
M2C4B	MC4	MC4B	McLaughlin	Chaparral	Control	2021-05-16	85	88	89	87.3333	30.7407	0	0	0	0
M2W1A	MW1	MW1A	McLaughlin	Woodland	Burned	2021-05-16	88	90	85	87.6667	30.9259	2	3	5	3.33333
M2W1B	MW1	MW1B	McLaughlin	Woodland	Burned	2021-05-16	85	85	90	86.6667	30.3704	2	2	2	2
M2W2A	MW2	MW2A	McLaughlin	Woodland	Burned	2021-05-16	85	87	85	85.6667	29.8148	1	1	1	1
M2W2B	MW2	MW2B	McLaughlin	Woodland	Burned	2021-05-16	85	85	87	85.6667	29.8148	0	0	0	0
M2W3A	MW3	MW3A	McLaughlin	Woodland	Control	2021-05-17	61	60	61	60.6667	15.9259	1	1	2	1.33333
M2W3B	MW3	MW3B	McLaughlin	Woodland	Control	2021-05-17	60	61	61	60.6667	15.9259	0	0	0	0
M2W4A	MW4	MW4A	McLaughlin	Woodland	Control	2021-05-17	59	60	59	59.3333	15.1852	0	0	0	0
M2W4B	MW4	MW4B	McLaughlin	Woodland	Control	2021-05-17	60	60	61	60.3333	15.7407	10	3	0	4.33333
Q4C1A	QC1	QC1A	Quail Ridge	Chaparral	Burned	2021-05-17	81	81	82	81.3333	27.4074	NA	NA	NA	NA
Q4C1B	QC1	QC1B	Quail Ridge	Chaparral	Burned	2021-05-17	80	81	81	80.6667	27.037	NA	NA	NA	NA
Q4C2A	QC2	QC2A	Quail Ridge	Chaparral	Burned	2021-05-17	88	89	87	88	31.1111	NA	NA	NA	NA
Q4C2B	QC2	QC2B	Quail Ridge	Chaparral	Burned	2021-05-17	86	87	88	87	30.5556	NA	NA	NA	NA
Q4W1A	QW1	QW1A	Quail Ridge	Woodland	Burned	2021-05-17	68	65	66	66.3333	19.0741	NA	NA	NA	NA
Q4W1B	QW1	QW1B	Quail Ridge	Woodland	Burned	2021-05-17	65	65	65	65	18.3333	NA	NA	NA	NA
Q4W2A	QW2	QW2A	Quail Ridge	Woodland	Burned	2021-05-17	61	61	62	61.3333	16.2963	NA	NA	NA	NA
Q4W2B	QW2	QW2B	Quail Ridge	Woodland	Burned	2021-05-17	60	60	61	60.3333	15.7407	NA	NA	NA	NA
Q5C1A	QC1	QC1A	Quail Ridge	Chaparral	Burned	2021-08-09	80	79	81	80	26.6667	0	4	2	2
Q5C1B	QC1	QC1B	Quail Ridge	Chaparral	Burned	2021-08-09	82	82	83	82.3333	27.963	3	4	4	3.66667
Q5C2A	QC2	QC2A	Quail Ridge	Chaparral	Burned	2021-08-09	101	101	92	98	36.6667	3	3	10	5.33333
Q5C2B	QC2	QC2B	Quail Ridge	Chaparral	Burned	2021-08-09	84	96	89	89.6667	32.037	0	0	2	0.666667
Q5W1A	QW1	QW1A	Quail Ridge	Woodland	Burned	2021-08-09	70	70	71	70.3333	21.2963	0	0	0	0
Q5W1B	QW1	QW1B	Quail Ridge	Woodland	Burned	2021-08-09	72	73	72	72.3333	22.4074	0	0	0	0
Q5W2A	QW2	QW2A	Quail Ridge	Woodland	Burned	2021-08-09	72	70	72	71.3333	21.8519	0	0	0	0
Q5W2B	QW2	QW2B	Quail Ridge	Woodland	Burned	2021-08-09	74	68	68	70	21.1111	0	0	0	0
M3C1A	MC1	MC1A	McLaughlin	Chaparral	Burned	2021-08-10	76	70	72	72.6667	22.5926	10	10	10	10
M3C1B	MC1	MC1B	McLaughlin	Chaparral	Burned	2021-08-10	72	72	72	72	22.2222	1	2	1	1.33333
M3C2A	MC2	MC2A	McLaughlin	Chaparral	Burned	2021-08-10	65	68	72	68.3333	20.1852	1	0	0	0.333333
M3C2B	MC2	MC2B	McLaughlin	Chaparral	Burned	2021-08-10	79	70	64	71	21.6667	5	2	1	2.66667
M3C3A	MC3	MC3A	McLaughlin	Chaparral	Control	2021-08-10	78	80	78	78.6667	25.9259	3	5	2	3.33333
M3C3B	MC3	MC3B	McLaughlin	Chaparral	Control	2021-08-10	78	72	72	74	23.3333	2	1	5	2.66667
M3C4A	MC4	MC4A	McLaughlin	Chaparral	Control	2021-08-10	90	93	89	90.6667	32.5926	1	1	1	1
M3C4B	MC4	MC4B	McLaughlin	Chaparral	Control	2021-08-10	100	93	92	95	35	0	0	0	0
M3W1A	MW1	MW1A	McLaughlin	Woodland	Burned	2021-08-10	78	76	78	77.3333	25.1852	3	10	10	7.66667
M3W1B	MW1	MW1B	McLaughlin	Woodland	Burned	2021-08-10	78	76	78	77.3333	25.1852	0	1	8	3
M3W2A	MW2	MW2A	McLaughlin	Woodland	Burned	2021-08-10	71	67	68	68.6667	20.3704	0	0	0	0
M3W2B	MW2	MW2B	McLaughlin	Woodland	Burned	2021-08-10	74	69	68	70.3333	21.2963	0	0	0	0
M3W3A	MW3	MW3A	McLaughlin	Woodland	Control	2021-08-10	69	68	67	68	20	3	7	8	6
M3W3B	MW3	MW3B	McLaughlin	Woodland	Control	2021-08-10	72	70	70	70.6667	21.4815	5	7	2	4.66667
M3W4A	MW4	MW4A	McLaughlin	Woodland	Control	2021-08-10	68	69	69	68.6667	20.3704	0	0	1	0.333333
M3W4B	MW4	MW4B	McLaughlin	Woodland	Control	2021-08-10	65	64	63	64	17.7778	0	2	4	2

## Sheet: Supplementary_Table_3
Supplementary Table 3. Soil chemical measurements* for each sample
* see methods for discrepancies in measurement methods
SampleID	Location	Habitat	Plot	SubPlot	Burn Status	Date	DaysAfterFire	ViromeID	TotalDNAID	Gravimetric Soil Moisture (%)	1:1 soil pH	WDRF Buffer pH	1:1 Soluble Salts, mmho/cm	Organic matter, %LOI	Soil Respiration CO2-C, ppm C	Total Nitrogen, ppm N	Organic Nitrogen, ppm N	Total Organic Carbon, ppm C	Nitrate, ppm NO3-N	Ammonium, ppm NH4-N	Inorganic Nitrogen, ppm N	Total (ICAP) Phosphorus, ppm P	Inorganic (FIA) Phosphorus, ppm P	Organic Phosphorus, ppm P	ICAP Potassium, ppm K	ICAP Calcium, ppm Ca	ICAP Aluminum, ppm Al	ICAP Iron, ppm Fe	ICAP Sulfur, ppm S	ICAP Zinc, ppm Zn	ICAP Manganese, ppm Mn	ICAP Copper, ppm Cu	ICAP Magnesium, ppm Mg	ICAP Sodium, ppm Na	Microbially Active Carbon (%MAC)	Organic C : Organic N	Organic N : Inorganic N	Organic Nitrogen Release, ppm N	Organic Phosphorus Release, ppm P	Available N, lbs N/Acre	Available P, lbs P2O5/Acre	Available K, lbs K2O/Acre
M1C1A	McLaughlin	Chaparral	MC1	MC1A	AfterBurn_Wildfire	2021-03-11	161	MV1	MM1	11.0923	7.2	7.2	0.17	6.4	81.5	11.5	7.7	110	1.8	9.6	11.3	21	18.9	2.6	104	914	147	53	11.4	0.62	13.8	0.06	299	19	74.2	14.3	0.7	7.7	2.6	11.4	49.4	125
M1W1B	McLaughlin	Woodland	MW1	MW1B	AfterBurn_Wildfire	2021-03-11	161	MV10	MM10	15.4295	7.2	7.2	0.18	8.3	264	15.2	10.1	88	6.7	9.1	15.8	54	46.5	7.6	104	862	100	53	11.8	0.83	22.2	0.07	228	19	299	8.8	0.6	10.1	7.6	15.5	124.5	124.3
M1W2A	McLaughlin	Woodland	MW2	MW2A	AfterBurn_Wildfire	2021-03-11	161	MV11	MM11	26.9538	6.8	7.2	0.11	5.9	288	22.9	16.9	229	3.9	4.2	8.1	17	14.7	2.2	87	662	147	29	2.3	0.72	13.4	0.34	251	17	125.7	13.5	2.1	16.9	2.2	15	38.8	104.8
M1W2B	McLaughlin	Woodland	MW2	MW2B	AfterBurn_Wildfire	2021-03-11	161	MV12	MM12	27.4938	6.8	7.2	0.11	5.9	288	22.9	16.9	229	3.9	4.2	8.1	17	14.7	2.2	87	662	147	29	2.3	0.72	13.4	0.34	251	17	125.7	13.5	2.1	16.9	2.2	15	38.8	104.8
M1W3A	McLaughlin	Woodland	MW3	MW3A	AfterBurn_Control	2021-03-12	161	MV13	MM13	22.3726	6.8	7.2	0.31	6.3	321	16.2	9.8	104	3.1	4.4	7.4	6	5.8	0.5	85	610	96	64	2.6	0.36	6.3	0.29	115	16	308.1	10.6	1.3	9.8	0.5	10.3	14.5	102.1
M1W3B	McLaughlin	Woodland	MW3	MW3B	AfterBurn_Control	2021-03-12	161	MV14	MM14	23.947	6.8	7.2	0.31	6.3	321	16.2	9.8	104	3.1	4.4	7.4	6	5.8	0.5	85	610	96	64	2.6	0.36	6.3	0.29	115	16	308.1	10.6	1.3	9.8	0.5	10.3	14.5	102.1
M1W4A	McLaughlin	Woodland	MW4	MW4A	AfterBurn_Control	2021-03-12	161	MV15	MM15	26.3862	7	7.2	0.32	6.7	102	14.7	8.1	130	2.6	4.8	7.3	22	20.7	1.8	121	844	117	77	2.1	0.41	9.1	0.11	219	13	78.3	16.1	1.1	8.1	1.8	9.2	51.7	145.3
M1W4B	McLaughlin	Woodland	MW4	MW4B	AfterBurn_Control	2021-03-12	161	MV16	MM16	29.2087	7	7.2	0.32	6.7	102	14.7	8.1	130	2.6	4.8	7.3	22	20.7	1.8	121	844	117	77	2.1	0.41	9.1	0.11	219	13	78.3	16.1	1.1	8.1	1.8	9.2	51.7	145.3
M2C1A	McLaughlin	Chaparral	MC1	MC1A	AfterBurn_Wildfire	2021-05-16	227	MV17	MM17	2.4972	7	7.2	0.24	5.7	249	45.1	21.2	257	14	8	22	17	11.5	5.8	80	585	192	65	11.8	0.56	14.6	0.3	270	17	97	12.1	1	21.2	5.8	25.9	39.8	96.5
M2C1B	McLaughlin	Chaparral	MC1	MC1B	AfterBurn_Wildfire	2021-05-16	227	MV18	MM18	3.02597	7	7.2	0.24	5.7	249	45.1	21.2	257	14	8	22	17	11.5	5.8	80	585	192	65	11.8	0.56	14.6	0.3	270	17	97	12.1	1	21.2	5.8	25.9	39.8	96.5
M2C2A	McLaughlin	Chaparral	MC2	MC2A	AfterBurn_Wildfire	2021-05-16	227	MV19	MM19	3.33349	6.6	7.2	0.14	5.2	130	26.5	20.1	289	1.8	8.7	10.5	5	3	2.1	52	360	219	80	9.1	0.39	8.8	0.65	341	25	45	14.4	1.9	20.1	2.1	18.4	11.8	62
M1C1B	McLaughlin	Chaparral	MC1	MC1B	AfterBurn_Wildfire	2021-03-11	161	MV2	MM2	11.6996	7.2	7.2	0.17	6.4	81.5	11.5	7.7	110	1.8	9.6	11.3	21	18.9	2.6	104	914	147	53	11.4	0.62	13.8	0.06	299	19	74.2	14.3	0.7	7.7	2.6	11.4	49.4	125
M2C2B	McLaughlin	Chaparral	MC2	MC2B	AfterBurn_Wildfire	2021-05-16	227	MV20	MM20	2.42058	6.6	7.2	0.14	5.2	130	26.5	20.1	289	1.8	8.7	10.5	5	3	2.1	52	360	219	80	9.1	0.39	8.8	0.65	341	25	45	14.4	1.9	20.1	2.1	18.4	11.8	62
M2C3A	McLaughlin	Chaparral	MC3	MC3A	AfterBurn_Control	2021-05-16	227	MV21	MM21	2.92678	6.3	6.6	0.08	8.6	497	18.8	10.3	133	3.3	5.9	9.2	9	4.3	5	75	486	144	61	5.4	0.94	3.5	0.24	249	20	374.5	12.9	1.1	10.3	5	11.7	21.4	90.5
M2C3B	McLaughlin	Chaparral	MC3	MC3B	AfterBurn_Control	2021-05-16	227	MV22	MM22	2.99346	6.3	6.6	0.08	8.6	497	18.8	10.3	133	3.3	5.9	9.2	9	4.3	5	75	486	144	61	5.4	0.94	3.5	0.24	249	20	374.5	12.9	1.1	10.3	5	11.7	21.4	90.5
M2C4A	McLaughlin	Chaparral	MC4	MC4A	AfterBurn_Control	2021-05-16	227	MV23	MM23	3.81308	6.1	6.3	0.13	11.3	553	16.2	9.5	228	0.5	2.4	2.9	9	3.6	5.3	101	630	177	50	6.1	0.93	13.5	0.24	210	15	242.7	23.9	3.3	9.5	5.3	7.5	20.5	121.1
M2C4B	McLaughlin	Chaparral	MC4	MC4B	AfterBurn_Control	2021-05-16	227	MV24	MM24	2.67068	6.1	6.3	0.13	11.3	553	16.2	9.5	228	0.5	2.4	2.9	9	3.6	5.3	101	630	177	50	6.1	0.93	13.5	0.24	210	15	242.7	23.9	3.3	9.5	5.3	7.5	20.5	121.1
M2W1A	McLaughlin	Woodland	MW1	MW1A	AfterBurn_Wildfire	2021-05-16	227	MV25	MM25	3.5214	6.9	7.2	0.27	12.7	594	26.3	20.8	417	2.8	4.3	7.1	59	43.5	15.4	141	700	132	52	11.5	1.01	19	0.24	222	17	142.4	20.1	2.9	20.8	15.4	16.7	135.5	169.7
M2W1B	McLaughlin	Woodland	MW1	MW1B	AfterBurn_Wildfire	2021-05-16	227	MV26	MM26	3.98024	6.9	7.2	0.27	12.7	594	26.3	20.8	417	2.8	4.3	7.1	59	43.5	15.4	141	700	132	52	11.5	1.01	19	0.24	222	17	142.4	20.1	2.9	20.8	15.4	16.7	135.5	169.7
M2W2A	McLaughlin	Woodland	MW2	MW2A	AfterBurn_Wildfire	2021-05-16	227	MV27	MM27	2.75567	7	7.2	0.11	5.5	204	42.6	34	450	2.7	8.3	11	24	15.4	8.3	127	505	155	60	4.9	0.93	17.3	0.45	306	18	45.3	13.3	3.1	34	8.3	27	54.4	151.9
M2W2B	McLaughlin	Woodland	MW2	MW2B	AfterBurn_Wildfire	2021-05-16	227	MV28	MM28	2.30656	7	7.2	0.11	5.5	204	42.6	34	450	2.7	8.3	11	24	15.4	8.3	127	505	155	60	4.9	0.93	17.3	0.45	306	18	45.3	13.3	3.1	34	8.3	27	54.4	151.9
M2W3A	McLaughlin	Woodland	MW3	MW3A	AfterBurn_Control	2021-05-17	227	MV29	MM29	4.42998	7	7.2	0.12	8.2	355	6.4	3.2	52	1.3	2.5	3.8	33	23.8	9.6	134	717	144	52	4.2	0.69	9.8	0.28	195	14	678.9	16.5	0.8	3.2	9.6	4.2	76.8	160.9
M1C2A	McLaughlin	Chaparral	MC2	MC2A	AfterBurn_Wildfire	2021-03-11	161	MV3	MM3	23.6423	6.7	7.2	0.14	5.5	212.9	30.5	17.1	174	2.5	9.6	12.1	9	8.4	0.7	59	425	191	141	4.6	0.42	9.3	0.52	372	22	122.5	10.2	1.4	17.1	0.7	17.5	20.7	70.3
M2W3B	McLaughlin	Woodland	MW3	MW3B	AfterBurn_Control	2021-05-17	227	MV30	MM30	4.91401	7	7.2	0.12	8.2	355	6.4	3.2	52	1.3	2.5	3.8	33	23.8	9.6	134	717	144	52	4.2	0.69	9.8	0.28	195	14	678.9	16.5	0.8	3.2	9.6	4.2	76.8	160.9
M2W4A	McLaughlin	Woodland	MW4	MW4A	AfterBurn_Control	2021-05-17	227	MV31	MM31	5.53439	6.9	7.2	0.14	8.6	299	21.9	17.3	228	0.9	2.6	3.6	16	9.1	6.4	111	661	118	50	5.3	0.56	8.6	0.32	204	16	131.1	13.2	4.8	17.3	6.4	12.5	35.8	132.8
M2W4B	McLaughlin	Woodland	MW4	MW4B	AfterBurn_Control	2021-05-17	227	MV32	MM32	5.13897	6.9	7.2	0.14	8.6	299	21.9	17.3	228	0.9	2.6	3.6	16	9.1	6.4	111	661	118	50	5.3	0.56	8.6	0.32	204	16	131.1	13.2	4.8	17.3	6.4	12.5	35.8	132.8
M3C1A	McLaughlin	Chaparral	MC1	MC1A	AfterBurn_Wildfire	2021-08-10	311	MV33	MM33	2.37333	6.8	7.2	0.2	6.1	300	37.9	30.7	374	2.3	9.4	11.7	20	17.7	2.2	103	673	176	58	13	0.57	20.1	0.23	300	19	80.1	12.2	2.6	30.7	2.2	25.4	45.6	123.2
M3C1B	McLaughlin	Chaparral	MC1	MC1B	AfterBurn_Wildfire	2021-08-10	311	MV34	MM34	2.28022	6.8	7.2	0.2	6.1	300	37.9	30.7	374	2.3	9.4	11.7	20	17.7	2.2	103	673	176	58	13	0.57	20.1	0.23	300	19	80.1	12.2	2.6	30.7	2.2	25.4	45.6	123.2
M3C2A	McLaughlin	Chaparral	MC2	MC2A	AfterBurn_Wildfire	2021-08-10	311	MV35	MM35	3.08305	6.4	6.8	0.25	5.4	221	25.6	20.9	219	2	6.4	8.4	8	7.2	0.5	54	403	189	73	6.7	0.42	13.7	0.65	385	28	101.1	10.5	2.5	20.9	0.5	17.6	17.8	65
M3C2B	McLaughlin	Chaparral	MC2	MC2B	AfterBurn_Wildfire	2021-08-10	311	MV36	MM36	2.35161	6.4	6.8	0.25	5.4	221	25.6	20.9	219	2	6.4	8.4	8	7.2	0.5	54	403	189	73	6.7	0.42	13.7	0.65	385	28	101.1	10.5	2.5	20.9	0.5	17.6	17.8	65
M3C3A	McLaughlin	Chaparral	MC3	MC3A	AfterBurn_Control	2021-08-10	311	MV37	MM37	2.05015	5.9	6.2	0.14	10.8	595	23.8	21.1	299	0.4	2.7	3.2	10	7.4	2.2	67	632	141	64	3.7	0.89	14.8	0.31	254	17	199.3	14.2	6.7	21.1	2.2	14.5	22.1	80.1
M3C3B	McLaughlin	Chaparral	MC3	MC3B	AfterBurn_Control	2021-08-10	311	MV38	MM38	3.0176	5.9	6.2	0.14	10.8	595	23.8	21.1	299	0.4	2.7	3.2	10	7.4	2.2	67	632	141	64	3.7	0.89	14.8	0.31	254	17	199.3	14.2	6.7	21.1	2.2	14.5	22.1	80.1
M3C4A	McLaughlin	Chaparral	MC4	MC4A	AfterBurn_Control	2021-08-10	311	MV39	MM39	1.44006	6	6.4	0.12	8.6	344	29	25	389	0.3	4.8	5.1	10	7	3.2	104	714	192	48	5.6	0.58	16.5	0.22	228	18	88.5	15.5	4.9	25	3.2	18.1	23.5	124.7
M1C2B	McLaughlin	Chaparral	MC2	MC2B	AfterBurn_Wildfire	2021-03-11	161	MV4	MM4	19.2368	6.7	7.2	0.14	5.5	212.9	30.5	17.1	174	2.5	9.6	12.1	9	8.4	0.7	59	425	191	141	4.6	0.42	9.3	0.52	372	22	122.5	10.2	1.4	17.1	0.7	17.5	20.7	70.3
M3C4B	McLaughlin	Chaparral	MC4	MC4B	AfterBurn_Control	2021-08-10	311	MV40	MM40	1.30405	6	6.4	0.12	8.6	344	29	25	389	0.3	4.8	5.1	10	7	3.2	104	714	192	48	5.6	0.58	16.5	0.22	228	18	88.5	15.5	4.9	25	3.2	18.1	23.5	124.7
M3W1A	McLaughlin	Woodland	MW1	MW1A	AfterBurn_Wildfire	2021-08-10	311	MV41	MM41	3.24575	6.9	7.2	0.27	9.8	769	64.4	50.3	626	5.3	9.9	15.2	74	65.5	8.1	148	1037	99	35	18.8	0.92	20.7	0.15	261	20	122.8	12.4	3.3	50.3	8.1	39.3	169.2	178
M3W1B	McLaughlin	Woodland	MW1	MW1B	AfterBurn_Wildfire	2021-08-10	311	MV42	MM42	2.63592	6.9	7.2	0.27	9.8	769	64.4	50.3	626	5.3	9.9	15.2	74	65.5	8.1	148	1037	99	35	18.8	0.92	20.7	0.15	261	20	122.8	12.4	3.3	50.3	8.1	39.3	169.2	178
M3W2A	McLaughlin	Woodland	MW2	MW2A	AfterBurn_Wildfire	2021-08-10	311	MV43	MM43	2.15749	6.8	7.2	0.15	5.6	298	27.6	23.1	238	0.9	3	3.8	27	24.1	2.6	130	594	148	55	6.4	0.8	24.4	0.43	357	21	125.4	10.3	6.1	23.1	2.6	16.2	61.4	155.8
M3W2B	McLaughlin	Woodland	MW2	MW2B	AfterBurn_Wildfire	2021-08-10	311	MV44	MM44	1.83954	6.8	7.2	0.15	5.6	298	27.6	23.1	238	0.9	3	3.8	27	24.1	2.6	130	594	148	55	6.4	0.8	24.4	0.43	357	21	125.4	10.3	6.1	23.1	2.6	16.2	61.4	155.8
M3W3A	McLaughlin	Woodland	MW3	MW3A	AfterBurn_Control	2021-08-10	311	MV45	MM45	3.05622	6.8	7.2	0.15	10	592	30.9	27	324	0.8	3.1	3.9	19	16.6	2.5	135	723	86	35	4.9	0.5	11.3	0.22	213	15	182.6	12	6.9	27	2.5	18.5	43.8	161.4
M3W3B	McLaughlin	Woodland	MW3	MW3B	AfterBurn_Control	2021-08-10	311	MV46	MM46	2.58279	6.8	7.2	0.15	10	592	30.9	27	324	0.8	3.1	3.9	19	16.6	2.5	135	723	86	35	4.9	0.5	11.3	0.22	213	15	182.6	12	6.9	27	2.5	18.5	43.8	161.4
M3W4A	McLaughlin	Woodland	MW4	MW4A	AfterBurn_Control	2021-08-10	311	MV47	MM47	2.12879	6.8	7.2	0.13	8.2	438	27.4	23.5	257	0.5	2.3	2.8	30	27.2	2.6	133	825	145	50	3.7	0.52	11	0.24	226	17	170.8	10.9	8.3	23.5	2.6	15.8	68.5	159.7
M3W4B	McLaughlin	Woodland	MW4	MW4B	AfterBurn_Control	2021-08-10	311	MV48	MM48	2.56701	6.8	7.2	0.13	8.2	438	27.4	23.5	257	0.5	2.3	2.8	30	27.2	2.6	133	825	145	50	3.7	0.52	11	0.24	226	17	170.8	10.9	8.3	23.5	2.6	15.8	68.5	159.7
M1C3A	McLaughlin	Chaparral	MC3	MC3A	AfterBurn_Control	2021-03-12	161	MV5	MM5	26.6985	6.1	6.4	0.07	8.5	284	16.9	10.1	79	1	6.3	7.3	3	2.9	0.2	52	789	138	84	1.9	0.56	9.7	0.2	190	12	359.7	7.8	1.4	10.1	0.2	10.4	7	62.2
M1C3B	McLaughlin	Chaparral	MC3	MC3B	AfterBurn_Control	2021-03-12	161	MV6	MM6	26.2821	6.1	6.4	0.07	8.5	284	16.9	10.1	79	1	6.3	7.3	3	2.9	0.2	52	789	138	84	1.9	0.56	9.7	0.2	190	12	359.7	7.8	1.4	10.1	0.2	10.4	7	62.2
M1C4A	McLaughlin	Chaparral	MC4	MC4A	AfterBurn_Control	2021-03-12	161	MV7	MM7	31.3021	6.3	6.6	0.06	10.7	402	18	11.1	110	1.8	6.4	8.1	11	10.1	1.1	72	722	164	60	3.5	0.75	13.2	0.15	124	13	364.2	9.9	1.4	11.1	1.1	11.5	25.6	86.2
M1C4B	McLaughlin	Chaparral	MC4	MC4B	AfterBurn_Control	2021-03-12	161	MV8	MM8	33.4761	6.3	6.6	0.06	10.7	402	18	11.1	110	1.8	6.4	8.1	11	10.1	1.1	72	722	164	60	3.5	0.75	13.2	0.15	124	13	364.2	9.9	1.4	11.1	1.1	11.5	25.6	86.2
M1W1A	McLaughlin	Woodland	MW1	MW1A	AfterBurn_Wildfire	2021-03-11	161	MV9	MM9	16.8289	7.2	7.2	0.18	8.3	264	15.2	10.1	88	6.7	9.1	15.8	54	46.5	7.6	104	862	100	53	11.8	0.83	22.2	0.07	228	19	299	8.8	0.6	10.1	7.6	15.5	124.5	124.3
McL_1_1	McLaughlin	Woodland	MW0A	McL_1_1	Before_Burn	2019-11-15	-322	McL_1_1	NA	0.814472	6.5	NA	NA	7.9	NA	NA	NA	NA	0.8	NA	NA	NA	26	NA	229	2949	NA	NA	NA	NA	NA	NA	532	12	NA	NA	NA	NA	NA	NA	NA	NA
McL_1_2	McLaughlin	Woodland	MW0B	McL_1_2	Before_Burn	2019-11-15	-322	McL_1_2	NA	0.45846	6.3	NA	NA	4.8	NA	NA	NA	NA	0.6	NA	NA	NA	24.2	NA	269	1684	NA	NA	NA	NA	NA	NA	209	3	NA	NA	NA	NA	NA	NA	NA	NA
McL_6_1	McLaughlin	Chaparral	MC0A	McL_6_1	Before_Burn	2019-11-15	-322	McL_6_1	NA	0.467047	6.8	NA	NA	5.6	NA	NA	NA	NA	1.5	NA	NA	NA	22.8	NA	385	3445	NA	NA	NA	NA	NA	NA	543	4	NA	NA	NA	NA	NA	NA	NA	NA
McL_6_2	McLaughlin	Chaparral	MC0B	McL_6_2	Before_Burn	2019-11-15	-322	McL_6_2	NA	0.582805	6.6	NA	NA	5.4	NA	NA	NA	NA	1.6	NA	NA	NA	31.1	NA	390	3569	NA	NA	NA	NA	NA	NA	738	5	NA	NA	NA	NA	NA	NA	NA	NA
QR_1_1	Quail Ridge	Chaparral	QC0A	QR_1_1	Before_Burn	2019-11-15	-322	QR_1_1	NA	0.56913	6.7	NA	NA	8	NA	NA	NA	NA	11.1	NA	NA	NA	7.5	NA	389	3014	NA	NA	NA	NA	NA	NA	559	5	NA	NA	NA	NA	NA	NA	NA	NA
QR_1_2	Quail Ridge	Chaparral	QC0B	QR_1_2	Before_Burn	2019-11-15	-322	QR_1_2	NA	1.03423	6.4	NA	NA	10.7	NA	NA	NA	NA	0.7	NA	NA	NA	5.4	NA	431	2814	NA	NA	NA	NA	NA	NA	574	8	NA	NA	NA	NA	NA	NA	NA	NA
QR_2_2	Quail Ridge	Woodland	QW0B	QR_2_2	Before_Burn	2019-11-15	-322	QR_2_2	NA	2.26609	5.6	NA	NA	6.8	NA	NA	NA	NA	0.4	NA	NA	NA	6.3	NA	256	2046	NA	NA	NA	NA	NA	NA	587	14	NA	NA	NA	NA	NA	NA	NA	NA
Q1C1A	Quail Ridge	Chaparral	QC1	QC1A	AfterBurn_Wildfire	2020-11-04	33	QV15	QM15	0.575296	7	NA	NA	7.6	NA	NA	NA	NA	0.47	NA	NA	NA	72	NA	409	3307	NA	NA	NA	NA	NA	NA	498	24	NA	NA	NA	NA	NA	NA	NA	NA
Q1C1B	Quail Ridge	Chaparral	QC1	QC1B	AfterBurn_Wildfire	2020-11-04	33	QV16	QM16	0.593824	6.9	NA	NA	5.9	NA	NA	NA	NA	0.38	NA	NA	NA	42	NA	356	3292	NA	NA	NA	NA	NA	NA	554	19	NA	NA	NA	NA	NA	NA	NA	NA
Q1C2A	Quail Ridge	Chaparral	QC2	QC2A	AfterBurn_Wildfire	2020-11-04	33	QV17	QM17	0.202874	6.6	NA	NA	7.3	NA	NA	NA	NA	0.45	NA	NA	NA	37	NA	445	2845	NA	NA	NA	NA	NA	NA	257	17	NA	NA	NA	NA	NA	NA	NA	NA
Q1C2B	Quail Ridge	Chaparral	QC2	QC2B	AfterBurn_Wildfire	2020-11-04	33	QV18	QM18	0.268727	6.9	NA	NA	7.9	NA	NA	NA	NA	1.41	NA	NA	NA	26	NA	316	2895	NA	NA	NA	NA	NA	NA	207	18	NA	NA	NA	NA	NA	NA	NA	NA
Q1W1A	Quail Ridge	Woodland	QW1	QW1A	AfterBurn_Wildfire	2020-11-04	33	QV19	QM19	1.06192	7.4	NA	NA	5.1	NA	NA	NA	NA	0.33	NA	NA	NA	23	NA	246	3020	NA	NA	NA	NA	NA	NA	524	18	NA	NA	NA	NA	NA	NA	NA	NA
Q1W1B	Quail Ridge	Woodland	QW1	QW1B	AfterBurn_Wildfire	2020-11-04	33	QV20	QM20	1.59684	7.5	NA	NA	6.2	NA	NA	NA	NA	0.39	NA	NA	NA	28	NA	285	3221	NA	NA	NA	NA	NA	NA	541	20	NA	NA	NA	NA	NA	NA	NA	NA
Q1W2A	Quail Ridge	Woodland	QW2	QW2A	AfterBurn_Wildfire	2020-11-04	33	QV21	QM21	1.19007	7	NA	NA	4.9	NA	NA	NA	NA	0.62	NA	NA	NA	35	NA	308	2443	NA	NA	NA	NA	NA	NA	334	18	NA	NA	NA	NA	NA	NA	NA	NA
Q1W2B	Quail Ridge	Woodland	QW2	QW2B	AfterBurn_Wildfire	2020-11-04	33	QV22	QM22	1.52449	7.1	NA	NA	6.2	NA	NA	NA	NA	0.255	NA	NA	NA	19	NA	342	2401	NA	NA	NA	NA	NA	NA	333	19	NA	NA	NA	NA	NA	NA	NA	NA
Q2C1A	Quail Ridge	Chaparral	QC1	QC1A	AfterBurn_Wildfire	2021-01-13	103	QV23	QM23	3.78517	7.3	7.2	0.22	8.2	177	36.7	21.4	286	0.4	26.5	27	53	45.9	6.6	134	1206	134	51	43.7	1.04	25	0.21	232	28	61.9	13.3	0.8	21.4	6.6	43.6	120.9	161.3
Q2C1B	Quail Ridge	Chaparral	QC1	QC1B	AfterBurn_Wildfire	2021-01-13	103	QV24	QM24	7.1836	7.3	7.2	0.22	8.2	177	36.7	21.4	286	0.4	26.5	27	53	45.9	6.6	134	1206	134	51	43.7	1.04	25	0.21	232	28	61.9	13.3	0.8	21.4	6.6	43.6	120.9	161.3
Q2C2A	Quail Ridge	Chaparral	QC2	QC2A	AfterBurn_Wildfire	2021-01-13	103	QV25	QM25	7.92725	7.5	7.2	0.27	7.7	208	35.4	10.3	168	12.5	17.3	29.8	45	39.5	5.8	135	1161	132	47	29.2	0.67	20.8	0.23	151	20	123.6	16.4	0.3	10.3	5.8	36.1	104.3	162.2
Q2C2B	Quail Ridge	Chaparral	QC2	QC2B	AfterBurn_Wildfire	2021-01-13	103	QV26	QM26	11.2163	7.5	7.2	0.27	7.7	208	35.4	10.3	168	12.5	17.3	29.8	45	39.5	5.8	135	1161	132	47	29.2	0.67	20.8	0.23	151	20	123.6	16.4	0.3	10.3	5.8	36.1	104.3	162.2
Q2W1A	Quail Ridge	Woodland	QW1	QW1A	AfterBurn_Wildfire	2021-01-13	103	QV27	QM27	12.6805	7.3	7.2	0.2	7.8	208	25.9	14	215	2.2	11.6	13.9	26	22	3.6	95	673	135	63	15.9	0.95	22	0.14	197	16	96.6	15.4	1	14	3.6	25.1	58.9	114.2
Q2W1B	Quail Ridge	Woodland	QW1	QW1B	AfterBurn_Wildfire	2021-01-13	103	QV28	QM28	13.4586	7.3	7.2	0.2	7.8	208	25.9	14	215	2.2	11.6	13.9	26	22	3.6	95	673	135	63	15.9	0.95	22	0.14	197	16	96.6	15.4	1	14	3.6	25.1	58.9	114.2
Q2W2A	Quail Ridge	Woodland	QW2	QW2A	AfterBurn_Wildfire	2021-01-13	103	QV29	QM29	11.7061	7.7	7.2	0.27	5.5	159	21.2	9.2	153	4.8	8.1	13	40	33.8	5.9	123	1000	118	41	14.7	0.66	21.7	0.13	162	15	104.2	16.5	0.7	9.2	5.9	20	91.3	148.1
Q2W2B	Quail Ridge	Woodland	QW2	QW2B	AfterBurn_Wildfire	2021-01-13	103	QV30	QM30	12.9885	7.7	7.2	0.27	5.5	159	21.2	9.2	153	4.8	8.1	13	40	33.8	5.9	123	1000	118	41	14.7	0.66	21.7	0.13	162	15	104.2	16.5	0.7	9.2	5.9	20	91.3	148.1
Q3C1A	Quail Ridge	Chaparral	QC1	QC1A	AfterBurn_Wildfire	2021-03-12	161	QV31	QM31	12.4038	7.4	7.2	0.33	5.9	14.6	45.1	20.3	173	11.6	22.8	34.4	38	33.4	4.2	125	1019	138	101	35.3	1.19	16.6	0.11	338	20	8.4	8.5	0.6	6.8	1.1	24.7	79.3	149.8
Q3C1B	Quail Ridge	Chaparral	QC1	QC1B	AfterBurn_Wildfire	2021-03-12	161	QV32	QM32	10.6051	7.4	7.2	0.33	5.9	14.6	45.1	20.3	173	11.6	22.8	34.4	38	33.4	4.2	125	1019	138	101	35.3	1.19	16.6	0.11	338	20	8.4	8.5	0.6	6.8	1.1	24.7	79.3	149.8
Q3C2A	Quail Ridge	Chaparral	QC2	QC2A	AfterBurn_Wildfire	2021-03-12	161	QV33	QM33	14.371	7.4	7.2	0.35	7.9	42.7	70	23.9	164	33.4	20.4	53.8	44	39.8	4.3	175	1402	130	119	27.5	0.63	33.2	0.02	201	23	26	6.9	0.4	23.9	3.3	46.6	99.2	210.1
Q3C2B	Quail Ridge	Chaparral	QC2	QC2B	AfterBurn_Wildfire	2021-03-12	161	QV34	QM34	15.7537	7.4	7.2	0.35	7.9	42.7	70	23.9	164	33.4	20.4	53.8	44	39.8	4.3	175	1402	130	119	27.5	0.63	33.2	0.02	201	23	26	6.9	0.4	23.9	3.3	46.6	99.2	210.1
Q3W1A	Quail Ridge	Woodland	QW1	QW1A	AfterBurn_Wildfire	2021-03-12	161	QV35	QM35	17.6698	7.6	7.2	0.29	6.5	6.7	34.7	17.2	147	7.9	18.7	26.6	62	55.9	6.6	120	1715	128	93	50.1	1.48	45.1	0.11	386	19	4.6	8.5	0.6	3.1	0.9	17.8	130.7	144.1
Q3W1B	Quail Ridge	Woodland	QW1	QW1B	AfterBurn_Wildfire	2021-03-12	161	QV36	QM36	21.5418	7.6	7.2	0.29	6.5	6.7	34.7	17.2	147	7.9	18.7	26.6	62	55.9	6.6	120	1715	128	93	50.1	1.48	45.1	0.11	386	19	4.6	8.5	0.6	3.1	0.9	17.8	130.7	144.1
Q3W2A	Quail Ridge	Woodland	QW2	QW2A	AfterBurn_Wildfire	2021-03-12	161	QV37	QM37	22.686	7.3	7.2	0.22	5.7	203	22.2	9.6	86	7.7	4.3	12	25	22.3	2.9	127	982	126	33	7.8	0.77	24.1	0.16	152	15	236.3	8.9	0.8	9.6	2.9	13	58	152
Q3W2B	Quail Ridge	Woodland	QW2	QW2B	AfterBurn_Wildfire	2021-03-12	161	QV38	QM38	27.8321	7.3	7.2	0.22	5.7	203	22.2	9.6	86	7.7	4.3	12	25	22.3	2.9	127	982	126	33	7.8	0.77	24.1	0.16	152	15	236.3	8.9	0.8	9.6	2.9	13	58	152
Q4C1A	Quail Ridge	Chaparral	QC1	QC1A	AfterBurn_Wildfire	2021-05-17	227	QV39	QM39	1.9485	6.9	7.2	0.29	6.3	250	19.9	13.1	152	4.9	1.3	6.3	19	12	6.5	125	711	167	55	20.7	0.79	18	0.24	216	21	164.1	11.6	2.1	13.1	6.5	11.6	42.5	150
Q4C1B	Quail Ridge	Chaparral	QC1	QC1B	AfterBurn_Wildfire	2021-05-17	227	QV40	QM40	2.14423	6.9	7.2	0.29	6.3	250	19.9	13.1	152	4.9	1.3	6.3	19	12	6.5	125	711	167	55	20.7	0.79	18	0.24	216	21	164.1	11.6	2.1	13.1	6.5	11.6	42.5	150
Q4C2A	Quail Ridge	Chaparral	QC2	QC2A	AfterBurn_Wildfire	2021-05-17	227	QV41	QM41	1.13621	6.9	7.2	0.46	8	533	47.2	29.5	339	4.9	24.2	29	27	18.6	8.2	157	2417	57	20	27.5	0.85	20.3	0.12	170	19	157.2	11.5	1	29.5	8.2	35.1	61.5	188.8
Q4C2B	Quail Ridge	Chaparral	QC2	QC2B	AfterBurn_Wildfire	2021-05-17	227	QV42	QM42	2.13729	6.9	7.2	0.46	8	533	47.2	29.5	339	4.9	24.2	29	27	18.6	8.2	157	2417	57	20	27.5	0.85	20.3	0.12	170	19	157.2	11.5	1	29.5	8.2	35.1	61.5	188.8
Q4W1A	Quail Ridge	Woodland	QW1	QW1A	AfterBurn_Wildfire	2021-05-17	227	QV43	QM43	4.95713	7.1	7.2	0.35	6.7	248	84.3	30.5	433	24.3	16.3	40.6	16	10.7	5.3	130	678	152	57	10.3	1.1	19.7	0.37	204	21	57.3	14.2	0.8	30.5	5.3	42.7	36.8	155.8
Q4W1B	Quail Ridge	Woodland	QW1	QW1B	AfterBurn_Wildfire	2021-05-17	227	QV44	QM44	4.37939	7.1	7.2	0.35	6.7	248	84.3	30.5	433	24.3	16.3	40.6	16	10.7	5.3	130	678	152	57	10.3	1.1	19.7	0.37	204	21	57.3	14.2	0.8	30.5	5.3	42.7	36.8	155.8
Q4W2A	Quail Ridge	Woodland	QW2	QW2A	AfterBurn_Wildfire	2021-05-17	227	QV45	QM45	4.55081	7.3	7.2	0.36	5.4	183	50.1	20.5	241	16.2	6.6	22.8	48	36.6	11	183	956	142	47	24.9	0.83	34.3	0.21	175	17	75.9	11.8	0.9	20.5	11	26	109.6	220.1
Q4W2B	Quail Ridge	Woodland	QW2	QW2B	AfterBurn_Wildfire	2021-05-17	227	QV46	QM46	4.07848	7.3	7.2	0.36	5.4	183	50.1	20.5	241	16.2	6.6	22.8	48	36.6	11	183	956	142	47	24.9	0.83	34.3	0.21	175	17	75.9	11.8	0.9	20.5	11	26	109.6	220.1
Q5C1A	Quail Ridge	Chaparral	QC1	QC1A	AfterBurn_Wildfire	2021-08-09	311	QV47	QM47	-0.0808998	7.2	7.2	0.44	7.8	410	98.6	54.7	513	15.8	48.2	64	36	34.6	1.8	145	1197	162	57	71.8	1	29.3	0.2	264	31	80	9.4	0.9	54.7	1.8	71.3	83.7	173.4
Q5C1B	Quail Ridge	Chaparral	QC1	QC1B	AfterBurn_Wildfire	2021-08-09	311	QV48	QM48	-1.10451	7.2	7.2	0.44	7.8	410	98.6	54.7	513	15.8	48.2	64	36	34.6	1.8	145	1197	162	57	71.8	1	29.3	0.2	264	31	80	9.4	0.9	54.7	1.8	71.3	83.7	173.4
Q5C2A	Quail Ridge	Chaparral	QC2	QC2A	AfterBurn_Wildfire	2021-08-09	311	QV49	QM49	-0.0542736	6.9	7.2	0.39	9.5	582	99.7	51.9	557	26.5	28.4	54.9	56	51.1	5	169	1317	131	38	39.1	0.98	38.5	0.12	172	20	104.6	10.7	0.9	51.9	5	64.1	128.9	203
Q5C2B	Quail Ridge	Chaparral	QC2	QC2B	AfterBurn_Wildfire	2021-08-09	311	QV50	QM50	-0.228745	6.9	7.2	0.39	9.5	582	99.7	51.9	557	26.5	28.4	54.9	56	51.1	5	169	1317	131	38	39.1	0.98	38.5	0.12	172	20	104.6	10.7	0.9	51.9	5	64.1	128.9	203
Q5W1A	Quail Ridge	Woodland	QW1	QW1A	AfterBurn_Wildfire	2021-08-09	311	QV51	QM51	1.09665	7.3	7.2	0.27	6.3	268	53	28.2	321	17.6	10	27.6	56	53.1	2.6	121	1243	138	54	29.3	1.48	51.4	0.19	293	20	83.5	11.4	1	28.2	2.6	33.5	128	144.6
Q5W1B	Quail Ridge	Woodland	QW1	QW1B	AfterBurn_Wildfire	2021-08-09	311	QV52	QM52	0.951368	7.3	7.2	0.27	6.3	268	53	28.2	321	17.6	10	27.6	56	53.1	2.6	121	1243	138	54	29.3	1.48	51.4	0.19	293	20	83.5	11.4	1	28.2	2.6	33.5	128	144.6
Q5W2A	Quail Ridge	Woodland	QW2	QW2A	AfterBurn_Wildfire	2021-08-09	311	QV53	QM53	0.950847	7.3	7.2	0.19	6.4	190	39.1	27.6	297	4.5	6.9	11.4	49	45.3	3.9	163	1085	132	42	12.2	1.09	44.9	0.21	200	19	63.9	10.8	2.4	27.6	3.9	23.4	113	195
Q5W2B	Quail Ridge	Woodland	QW2	QW2B	AfterBurn_Wildfire	2021-08-09	311	QV54	QM54	0.815307	7.3	7.2	0.19	6.4	190	39.1	27.6	297	4.5	6.9	11.4	49	45.3	3.9	163	1085	132	42	12.2	1.09	44.9	0.21	200	19	63.9	10.8	2.4	27.6	3.9	23.4	113	195

## Sheet: Supplementary_Table_4
Supplementary Table 4. Host Prediction
Virus	AAI to closest RaFAH reference	Confidence score	List of methods	HostDomain	HostPhylum	HostClass	HostOrder	HostFamily	HostGenus
MV10_contig_1017	11.97	91.6	blast;93.90 iPHoP-RF;85.10	Bacteria	Actinobacteriota	Actinomycetia	Propionibacteriales	Nocardioidaceae	Nocardioides
MV10_contig_1038	9	90.4	blast;92.90 iPHoP-RF;83.10	Bacteria	Actinobacteriota	Actinomycetia	Propionibacteriales	Nocardioidaceae	Nocardioides
MV10_contig_1066	12.41	94.9	iPHoP-RF;96.40	Bacteria	Actinobacteriota	Actinomycetia	Mycobacteriales	Mycobacteriaceae	Dietzia
MV10_contig_1074	4.96	94.2	blast;95.90 iPHoP-RF;66.00	Bacteria	Actinobacteriota	Actinomycetia	Mycobacteriales	Micromonosporaceae	Micromonospora
MV10_contig_108	16.48	92.6	iPHoP-RF;94.70 CRISPR;79.20	Bacteria	Actinobacteriota	Actinomycetia	Streptomycetales	Streptomycetaceae	Streptomyces
MV10_contig_1089	36.14	93.5	iPHoP-RF;95.40	Bacteria	Actinobacteriota	Actinomycetia	Mycobacteriales	Mycobacteriaceae	Mycobacterium
MV10_contig_1103	5.26	94.9	iPHoP-RF;96.40	Bacteria	Actinobacteriota	Actinomycetia	Mycobacteriales	Mycobacteriaceae	Mycobacterium
MV10_contig_1106	6	93.5	iPHoP-RF;95.40	Bacteria	Actinobacteriota	Actinomycetia	Mycobacteriales	Mycobacteriaceae	Mycobacterium
MV10_contig_1110	22.45	95.9	iPHoP-RF;97.10	Bacteria	Actinobacteriota	Actinomycetia	Mycobacteriales	Mycobacteriaceae	Mycobacterium
MV10_contig_1111	13.2	94.7	CRISPR;96.30 blast;94.90 iPHoP-RF;85.70	Bacteria	Actinobacteriota	Actinomycetia	Mycobacteriales	Micromonosporaceae	Micromonospora
MV10_contig_1112	4.44	93.5	iPHoP-RF;95.40	Bacteria	Actinobacteriota	Actinomycetia	Propionibacteriales	Kribbellaceae	Kribbella
MV10_contig_1129	7.14	92.2	iPHoP-RF;94.40	Bacteria	Actinobacteriota	Actinomycetia	Mycobacteriales	Mycobacteriaceae	Mycobacterium
MV10_contig_1132	3.57	94.9	iPHoP-RF;96.40 blast;92.80 CRISPR;68.60	Bacteria	Actinobacteriota	Actinomycetia	Streptomycetales	Streptomycetaceae	Streptomyces
MV10_contig_1133	2.13	92.6	blast;94.70 iPHoP-RF;56.20	Bacteria	Actinobacteriota	Actinomycetia	Propionibacteriales	Nocardioidaceae	Nocardioides
MV10_contig_1145	8.48	95.9	iPHoP-RF;97.10	Bacteria	Actinobacteriota	Actinomycetia	Mycobacteriales	Mycobacteriaceae	Mycobacterium
MV10_contig_1149	15.53	94.9	iPHoP-RF;96.40	Bacteria	Actinobacteriota	Actinomycetia	Mycobacteriales	Mycobacteriaceae	Mycobacterium
MV10_contig_1152	7.76	93.5	iPHoP-RF;95.40	Bacteria	Bacteroidota	Bacteroidia	Cytophagales	Hymenobacteraceae	Hymenobacter
MV10_contig_1161	9.24	93.2	blast;95.20 CRISPR;89.80	Bacteria	Proteobacteria	Alphaproteobacteria	Sphingomonadales	Sphingomonadaceae	Sphingomonas
MV10_contig_1185	6.81	94.5	iPHoP-RF;96.10 CRISPR;92.30	Bacteria	Actinobacteriota	Actinomycetia	Streptomycetales	Streptomycetaceae	Streptomyces
MV10_contig_1188	3.5	98.2	CRISPR;98.70	Bacteria	Actinobacteriota	Coriobacteriia	Coriobacteriales	Coriobacteriaceae	Collinsella
MV10_contig_1188	3.5	91.1	blast;93.50 iPHoP-RF;59.00	Bacteria	Actinobacteriota	Actinomycetia	Propionibacteriales	Kribbellaceae	Kribbella
MV10_contig_1246	7.29	90.3	iPHoP-RF;92.80	Bacteria	Actinobacteriota	Actinomycetia	Mycobacteriales	Mycobacteriaceae	Mycobacterium
MV10_contig_1266	2.2	94.5	iPHoP-RF;96.10	Bacteria	Proteobacteria	Gammaproteobacteria	Pseudomonadales	Halieaceae	Luminiphilus
MV10_contig_128	12.82	99	CRISPR;99.20 blast;93.90 iPHoP-RF;84.20	Bacteria	Actinobacteriota	Actinomycetia	Streptomycetales	Streptomycetaceae	Streptomyces
MV10_contig_1286	3.41	90.7	iPHoP-RF;93.10	Bacteria	Actinobacteriota	Actinomycetia	Mycobacteriales	Mycobacteriaceae	Mycobacterium
MV10_contig_1309	7.4	92.2	iPHoP-RF;94.40	Bacteria	Actinobacteriota	Actinomycetia	Mycobacteriales	Mycobacteriaceae	Mycobacterium
MV10_contig_1313	11.96	92	RaFAH;94.20	Bacteria	Actinobacteriota	Actinomycetia	Streptomycetales	Streptomycetaceae	Streptomyces
MV10_contig_1315	3.28	95.9	iPHoP-RF;97.10 blast;93.10 CRISPR;88.90	Bacteria	Actinobacteriota	Actinomycetia	Streptomycetales	Streptomycetaceae	Streptomyces
MV10_contig_1319	5.12	94.9	iPHoP-RF;96.40	Bacteria	Actinobacteriota	Actinomycetia	Mycobacteriales	Mycobacteriaceae	Mycobacterium
MV10_contig_133	24.44	95.7	RaFAH;94.80 CRISPR;71.20	Bacteria	Actinobacteriota	Actinomycetia	Streptomycetales	Streptomycetaceae	Streptomyces
MV10_contig_1355	8.29	90.9	blast;93.30 iPHoP-RF;74.10	Bacteria	Proteobacteria	Alphaproteobacteria	Rhizobiales	Rhizobiaceae	Agrobacterium
MV10_contig_1359	10.95	93.1	iPHoP-RF;95.10 blast;93.90 CRISPR;93.00	Bacteria	Actinobacteriota	Actinomycetia	Streptomycetales	Streptomycetaceae	Streptomyces
MV10_contig_1370	6.25	95.9	iPHoP-RF;97.10	Bacteria	Proteobacteria	Alphaproteobacteria	Rhizobiales	Beijerinckiaceae	Microvirga
MV10_contig_1384	16.53	93.6	blast;95.50 iPHoP-RF;62.70	Bacteria	Proteobacteria	Gammaproteobacteria	Burkholderiales	Burkholderiaceae	Massilia
MV10_contig_1386	8.87	95.9	iPHoP-RF;97.10	Bacteria	Actinobacteriota	Actinomycetia	Mycobacteriales	Mycobacteriaceae	Mycobacterium
MV10_contig_1387	3.09	90.7	iPHoP-RF;93.10	Bacteria	Actinobacteriota	Actinomycetia	Streptomycetales	Streptomycetaceae	Streptomyces
MV10_contig_1392	10.29	90.7	CRISPR;93.10 iPHoP-RF;57.60	Bacteria	Actinobacteriota	Actinomycetia	Actinomycetales	Microbacteriaceae	Curtobacterium
MV10_contig_1398	17.17	93.2	blast;95.20 iPHoP-RF;78.50	Bacteria	Actinobacteriota	Actinomycetia	Mycobacteriales	Pseudonocardiaceae	Amycolatopsis
MV10_contig_1408	5.32	94.9	iPHoP-RF;96.40	Bacteria	Actinobacteriota	Actinomycetia	Mycobacteriales	Geodermatophilaceae	Blastococcus
MV10_contig_1408	5.32	94.5	iPHoP-RF;96.10	Bacteria	Actinobacteriota	Actinomycetia	Mycobacteriales	Geodermatophilaceae	Geodermatophilus
MV10_contig_141	6.66	92.2	iPHoP-RF;94.40	Bacteria	Bacteroidota	Bacteroidia	Sphingobacteriales	Sphingobacteriaceae	Pedobacter
MV10_contig_1410	3.48	95.9	iPHoP-RF;97.10	Bacteria	Actinobacteriota	Actinomycetia	Mycobacteriales	Mycobacteriaceae	Mycobacterium
MV10_contig_1414	4.74	95.9	iPHoP-RF;97.10 blast;94.60	Bacteria	Actinobacteriota	Actinomycetia	Streptomycetales	Streptomycetaceae	Streptomyces
MV10_contig_1434	18.13	92.7	blast;94.80 iPHoP-RF;85.10 CRISPR;56.90	Bacteria	Actinobacteriota	Actinomycetia	Streptomycetales	Streptomycetaceae	Streptomyces
MV10_contig_1443	14.34	92.7	blast;94.80 iPHoP-RF;90.10 CRISPR;57.50	Bacteria	Actinobacteriota	Actinomycetia	Streptomycetales	Streptomycetaceae	Streptomyces
MV10_contig_1464	25.25	95.9	iPHoP-RF;97.10 CRISPR;78.40	Bacteria	Actinobacteriota	Actinomycetia	Streptomycetales	Streptomycetaceae	Streptomyces
MV10_contig_1464	25.25	91	iPHoP-RF;93.40	Bacteria	Actinobacteriota	Actinomycetia	Streptomycetales	Streptomycetaceae	Streptomyces
MV10_contig_1465	2.15	91.8	iPHoP-RF;94.10	Bacteria	Proteobacteria	Gammaproteobacteria	Burkholderiales	Burkholderiaceae	Paraburkholderia
MV10_contig_1494	9.7	95.9	iPHoP-RF;97.10	Bacteria	Actinobacteriota	Actinomycetia	Mycobacteriales	Geodermatophilaceae	Geodermatophilus
MV10_contig_1494	9.7	94.5	iPHoP-RF;96.10	Bacteria	Actinobacteriota	Actinomycetia	Mycobacteriales	Geodermatophilaceae	Blastococcus
MV10_contig_1520	24.93	93.9	blast;95.70 iPHoP-RF;71.90	Bacteria	Proteobacteria	Alphaproteobacteria	Caulobacterales	Caulobacteraceae	Brevundimonas
MV10_contig_1543	2.76	95.9	iPHoP-RF;97.10 blast;92.60 CRISPR;67.50	Bacteria	Actinobacteriota	Actinomycetia	Streptomycetales	Streptomycetaceae	Streptomyces
MV10_contig_1543	2.76	93.1	iPHoP-RF;95.10	Bacteria	Actinobacteriota	Actinomycetia	Streptomycetales	Streptomycetaceae	Streptomyces
MV10_contig_1545	4.17	93.5	iPHoP-RF;95.40	Bacteria	Actinobacteriota	Actinomycetia	Mycobacteriales	Mycobacteriaceae	Mycobacterium
MV10_contig_1578	20.36	92.6	iPHoP-RF;94.70	Bacteria	Proteobacteria	Alphaproteobacteria	Sphingomonadales	Sphingomonadaceae	Sphingomonas
MV10_contig_1602	60.66	95.3	iPHoP-RF;96.70 blast;94.70 CRISPR;84.50	Bacteria	Actinobacteriota	Actinomycetia	Streptomycetales	Streptomycetaceae	Streptomyces
MV10_contig_1608	2.29	90.8	blast;93.20 iPHoP-RF;77.50 CRISPR;51.60	Bacteria	Actinobacteriota	Actinomycetia	Mycobacteriales	Micromonosporaceae	Micromonospora
MV10_contig_1612	7.68	94.3	blast;96.00	Bacteria	Planctomycetota	Phycisphaerae	Phycisphaerales	Phycisphaeraceae	GCA-2686995
MV10_contig_1627	22.83	90.8	blast;93.20 iPHoP-RF;79.30	Bacteria	Actinobacteriota	Actinomycetia	Actinomycetales	Microbacteriaceae	Microbacterium
MV10_contig_1631	4.41	93.1	iPHoP-RF;95.10	Bacteria	Actinobacteriota	Actinomycetia	Mycobacteriales	Mycobacteriaceae	Mycobacterium
MV10_contig_1633	9.1	94.5	iPHoP-RF;96.10	Bacteria	Actinobacteriota	Actinomycetia	Mycobacteriales	Mycobacteriaceae	Mycobacterium
MV10_contig_1648	20.73	92.2	iPHoP-RF;94.40	Bacteria	Actinobacteriota	Actinomycetia	Mycobacteriales	Mycobacteriaceae	Mycobacterium
MV10_contig_1662	2.63	92.2	iPHoP-RF;94.40 blast;92.60	Bacteria	Actinobacteriota	Actinomycetia	Streptomycetales	Streptomycetaceae	Streptomyces
MV10_contig_1672	4.14	94.5	iPHoP-RF;96.10	Bacteria	Actinobacteriota	Actinomycetia	Mycobacteriales	Mycobacteriaceae	Mycobacterium
MV10_contig_1680	3.95	93.5	iPHoP-RF;95.40	Bacteria	Actinobacteriota	Actinomycetia	Mycobacteriales	Mycobacteriaceae	Mycobacterium
MV10_contig_1688	4.65	94.9	iPHoP-RF;96.40	Bacteria	Actinobacteriota	Actinomycetia	Mycobacteriales	Mycobacteriaceae	Mycobacterium
MV10_contig_1691	8	94.9	iPHoP-RF;96.40	Bacteria	Actinobacteriota	Actinomycetia	Streptomycetales	Streptomycetaceae	Streptomyces
MV10_contig_1702	12.77	95.3	iPHoP-RF;96.70 blast;93.60 CRISPR;66.80	Bacteria	Actinobacteriota	Actinomycetia	Streptomycetales	Streptomycetaceae	Streptomyces
MV10_contig_1710	13.01	91.5	blast;93.80 iPHoP-RF;74.80	Bacteria	Actinobacteriota	Actinomycetia	Mycobacteriales	Micromonosporaceae	Micromonospora
MV10_contig_1732	40.88	100	RaFAH;98.00 iPHoP-RF;97.10 CRISPR;94.80 blast;94.00	Bacteria	Actinobacteriota	Actinomycetia	Streptomycetales	Streptomycetaceae	Streptomyces
MV10_contig_1732	40.88	92.2	CRISPR;94.40	Bacteria	Actinobacteriota	Actinomycetia	Streptomycetales	Streptomycetaceae	SCUT-3
MV10_contig_1737	9.7	94.5	iPHoP-RF;96.10	Bacteria	Actinobacteriota	Actinomycetia	Mycobacteriales	Geodermatophilaceae	Blastococcus
MV10_contig_1737	9.7	90.7	iPHoP-RF;93.10	Bacteria	Actinobacteriota	Actinomycetia	Mycobacteriales	Geodermatophilaceae	Geodermatophilus
MV10_contig_1739	58.3	92.2	iPHoP-RF;94.40 blast;93.70	Bacteria	Actinobacteriota	Actinomycetia	Streptomycetales	Streptomycetaceae	Streptomyces
MV10_contig_1744	12.07	92.6	iPHoP-RF;94.70	Bacteria	Proteobacteria	Gammaproteobacteria	Pseudomonadales	Pseudomonadaceae	Pseudomonas
MV10_contig_1744	12.07	91	blast;93.40 iPHoP-RF;91.80	Bacteria	Proteobacteria	Gammaproteobacteria	Pseudomonadales	Pseudomonadaceae	Pseudomonas
MV10_contig_1759	8.95	95.3	iPHoP-RF;96.70	Bacteria	Actinobacteriota	Actinomycetia	Mycobacteriales	Mycobacteriaceae	Mycobacterium
MV10_contig_1766	3.7	91.4	iPHoP-RF;93.70	Bacteria	Proteobacteria	Alphaproteobacteria	Rhizobiales	Rhizobiaceae	Rhizobium
MV10_contig_1772	4.95	99.7	RaFAH;98.10 CRISPR;91.30 iPHoP-RF;53.00	Bacteria	Actinobacteriota	Actinomycetia	Streptomycetales	Streptomycetaceae	Streptomyces
MV10_contig_1814	3.46	93.9	iPHoP-RF;95.70 blast;92.20 CRISPR;60.80	Bacteria	Actinobacteriota	Actinomycetia	Streptomycetales	Streptomycetaceae	Streptomyces
MV10_contig_1850	10.25	96.6	RaFAH;97.60	Bacteria	Actinobacteriota	Actinomycetia	Streptomycetales	Streptomycetaceae	Streptomyces
MV10_contig_1859	24.66	95.3	iPHoP-RF;96.70	Bacteria	Proteobacteria	Gammaproteobacteria	Pseudomonadales	Pseudomonadaceae	Pseudomonas
MV10_contig_1862	6.54	91.4	iPHoP-RF;93.70	Bacteria	Actinobacteriota	Actinomycetia	Mycobacteriales	Mycobacteriaceae	Mycobacterium
MV10_contig_1866		93.6	CRISPR;95.50	Bacteria	Actinobacteriota	Actinomycetia	Streptomycetales	Streptomycetaceae	Streptomyces
MV10_contig_1874	2.74	91.8	iPHoP-RF;94.10	Bacteria	Actinobacteriota	Actinomycetia	Streptomycetales	Streptomycetaceae	Streptomyces
MV10_contig_1875	4.3	95.3	iPHoP-RF;96.70	Bacteria	Actinobacteriota	Actinomycetia	Mycobacteriales	Mycobacteriaceae	Mycobacterium
MV10_contig_1887	9.9	93.5	iPHoP-RF;95.40	Bacteria	Actinobacteriota	Actinomycetia	Streptomycetales	Streptomycetaceae	Streptomyces
MV10_contig_1894	15.69	90.9	blast;93.30	Bacteria	Proteobacteria	Alphaproteobacteria	Sphingomonadales	Sphingomonadaceae	Sphingomonas
MV10_contig_1920	21.57	93.9	iPHoP-RF;95.70	Bacteria	Proteobacteria	Gammaproteobacteria	Burkholderiales	Burkholderiaceae	Massilia
MV10_contig_1920	21.57	93.2	blast;95.20 iPHoP-RF;69.50	Bacteria	Proteobacteria	Gammaproteobacteria	Burkholderiales	Burkholderiaceae
MV10_contig_1925	5.98	95.9	iPHoP-RF;97.10	Bacteria	Actinobacteriota	Actinomycetia	Mycobacteriales	Mycobacteriaceae	Mycobacterium
MV10_contig_1929	33.85	100	CRISPR;99.40 iPHoP-RF;97.10 blast;93.80 RaFAH;88.70	Bacteria	Actinobacteriota	Actinomycetia	Streptomycetales	Streptomycetaceae	Streptomyces
MV10_contig_1929	33.85	99.3	CRISPR;99.40 iPHoP-RF;96.70	Bacteria	Actinobacteriota	Actinomycetia	Streptomycetales	Streptomycetaceae	SCUT-3
MV10_contig_1929	33.85	96.3	CRISPR;97.40 iPHoP-RF;96.70	Bacteria	Actinobacteriota	Actinomycetia	Streptomycetales	Streptomycetaceae	Streptomyces
MV10_contig_1935	3.22	91.4	iPHoP-RF;93.70	Bacteria	Actinobacteriota	Actinomycetia	Streptomycetales	Streptomycetaceae	Streptomyces
MV10_contig_1967	4.74	92.2	iPHoP-RF;94.40	Bacteria	Actinobacteriota	Actinomycetia	Mycobacteriales	Mycobacteriaceae	Mycobacterium
MV10_contig_1988	9.08	91	blast;93.40	Bacteria	Actinobacteriota	Actinomycetia	Actinomycetales	Microbacteriaceae	Leifsonia
MV10_contig_1988	9.08	90.6	blast;93.00	Bacteria	Actinobacteriota	Actinomycetia	Actinomycetales	Microbacteriaceae	Herbiconiux
MV10_contig_1990	8.8	100	CRISPR;98.80 RaFAH;96.50 blast;93.30 iPHoP-RF;77.10	Bacteria	Actinobacteriota	Actinomycetia	Streptomycetales	Streptomycetaceae	Streptomyces
MV10_contig_1990	8.8	97.5	CRISPR;98.20 iPHoP-RF;70.00	Bacteria	Actinobacteriota	Actinomycetia	Streptomycetales	Streptomycetaceae	SCUT-3
MV10_contig_1994	5.01	95.9	iPHoP-RF;97.10	Bacteria	Actinobacteriota	Actinomycetia	Mycobacteriales	Mycobacteriaceae	Rhodococcus
MV10_contig_2002	4.11	95.9	iPHoP-RF;97.10 blast;91.40 CRISPR;84.70	Bacteria	Actinobacteriota	Actinomycetia	Streptomycetales	Streptomycetaceae	Streptomyces
MV10_contig_2002	4.11	93.5	iPHoP-RF;95.40	Bacteria	Actinobacteriota	Actinomycetia	Streptomycetales	Streptomycetaceae	Streptomyces
MV10_contig_2006	4.09	93.5	iPHoP-RF;95.40	Bacteria	Proteobacteria	Gammaproteobacteria	Burkholderiales	Burkholderiaceae	Duganella
MV10_contig_2009	7.41	95.9	iPHoP-RF;97.10	Bacteria	Actinobacteriota	Actinomycetia	Mycobacteriales	Mycobacteriaceae	Mycobacterium
MV10_contig_2022	11.61	91.5	blast;93.80 iPHoP-RF;52.00	Bacteria	Actinobacteriota	Actinomycetia	Actinomycetales	Micrococcaceae	Arthrobacter
MV10_contig_2027	10.95	99.4	iPHoP-RF;96.40 RaFAH;93.70	Bacteria	Actinobacteriota	Actinomycetia	Mycobacteriales	Mycobacteriaceae	Mycobacterium
MV10_contig_2063	6.3	91.4	iPHoP-RF;93.70	Bacteria	Actinobacteriota	Actinomycetia	Actinomycetales	Demequinaceae	Demequina
MV10_contig_2084	16.15	91	iPHoP-RF;93.40	Bacteria	Proteobacteria	Gammaproteobacteria	Pseudomonadales	Pseudomonadaceae	Pseudomonas
MV10_contig_2087	9.18	91.8	iPHoP-RF;94.10	Bacteria	Actinobacteriota	Actinomycetia	Mycobacteriales	Mycobacteriaceae	Rhodococcus
MV10_contig_210	3.27	93.5	iPHoP-RF;95.40	Bacteria	Actinobacteriota	Actinomycetia	Mycobacteriales	Mycobacteriaceae	Mycobacterium
MV10_contig_2106	6.25	92.6	iPHoP-RF;94.70	Bacteria	Actinobacteriota	Actinomycetia	Mycobacteriales	Mycobacteriaceae	Mycobacterium
MV10_contig_2118	53.7	95.9	iPHoP-RF;96.10 blast;94.60 CRISPR;90.30 RaFAH;62.40	Bacteria	Actinobacteriota	Actinomycetia	Streptomycetales	Streptomycetaceae	Streptomyces
MV10_contig_2141	3.41	91.1	blast;93.50 iPHoP-RF;76.10	Bacteria	Actinobacteriota	Actinomycetia	Streptosporangiales	Streptosporangiaceae	Nonomuraea
MV10_contig_215	9.3	93.5	iPHoP-RF;95.40	Bacteria	Actinobacteriota	Actinomycetia	Mycobacteriales	Mycobacteriaceae	Mycobacterium
MV10_contig_2150	10.6	90.3	blast;92.80 iPHoP-RF;87.30	Bacteria	Actinobacteriota	Actinomycetia	Propionibacteriales	Nocardioidaceae	Nocardioides
MV10_contig_2156	18.15	91.6	blast;93.90 iPHoP-RF;59.80	Bacteria	Proteobacteria	Gammaproteobacteria	Burkholderiales	Burkholderiaceae	Massilia
MV10_contig_2157	17	90.3	blast;92.80 iPHoP-RF;88.50	Bacteria	Proteobacteria	Gammaproteobacteria	Pseudomonadales	Pseudomonadaceae	Pseudomonas
MV10_contig_2169	27.36	95.3	iPHoP-RF;96.70	Bacteria	Myxococcota	Myxococcia	Myxococcales	Myxococcaceae	Myxococcus
MV10_contig_2169	27.36	93.5	iPHoP-RF;95.40	Bacteria	Myxococcota	Myxococcia	Myxococcales	Myxococcaceae	Corallococcus
MV10_contig_2181	12.92	94.3	blast;96.00	Bacteria	Actinobacteriota	Actinomycetia	Actinomycetales	Cellulomonadaceae	Promicromonospora
MV10_contig_2189	1.11	91.8	iPHoP-RF;94.10	Bacteria	Proteobacteria	Gammaproteobacteria	Burkholderiales	Burkholderiaceae	Burkholderia
MV10_contig_2190	14.28	96.6	CRISPR;97.60	Bacteria	Actinobacteriota	Actinomycetia	Streptomycetales	Streptomycetaceae	Streptomyces
MV10_contig_2192	10.11	91.4	blast;93.70 iPHoP-RF;79.80	Bacteria	Actinobacteriota	Actinomycetia	Propionibacteriales	Nocardioidaceae	Nocardioides
MV10_contig_2195	33.09	91.5	blast;93.80 CRISPR;87.60 iPHoP-RF;87.00	Bacteria	Actinobacteriota	Actinomycetia	Streptomycetales	Streptomycetaceae	Streptomyces
MV10_contig_2200	19.05	95.3	iPHoP-RF;96.70 CRISPR;96.30 blast;94.50	Bacteria	Actinobacteriota	Actinomycetia	Streptomycetales	Streptomycetaceae	Streptomyces
MV10_contig_2213	7.49	91	blast;93.40 iPHoP-RF;86.30	Bacteria	Actinobacteriota	Actinomycetia	Streptomycetales	Streptomycetaceae	Streptomyces
MV10_contig_2233	4.09	100	RaFAH;99.70 iPHoP-RF;78.50	Bacteria	Bacteroidota	Bacteroidia	Bacteroidales	Bacteroidaceae	Bacteroides
MV10_contig_2268	26.43	93.5	iPHoP-RF;95.40 CRISPR;60.10	Bacteria	Actinobacteriota	Actinomycetia	Streptomycetales	Streptomycetaceae	Streptomyces
MV10_contig_2271	30.67	90.3	iPHoP-RF;92.80	Bacteria	Actinobacteriota	Actinomycetia	Mycobacteriales	Mycobacteriaceae	Rhodococcus
MV10_contig_2277		92.2	iPHoP-RF;94.40	Bacteria	Actinobacteriota	Actinomycetia	Mycobacteriales	Mycobacteriaceae	Mycobacterium
MV10_contig_2283	6.07	95.9	iPHoP-RF;97.10 blast;93.90	Bacteria	Actinobacteriota	Actinomycetia	Streptomycetales	Streptomycetaceae	Streptomyces
MV10_contig_2294	10.11	92.1	blast;94.30 iPHoP-RF;60.60	Bacteria	Actinobacteriota	Actinomycetia	Mycobacteriales	Geodermatophilaceae	Geodermatophilus
MV10_contig_23	22.41	90.4	blast;92.90 iPHoP-RF;91.10	Bacteria	Actinobacteriota	Actinomycetia	Actinomycetales	Microbacteriaceae	Microbacterium
MV10_contig_2300	6.09	93.1	iPHoP-RF;95.10	Bacteria	Actinobacteriota	Actinomycetia	Mycobacteriales	Mycobacteriaceae	Mycobacterium
MV10_contig_2322	5.18	93.9	iPHoP-RF;95.70	Bacteria	Actinobacteriota	Actinomycetia	Mycobacteriales	Mycobacteriaceae	Mycobacterium
MV10_contig_233	13.4	90.7	iPHoP-RF;93.10	Bacteria	Actinobacteriota	Actinomycetia	Mycobacteriales	Mycobacteriaceae	Mycobacterium
MV10_contig_2341	10.66	93.9	iPHoP-RF;95.70	Bacteria	Actinobacteriota	Actinomycetia	Mycobacteriales	Mycobacteriaceae	Rhodococcus
MV10_contig_235	3.45	93.2	blast;95.20 iPHoP-RF;70.60	Bacteria	Actinobacteriota	Actinomycetia	Mycobacteriales	Micromonosporaceae	Actinoplanes
MV10_contig_2370	30.09	91.2	blast;93.60 iPHoP-RF;88.90 CRISPR;64.00	Bacteria	Actinobacteriota	Actinomycetia	Streptomycetales	Streptomycetaceae	Streptomyces
MV10_contig_2378	3.33	95.9	iPHoP-RF;97.10 CRISPR;96.00 blast;92.10	Bacteria	Actinobacteriota	Actinomycetia	Streptomycetales	Streptomycetaceae	Streptomyces
MV10_contig_2378	3.33	91.8	iPHoP-RF;94.10	Bacteria	Actinobacteriota	Actinomycetia	Streptomycetales	Streptomycetaceae	Streptomyces
MV10_contig_2380	18.15	98.4	CRISPR;98.80 iPHoP-RF;94.40 blast;92.40	Bacteria	Actinobacteriota	Actinomycetia	Streptomycetales	Streptomycetaceae	Streptomyces
MV10_contig_2380	18.15	91.4	iPHoP-RF;93.70	Bacteria	Actinobacteriota	Actinomycetia	Streptomycetales	Streptomycetaceae	Streptomyces
MV10_contig_2389	10.71	91.6	blast;93.90 iPHoP-RF;72.20	Bacteria	Proteobacteria	Gammaproteobacteria	Burkholderiales	Burkholderiaceae	Curvibacter
MV10_contig_2391	40.69	91.4	blast;93.70 iPHoP-RF;90.10	Bacteria	Actinobacteriota	Actinomycetia	Actinomycetales	Microbacteriaceae	Microbacterium
MV10_contig_24	6.08	91	iPHoP-RF;93.40	Bacteria	Actinobacteriota	Actinomycetia	Mycobacteriales	Mycobacteriaceae	Mycobacterium
MV10_contig_2401	10.11	92.6	iPHoP-RF;94.70 blast;92.10	Bacteria	Actinobacteriota	Actinomycetia	Propionibacteriales	Nocardioidaceae	Nocardioides
MV10_contig_2421	24.6	90.3	iPHoP-RF;92.80	Bacteria	Proteobacteria	Gammaproteobacteria	Pseudomonadales	Pseudomonadaceae	Pseudomonas
MV10_contig_2423	10.18	93.1	iPHoP-RF;95.10 blast;91.30	Bacteria	Proteobacteria	Alphaproteobacteria	Rhizobiales	Rhizobiaceae	Rhizobium
MV10_contig_2423	10.18	91.4	blast;93.70 iPHoP-RF;84.80	Bacteria	Proteobacteria	Alphaproteobacteria	Rhizobiales	Rhizobiaceae	Sinorhizobium
MV10_contig_2429	3.81	93.1	iPHoP-RF;95.10 blast;93.60 CRISPR;65.50	Bacteria	Actinobacteriota	Actinomycetia	Streptomycetales	Streptomycetaceae	Streptomyces
MV10_contig_243	18.11	100	RaFAH;98.40 iPHoP-RF;96.70 blast;93.90 CRISPR;68.60	Bacteria	Actinobacteriota	Actinomycetia	Streptomycetales	Streptomycetaceae	Streptomyces
MV10_contig_2434	7.26	91.4	iPHoP-RF;93.70	Bacteria	Firmicutes	Bacilli	Paenibacillales	Paenibacillaceae	Paenibacillus
MV10_contig_244	17.85	94.5	iPHoP-RF;96.10	Bacteria	Actinobacteriota	Actinomycetia	Mycobacteriales	Mycobacteriaceae	Mycobacterium
MV10_contig_2466	7.27	95.3	iPHoP-RF;96.70	Bacteria	Bacteroidota	Bacteroidia	Chitinophagales	Chitinophagaceae	Chitinophaga
MV10_contig_249	22.16	93.9	iPHoP-RF;95.70	Bacteria	Actinobacteriota	Actinomycetia	Streptomycetales	Streptomycetaceae	Streptomyces
MV10_contig_250	42.93	96.4	CRISPR;97.50 blast;93.40 iPHoP-RF;93.40	Bacteria	Actinobacteriota	Actinomycetia	Streptomycetales	Streptomycetaceae	Streptomyces
MV10_contig_267	3.98	92.2	iPHoP-RF;94.40	Bacteria	Actinobacteriota	Actinomycetia	Streptomycetales	Streptomycetaceae	Streptomyces
MV10_contig_277	3.35	91.1	blast;93.50 iPHoP-RF;75.90	Bacteria	Actinobacteriota	Actinomycetia	Propionibacteriales	Nocardioidaceae	Nocardioides
MV10_contig_279	1.53	95.9	CRISPR;97.10	Bacteria	Actinobacteriota	Actinomycetia	Mycobacteriales	Mycobacteriaceae	Mycobacterium
MV10_contig_284	19.93	93.1	iPHoP-RF;95.10	Bacteria	Actinobacteriota	Actinomycetia	Mycobacteriales	Mycobacteriaceae	Mycobacterium
MV10_contig_305	12.46	92.5	RaFAH;94.60	Bacteria	Actinobacteriota	Actinomycetia	Streptomycetales	Streptomycetaceae	Streptomyces
MV10_contig_305	12.46	91	iPHoP-RF;93.40	Bacteria	Actinobacteriota	Actinomycetia	Mycobacteriales	Mycobacteriaceae	Mycobacterium
MV10_contig_308	12.03	91.6	blast;93.90 iPHoP-RF;90.50	Bacteria	Actinobacteriota	Actinomycetia	Mycobacteriales	Geodermatophilaceae	Blastococcus
MV10_contig_312	18.2	94.6	blast;96.20	Bacteria	Actinobacteriota	Actinomycetia	Actinomycetales	Microbacteriaceae	Microbacterium
MV10_contig_329	4.46	93.9	iPHoP-RF;95.70	Bacteria	Actinobacteriota	Actinomycetia	Mycobacteriales	Mycobacteriaceae	Mycobacterium
MV10_contig_347	8.42	95.3	iPHoP-RF;96.70 CRISPR;93.10	Bacteria	Actinobacteriota	Actinomycetia	Mycobacteriales	Mycobacteriaceae	Mycobacterium
MV10_contig_356	5.7	100	RaFAH;98.40 iPHoP-RF;93.70 CRISPR;76.10	Bacteria	Actinobacteriota	Actinomycetia	Streptomycetales	Streptomycetaceae	Streptomyces
MV10_contig_360	5.05	90.7	iPHoP-RF;93.10	Bacteria	Actinobacteriota	Actinomycetia	Mycobacteriales	Mycobacteriaceae	Mycobacterium
MV10_contig_364	39.6	94.9	iPHoP-RF;96.40 blast;93.70	Bacteria	Actinobacteriota	Actinomycetia	Streptomycetales	Streptomycetaceae	Streptomyces
MV10_contig_364	39.6	91.8	iPHoP-RF;94.10	Bacteria	Actinobacteriota	Actinomycetia	Streptomycetales	Streptomycetaceae	Streptomyces
MV10_contig_387	6.06	91.6	blast;93.90 iPHoP-RF;57.60	Bacteria	Actinobacteriota	Actinomycetia	Actinomycetales	Microbacteriaceae	Curtobacterium
MV10_contig_390	22.73	94.5	iPHoP-RF;96.10	Bacteria	Actinobacteriota	Actinomycetia	Mycobacteriales	Mycobacteriaceae	Mycobacterium
MV10_contig_405	3.12	91.4	iPHoP-RF;93.70	Bacteria	Actinobacteriota	Actinomycetia	Mycobacteriales	Mycobacteriaceae	Mycobacterium
MV10_contig_411	27.36	93.1	RaFAH;95.10	Bacteria	Actinobacteriota	Actinomycetia	Streptomycetales	Streptomycetaceae	Streptomyces
MV10_contig_411	27.36	91.2	blast;93.60 iPHoP-RF;80.00 CRISPR;70.40	Bacteria	Actinobacteriota	Actinomycetia	Mycobacteriales	Micromonosporaceae	Micromonospora
MV10_contig_413	3.91	90	blast;92.50 iPHoP-RF;53.30	Bacteria	Actinobacteriota	Actinomycetia	Propionibacteriales	Nocardioidaceae	Nocardioides
MV10_contig_420	31.36	93.9	iPHoP-RF;95.70	Bacteria	Actinobacteriota	Actinomycetia	Mycobacteriales	Mycobacteriaceae	Mycobacterium
MV10_contig_456	24.54	98.8	CRISPR;99.10 iPHoP-RF;97.10 blast;93.10	Bacteria	Actinobacteriota	Actinomycetia	Streptomycetales	Streptomycetaceae	Streptomyces
MV10_contig_456	24.54	93.1	iPHoP-RF;95.10 blast;91.90	Bacteria	Actinobacteriota	Actinomycetia	Streptomycetales	Streptomycetaceae	Streptomyces
MV10_contig_480	4.87	94.9	iPHoP-RF;96.40	Bacteria	Actinobacteriota	Actinomycetia	Streptomycetales	Streptomycetaceae	Streptomyces
MV10_contig_488	5.16	94.9	iPHoP-RF;96.40 blast;92.10	Bacteria	Actinobacteriota	Actinomycetia	Streptomycetales	Streptomycetaceae	Streptomyces
MV10_contig_501	3.83	92.2	iPHoP-RF;94.40	Bacteria	Actinobacteriota	Actinomycetia	Mycobacteriales	Mycobacteriaceae	Mycobacterium
MV10_contig_514	8.29	91.8	iPHoP-RF;94.10	Bacteria	Actinobacteriota	Actinomycetia	Mycobacteriales	Mycobacteriaceae	Mycobacterium
MV10_contig_515	8.74	94	RaFAH;95.80	Bacteria	Bacteroidota	Bacteroidia	Bacteroidales	Bacteroidaceae	Bacteroides
MV10_contig_534	4.74	95.3	iPHoP-RF;96.70	Bacteria	Proteobacteria	Gammaproteobacteria	Burkholderiales	Burkholderiaceae	Massilia
MV10_contig_542	25.93	96	iPHoP-RF;95.70 blast;90.90 RaFAH;67.80	Bacteria	Proteobacteria	Alphaproteobacteria	Rhizobiales	Rhizobiaceae	Rhizobium
MV10_contig_562	4.64	91.8	iPHoP-RF;94.10 blast;93.90	Bacteria	Actinobacteriota	Actinomycetia	Streptomycetales	Streptomycetaceae	Streptomyces
MV10_contig_570	3.41	97.5	CRISPR;98.20 iPHoP-RF;97.10 blast;93.60	Bacteria	Actinobacteriota	Actinomycetia	Streptomycetales	Streptomycetaceae	Streptomyces
MV10_contig_570	3.41	95.2	CRISPR;96.60 iPHoP-RF;87.30	Bacteria	Actinobacteriota	Actinomycetia	Streptomycetales	Streptomycetaceae	Streptomyces
MV10_contig_575	6.03	91.8	iPHoP-RF;94.10	Bacteria	Actinobacteriota	Actinomycetia	Mycobacteriales	Mycobacteriaceae	Mycobacterium
MV10_contig_586	16.19	93.9	iPHoP-RF;95.70	Bacteria	Actinobacteriota	Actinomycetia	Mycobacteriales	Mycobacteriaceae	Mycobacterium
MV10_contig_597	12.72	93.2	blast;95.20 iPHoP-RF;54.40	Bacteria	Actinobacteriota	Actinomycetia	Mycobacteriales	Micromonosporaceae	Micromonospora
MV10_contig_609	2.38	95.3	iPHoP-RF;96.70 CRISPR;94.80 blast;93.20	Bacteria	Actinobacteriota	Actinomycetia	Streptomycetales	Streptomycetaceae	Streptomyces
MV10_contig_611	6.78	90.7	iPHoP-RF;93.10	Bacteria	Actinobacteriota	Actinomycetia	Streptomycetales	Streptomycetaceae	Streptomyces
MV10_contig_641	4.58	95.3	iPHoP-RF;96.70	Bacteria	Actinobacteriota	Actinomycetia	Mycobacteriales	Geodermatophilaceae	Blastococcus
MV10_contig_641	4.58	94.9	iPHoP-RF;96.40	Bacteria	Actinobacteriota	Actinomycetia	Mycobacteriales	Geodermatophilaceae	Geodermatophilus
MV10_contig_669	2.25	95.3	iPHoP-RF;96.70	Bacteria	Myxococcota	Myxococcia	Myxococcales	Myxococcaceae	Corallococcus
MV10_contig_669	2.25	92.2	iPHoP-RF;94.40	Bacteria	Myxococcota	Myxococcia	Myxococcales	Myxococcaceae	Myxococcus
MV10_contig_678	5.08	92.6	iPHoP-RF;94.70	Bacteria	Actinobacteriota	Actinomycetia	Mycobacteriales	Mycobacteriaceae	Mycobacterium
MV10_contig_682	16.43	100	CRISPR;99.50 RaFAH;98.20 blast;93.30 iPHoP-RF;91.10	Bacteria	Actinobacteriota	Actinomycetia	Streptomycetales	Streptomycetaceae	Streptomyces
MV10_contig_682	16.43	99.1	CRISPR;99.30 iPHoP-RF;76.40	Bacteria	Actinobacteriota	Actinomycetia	Streptomycetales	Streptomycetaceae	SCUT-3
MV10_contig_684	5.19	91.6	blast;93.90 iPHoP-RF;74.80	Bacteria	Actinobacteriota	Actinomycetia	Streptosporangiales	Streptosporangiaceae	Nonomuraea
MV10_contig_703	7.17	91.6	blast;93.90 iPHoP-RF;92.40 CRISPR;54.60	Bacteria	Actinobacteriota	Actinomycetia	Streptomycetales	Streptomycetaceae	Streptomyces
MV10_contig_705	7.88	94.5	iPHoP-RF;96.10 blast;93.10	Bacteria	Actinobacteriota	Actinomycetia	Streptomycetales	Streptomycetaceae	Streptomyces
MV10_contig_722	20.13	95.9	iPHoP-RF;97.10 blast;94.60 CRISPR;77.60	Bacteria	Actinobacteriota	Actinomycetia	Streptomycetales	Streptomycetaceae	Streptomyces
MV10_contig_722	20.13	90.7	iPHoP-RF;93.10	Bacteria	Actinobacteriota	Actinomycetia	Streptomycetales	Streptomycetaceae	Streptomyces
MV10_contig_732	6.06	95.9	iPHoP-RF;97.10 blast;92.40	Bacteria	Actinobacteriota	Actinomycetia	Streptomycetales	Streptomycetaceae	Streptomyces
MV10_contig_742	7.86	100	RaFAH;98.00 iPHoP-RF;95.40 blast;91.70 CRISPR;63.70	Bacteria	Actinobacteriota	Actinomycetia	Streptomycetales	Streptomycetaceae	Streptomyces
MV10_contig_742	7.86	90	blast;92.50	Bacteria	Actinobacteriota	Actinomycetia	Streptomycetales	Streptomycetaceae	Kitasatospora
MV10_contig_756	12.81	93.9	iPHoP-RF;95.70 blast;92.10 CRISPR;81.40	Bacteria	Actinobacteriota	Actinomycetia	Streptomycetales	Streptomycetaceae	Streptomyces
MV10_contig_756	12.81	91.4	iPHoP-RF;93.70	Bacteria	Actinobacteriota	Actinomycetia	Streptomycetales	Streptomycetaceae	Streptomyces
MV10_contig_777	9.77	94.5	iPHoP-RF;96.10	Bacteria	Actinobacteriota	Actinomycetia	Streptomycetales	Streptomycetaceae	Streptomyces
MV10_contig_792	14.81	90.2	blast;92.70 iPHoP-RF;61.40	Bacteria	Actinobacteriota	Actinomycetia	Streptomycetales	Streptomycetaceae	Streptomyces
MV10_contig_816	8.54	95.9	iPHoP-RF;97.10	Bacteria	Actinobacteriota	Actinomycetia	Mycobacteriales	Mycobacteriaceae	Mycobacterium
MV10_contig_820	4.44	95.9	iPHoP-RF;97.10	Bacteria	Actinobacteriota	Actinomycetia	Mycobacteriales	Mycobacteriaceae	Mycobacterium
MV10_contig_828	5.79	100	RaFAH;97.10 iPHoP-RF;95.70 blast;92.30 CRISPR;89.30	Bacteria	Actinobacteriota	Actinomycetia	Streptomycetales	Streptomycetaceae	Streptomyces
MV10_contig_847	9.32	94	CRISPR;95.80	Bacteria	Actinobacteriota	Actinomycetia	Streptomycetales	Streptomycetaceae	Streptomyces
MV10_contig_864	19.62	95.9	iPHoP-RF;97.10	Bacteria	Actinobacteriota	Actinomycetia	Mycobacteriales	Mycobacteriaceae	Mycobacterium
MV10_contig_866	6.85	91	iPHoP-RF;93.40	Bacteria	Actinobacteriota	Actinomycetia	Mycobacteriales	Mycobacteriaceae	Mycobacterium
MV10_contig_871	10.51	100	RaFAH;98.00 iPHoP-RF;96.70 blast;94.90 CRISPR;52.30	Bacteria	Actinobacteriota	Actinomycetia	Streptomycetales	Streptomycetaceae	Streptomyces
MV10_contig_871	10.51	93.1	iPHoP-RF;95.10	Bacteria	Actinobacteriota	Actinomycetia	Streptomycetales	Streptomycetaceae	Streptomyces
MV10_contig_894	21.01	95.9	iPHoP-RF;97.10 blast;93.30	Bacteria	Actinobacteriota	Actinomycetia	Streptomycetales	Streptomycetaceae	Streptomyces
MV10_contig_895	55.14	95.7	CRISPR;97.00 iPHoP-RF;95.40 blast;93.50	Bacteria	Actinobacteriota	Actinomycetia	Streptomycetales	Streptomycetaceae	Streptomyces
MV10_contig_900	3.9	90.4	blast;92.90 iPHoP-RF;62.70	Bacteria	Actinobacteriota	Actinomycetia	Propionibacteriales	Nocardioidaceae	Nocardioides
MV10_contig_906	18.28	94.9	iPHoP-RF;96.40	Bacteria	Actinobacteriota	Actinomycetia	Mycobacteriales	Micromonosporaceae	Actinoplanes
MV10_contig_906	18.28	94.5	iPHoP-RF;96.10 blast;92.60	Bacteria	Actinobacteriota	Actinomycetia	Mycobacteriales	Micromonosporaceae	Micromonospora
MV10_contig_906	18.28	93.1	iPHoP-RF;95.10	Bacteria	Actinobacteriota	Actinomycetia	Mycobacteriales	Micromonosporaceae	Phytohabitans
MV10_contig_906	18.28	92.6	RaFAH;94.70	Bacteria	Actinobacteriota	Actinomycetia	Streptomycetales	Streptomycetaceae	Streptomyces
MV10_contig_928	20.61	95.4	RaFAH;94.90 iPHoP-RF;69.10	Bacteria	Actinobacteriota	Actinomycetia	Streptomycetales	Streptomycetaceae	Streptomyces
MV10_contig_932	4.59	91.4	iPHoP-RF;93.70	Bacteria	Proteobacteria	Alphaproteobacteria	Caulobacterales	Caulobacteraceae	Phenylobacterium
MV10_contig_936	6.81	95.3	iPHoP-RF;96.70 blast;92.20 CRISPR;67.00	Bacteria	Actinobacteriota	Actinomycetia	Streptomycetales	Streptomycetaceae	Streptomyces
MV10_contig_936	6.81	90.3	iPHoP-RF;92.80	Bacteria	Actinobacteriota	Actinomycetia	Streptomycetales	Streptomycetaceae	Streptomyces
MV10_contig_937	5.63	94.2	CRISPR;95.90 iPHoP-RF;95.70 blast;93.90	Bacteria	Actinobacteriota	Actinomycetia	Streptomycetales	Streptomycetaceae	Streptomyces
MV10_contig_948	10.44	91.6	blast;93.90 iPHoP-RF;75.00	Bacteria	Proteobacteria	Alphaproteobacteria	Sphingomonadales	Sphingomonadaceae	Sphingomonas
MV10_contig_961	20.95	95.3	iPHoP-RF;96.70 CRISPR;96.60 blast;93.60	Bacteria	Actinobacteriota	Actinomycetia	Streptomycetales	Streptomycetaceae	Streptomyces
MV10_contig_969	15.74	95.9	iPHoP-RF;97.10	Bacteria	Actinobacteriota	Actinomycetia	Actinomycetales	Micrococcaceae	Paenarthrobacter
MV10_contig_969	15.74	93.1	iPHoP-RF;95.10	Bacteria	Actinobacteriota	Actinomycetia	Actinomycetales	Micrococcaceae	Pseudarthrobacter
MV10_contig_1004	4.71	95.9	iPHoP-RF;97.10 blast;93.90 CRISPR;91.30	Bacteria	Actinobacteriota	Actinomycetia	Streptomycetales	Streptomycetaceae	Streptomyces
MV10_contig_1014	21.34	94.9	iPHoP-RF;96.40	Bacteria	Actinobacteriota	Actinomycetia	Mycobacteriales	Mycobacteriaceae	Mycobacterium
MV10_contig_1019	6.83	93.9	iPHoP-RF;95.70	Bacteria	Actinobacteriota	Actinomycetia	Mycobacteriales	Mycobacteriaceae	Mycobacterium
MV10_contig_1019	6.83	91.1	blast;93.50	Bacteria	Actinobacteriota	Actinomycetia	Mycobacteriales	Pseudonocardiaceae	Pseudonocardia
MV10_contig_1023	4.7	91.8	iPHoP-RF;94.10	Bacteria	Actinobacteriota	Actinomycetia	Mycobacteriales	Mycobacteriaceae	Mycobacterium
MV10_contig_1026	2.62	95.9	iPHoP-RF;97.10 blast;93.70	Bacteria	Actinobacteriota	Actinomycetia	Streptomycetales	Streptomycetaceae	Streptomyces
MV10_contig_1031	7.91	90	blast;92.50 iPHoP-RF;54.90	Bacteria	Actinobacteriota	Actinomycetia	Mycobacteriales	Micromonosporaceae	Micromonospora
MV10_contig_105	3.07	95.3	iPHoP-RF;96.70 blast;93.60 CRISPR;72.10	Bacteria	Actinobacteriota	Actinomycetia	Streptomycetales	Streptomycetaceae	Streptomyces
MV10_contig_1058	5.94	94.6	RaFAH;95.40 CRISPR;58.80	Bacteria	Actinobacteriota	Actinomycetia	Streptomycetales	Streptomycetaceae	Streptomyces
MV10_contig_1076	2.58	95.9	iPHoP-RF;97.10	Bacteria	Actinobacteriota	Actinomycetia	Mycobacteriales	Mycobacteriaceae	Mycobacterium
MV10_contig_1090	2.62	95.3	iPHoP-RF;96.70 blast;92.90 CRISPR;80.60	Bacteria	Actinobacteriota	Actinomycetia	Streptomycetales	Streptomycetaceae	Streptomyces
MV10_contig_1094	7.29	94.6	blast;96.20 iPHoP-RF;94.70	Bacteria	Actinobacteriota	Actinomycetia	Mycobacteriales	Pseudonocardiaceae	Amycolatopsis
MV10_contig_1095	6.89	94.5	iPHoP-RF;96.10	Bacteria	Proteobacteria	Gammaproteobacteria	Burkholderiales	Burkholderiaceae	Ramlibacter
MV10_contig_1095	6.89	93.5	iPHoP-RF;95.40 blast;91.80	Bacteria	Proteobacteria	Gammaproteobacteria	Burkholderiales	Burkholderiaceae	Xylophilus
MV10_contig_1095	6.89	90.7	iPHoP-RF;93.10 blast;91.90	Bacteria	Proteobacteria	Gammaproteobacteria	Burkholderiales	Burkholderiaceae	Acidovorax
MV10_contig_11	2.66	91	iPHoP-RF;93.40	Bacteria	Actinobacteriota	Actinomycetia	Actinomycetales	Micrococcaceae	Paenarthrobacter
MV10_contig_1102	9.49	94.9	iPHoP-RF;96.40	Bacteria	Actinobacteriota	Actinomycetia	Mycobacteriales	Pseudonocardiaceae	Actinosynnema
MV10_contig_1107	20.85	94.9	iPHoP-RF;96.40	Bacteria	Actinobacteriota	Actinomycetia	Mycobacteriales	Mycobacteriaceae	Mycobacterium
MV10_contig_1125	13.57	91.2	blast;93.60 iPHoP-RF;56.80	Bacteria	Proteobacteria	Gammaproteobacteria	Burkholderiales	Burkholderiaceae	Massilia
MV10_contig_1172	21.48	99.9	CRISPR;98.60 iPHoP-RF;97.10 blast;93.90 RaFAH;91.20	Bacteria	Actinobacteriota	Actinomycetia	Streptomycetales	Streptomycetaceae	Streptomyces
MV10_contig_1172	21.48	95.9	iPHoP-RF;97.10 CRISPR;97.00	Bacteria	Actinobacteriota	Actinomycetia	Streptomycetales	Streptomycetaceae	SCUT-3
MV10_contig_1172	21.48	95.3	iPHoP-RF;96.70	Bacteria	Actinobacteriota	Actinomycetia	Streptomycetales	Streptomycetaceae	Streptomyces
MV10_contig_1193	17.77	100	RaFAH;96.80 CRISPR;95.90 iPHoP-RF;95.70 blast;94.30	Bacteria	Actinobacteriota	Actinomycetia	Streptomycetales	Streptomycetaceae	Streptomyces
MV10_contig_1193	17.77	95.7	CRISPR;97.00 iPHoP-RF;66.50	Bacteria	Actinobacteriota	Actinomycetia	Streptomycetales	Streptomycetaceae	SCUT-3
MV10_contig_1198	3.89	93.9	iPHoP-RF;95.70 blast;93.80 CRISPR;81.60	Bacteria	Actinobacteriota	Actinomycetia	Streptomycetales	Streptomycetaceae	Streptomyces
MV10_contig_120	4.38	91.6	blast;93.90	Bacteria	Actinobacteriota	Actinomycetia	Mycobacteriales	Micromonosporaceae	Micromonospora
MV10_contig_1205	3.46	90.7	iPHoP-RF;93.10	Bacteria	Actinobacteriota	Actinomycetia	Propionibacteriales	Nocardioidaceae	Aeromicrobium
MV10_contig_1206	12.43	90.8	RaFAH;93.20	Bacteria	Bacteroidota	Bacteroidia	Bacteroidales	Bacteroidaceae	Bacteroides
MV10_contig_1215	6.8	93.1	iPHoP-RF;95.10	Bacteria	Actinobacteriota	Actinomycetia	Mycobacteriales	Mycobacteriaceae	Mycobacterium
MV10_contig_1230	6.4	93.1	iPHoP-RF;95.10	Bacteria	Proteobacteria	Gammaproteobacteria	Xanthomonadales	Xanthomonadaceae	Xanthomonas
MV10_contig_1233	6.31	93.9	iPHoP-RF;95.70	Bacteria	Actinobacteriota	Actinomycetia	Actinomycetales	Micrococcaceae	Paenarthrobacter
MV10_contig_1235	17.5	91	blast;93.40 iPHoP-RF;60.60	Bacteria	Actinobacteriota	Actinomycetia	Actinomycetales	Microbacteriaceae	Microbacterium
MV10_contig_1237	2.69	95.9	iPHoP-RF;97.10	Bacteria	Actinobacteriota	Actinomycetia	Streptomycetales	Streptomycetaceae	Streptomyces
MV10_contig_1238	5	92.5	CRISPR;94.60 blast;93.80 iPHoP-RF;93.10	Bacteria	Actinobacteriota	Actinomycetia	Streptomycetales	Streptomycetaceae	Streptomyces
MV10_contig_1238	5	91.4	CRISPR;93.70 iPHoP-RF;51.50	Bacteria	Actinobacteriota	Actinomycetia	Streptomycetales	Streptomycetaceae	Streptomyces
MV10_contig_1248	15.37	94.3	CRISPR;96.00	Bacteria	Actinobacteriota	Actinomycetia	Streptomycetales	Streptomycetaceae	Streptomyces
MV10_contig_1250	3.05	90.3	iPHoP-RF;92.80	Bacteria	Actinobacteriota	Actinomycetia	Mycobacteriales	Mycobacteriaceae	Mycobacterium
MV10_contig_1254	9.45	91.1	blast;93.50 iPHoP-RF;66.00	Bacteria	Actinobacteriota	Actinomycetia	Mycobacteriales	Geodermatophilaceae	Geodermatophilus
MV10_contig_1267	4.65	95.9	iPHoP-RF;97.10	Bacteria	Actinobacteriota	Actinomycetia	Mycobacteriales	Mycobacteriaceae	Mycobacterium
MV10_contig_1269	6.37	95.9	iPHoP-RF;97.10 CRISPR;94.20 blast;92.40	Bacteria	Actinobacteriota	Actinomycetia	Streptomycetales	Streptomycetaceae	Streptomyces
MV10_contig_1282	6.36	90.7	blast;93.10 iPHoP-RF;78.00	Bacteria	Actinobacteriota	Actinomycetia	Mycobacteriales	Geodermatophilaceae	Blastococcus
MV10_contig_1300	8.37	91.1	blast;93.50 iPHoP-RF;91.10	Bacteria	Proteobacteria	Alphaproteobacteria	Rhizobiales	Beijerinckiaceae	Microvirga
MV10_contig_1327	17.28	91.8	iPHoP-RF;94.10 blast;93.60	Bacteria	Actinobacteriota	Actinomycetia	Actinomycetales	Microbacteriaceae	Microbacterium
MV10_contig_1330	5.45	95.9	iPHoP-RF;97.10	Bacteria	Actinobacteriota	Actinomycetia	Mycobacteriales	Mycobacteriaceae	Mycobacterium
MV10_contig_1341	5.56	91.8	iPHoP-RF;94.10	Bacteria	Actinobacteriota	Actinomycetia	Mycobacteriales	Mycobacteriaceae	Mycobacterium
MV10_contig_1342	55.14	96.4	CRISPR;97.50 blast;93.90 iPHoP-RF;89.80	Bacteria	Actinobacteriota	Actinomycetia	Streptomycetales	Streptomycetaceae	Streptomyces
MV10_contig_1371	7.44	93.1	iPHoP-RF;95.10	Bacteria	Actinobacteriota	Actinomycetia	Actinomycetales	Micrococcaceae	Citricoccus
MV10_contig_1374	3.03	95.3	iPHoP-RF;96.70	Bacteria	Actinobacteriota	Actinomycetia	Streptomycetales	Streptomycetaceae	Streptomyces
MV10_contig_1382	8.69	91.8	iPHoP-RF;94.10	Bacteria	Actinobacteriota	Actinomycetia	Mycobacteriales	Mycobacteriaceae	Mycobacterium
MV10_contig_1406	4.3	94.9	iPHoP-RF;96.40	Bacteria	Cyanobacteria	Cyanobacteriia	PCC-6307	Cyanobiaceae	Prochlorococcus
MV10_contig_1407	6.84	91.7	blast;94.00 iPHoP-RF;83.90 CRISPR;56.70	Bacteria	Actinobacteriota	Actinomycetia	Propionibacteriales	Nocardioidaceae	Nocardioides
MV10_contig_1436	26.04	95.9	iPHoP-RF;97.10	Bacteria	Proteobacteria	Alphaproteobacteria	Rhizobiales	Rhizobiaceae	Rhizobium
MV10_contig_1436	26.04	94.5	iPHoP-RF;96.10	Bacteria	Proteobacteria	Alphaproteobacteria	Rhizobiales	Rhizobiaceae	Pararhizobium
MV10_contig_1436	26.04	93.1	iPHoP-RF;95.10	Bacteria	Proteobacteria	Alphaproteobacteria	Rhizobiales	Rhizobiaceae	Sinorhizobium
MV10_contig_1436	26.04	90.7	iPHoP-RF;93.10	Bacteria	Proteobacteria	Alphaproteobacteria	Rhizobiales	Rhizobiaceae	Pseudorhizobium
MV10_contig_1438	2.74	92.2	iPHoP-RF;94.40 blast;93.70 CRISPR;52.90	Bacteria	Actinobacteriota	Actinomycetia	Streptomycetales	Streptomycetaceae	Streptomyces
MV10_contig_1439	3.41	95.6	RaFAH;96.90	Bacteria	Actinobacteriota	Actinomycetia	Streptomycetales	Streptomycetaceae	Streptomyces
MV10_contig_1444		97.5	CRISPR;98.20	Bacteria	Actinobacteriota	Coriobacteriia	Coriobacteriales	Coriobacteriaceae	Collinsella
MV10_contig_1456	6.42	95.3	iPHoP-RF;96.70	Bacteria	Actinobacteriota	Actinomycetia	Mycobacteriales	Mycobacteriaceae	Mycobacterium
MV10_contig_146	5.72	93.9	iPHoP-RF;95.70 blast;93.60 CRISPR;75.90	Bacteria	Actinobacteriota	Actinomycetia	Streptomycetales	Streptomycetaceae	Streptomyces
MV10_contig_1474	16.96	90	blast;92.50	Bacteria	Proteobacteria	Alphaproteobacteria	Sphingomonadales	Sphingomonadaceae	Sphingomonas
MV10_contig_1476	8.21	93.5	iPHoP-RF;92.10 RaFAH;71.20	Bacteria	Actinobacteriota	Actinomycetia	Mycobacteriales	Mycobacteriaceae	Mycobacterium
MV10_contig_1510	4.42	95.3	iPHoP-RF;96.70 blast;92.10 CRISPR;56.00	Bacteria	Actinobacteriota	Actinomycetia	Streptomycetales	Streptomycetaceae	Streptomyces
MV10_contig_1536	6.8	91.1	blast;93.50 iPHoP-RF;83.10	Bacteria	Actinobacteriota	Actinomycetia	Mycobacteriales	Micromonosporaceae	Micromonospora
MV10_contig_1550	3.78	95.9	iPHoP-RF;97.10 blast;93.80 CRISPR;83.30	Bacteria	Actinobacteriota	Actinomycetia	Streptomycetales	Streptomycetaceae	Streptomyces
MV10_contig_1562	5	91.8	iPHoP-RF;94.10	Bacteria	Acidobacteriota	Acidobacteriae	Acidobacteriales	Koribacteraceae	Sulfotelmatobacter
MV10_contig_1570	5.01	91.6	CRISPR;93.90 iPHoP-RF;64.80	Bacteria	Actinobacteriota	Actinomycetia	Streptomycetales	Streptomycetaceae	Streptomyces
MV10_contig_1580	6.42	90.7	iPHoP-RF;93.10	Bacteria	Actinobacteriota	Actinomycetia	Mycobacteriales	Micromonosporaceae	Pilimelia
MV10_contig_1605	2.76	95.3	iPHoP-RF;96.70	Bacteria	Actinobacteriota	Actinomycetia	Mycobacteriales	Mycobacteriaceae	Mycobacterium
MV10_contig_1625	4.23	90.3	iPHoP-RF;92.80	Bacteria	Actinobacteriota	Actinomycetia	Mycobacteriales	Mycobacteriaceae	Mycobacterium
MV10_contig_1634	9.49	94.5	iPHoP-RF;96.10	Archaea	Thermoplasmatota	Poseidoniia
MV10_contig_1638	7.12	93.9	CRISPR;95.70 blast;93.30 iPHoP-RF;61.70	Bacteria	Actinobacteriota	Actinomycetia	Streptomycetales	Streptomycetaceae	Streptomyces
MV10_contig_1639	6.28	91.6	blast;93.90 iPHoP-RF;89.20	Bacteria	Actinobacteriota	Actinomycetia	Propionibacteriales	Nocardioidaceae	Nocardioides
MV10_contig_1641	22.12	91.2	blast;93.60	Bacteria	Proteobacteria	Gammaproteobacteria	Burkholderiales	Burkholderiaceae	Hydrogenophaga
MV10_contig_1657	4.98	93.2	CRISPR;95.20	Bacteria	Actinobacteriota	Actinomycetia	Streptomycetales	Streptomycetaceae	Streptomyces
MV10_contig_167	9.3	90.8	iPHoP-RF;88.90 RaFAH;69.20	Bacteria	Actinobacteriota	Actinomycetia	Mycobacteriales	Mycobacteriaceae	Mycobacterium
MV10_contig_168	8.19	95.3	iPHoP-RF;96.70	Bacteria	Actinobacteriota	Actinomycetia	Mycobacteriales	Mycobacteriaceae	Mycobacterium
MV10_contig_1696	9.76	95.9	iPHoP-RF;97.10	Bacteria	Actinobacteriota	Actinomycetia	Mycobacteriales	Mycobacteriaceae	Mycobacterium
MV10_contig_1716	10.13	96	RaFAH;97.20	Bacteria	Bacteroidota	Bacteroidia	Bacteroidales	Bacteroidaceae	Bacteroides
MV10_contig_1725	38.5	91.6	blast;93.90	Bacteria	Nitrospirota	Nitrospiria	Nitrospirales	Nitrospiraceae
MV10_contig_1730	16.67	96.3	blast;97.40	Bacteria	Proteobacteria	Alphaproteobacteria	Sphingomonadales	Sphingomonadaceae	Sphingomicrobium
MV10_contig_1738	30.97	93.9	iPHoP-RF;95.70	Bacteria	Actinobacteriota	Actinomycetia	Mycobacteriales	Mycobacteriaceae	Mycobacterium
MV10_contig_1752	6.92	93.1	iPHoP-RF;95.10	Bacteria	Proteobacteria	Gammaproteobacteria	Burkholderiales	Burkholderiaceae	Paraburkholderia
MV10_contig_1753	5.17	91.8	iPHoP-RF;94.10	Bacteria	Actinobacteriota	Actinomycetia	Mycobacteriales	Mycobacteriaceae	Mycobacterium
MV10_contig_176	27.3	99.4	CRISPR;99.50 iPHoP-RF;94.40 blast;93.90	Bacteria	Actinobacteriota	Actinomycetia	Streptomycetales	Streptomycetaceae	Streptomyces
MV10_contig_1776	4.22	91.5	blast;93.80	Bacteria	Proteobacteria	Alphaproteobacteria	Rhizobiales	Devosiaceae	Youhaiella
MV10_contig_1776	4.22	90.1	blast;92.60 iPHoP-RF;61.70	Bacteria	Proteobacteria	Alphaproteobacteria	Rhizobiales	Devosiaceae	Devosia
MV10_contig_1777	3.74	92.1	iPHoP-RF;84.80 RaFAH;81.20	Bacteria	Actinobacteriota	Actinomycetia	Mycobacteriales	Mycobacteriaceae	Mycobacterium
MV10_contig_1782	5.78	94.5	iPHoP-RF;96.10	Bacteria	Actinobacteriota	Actinomycetia	Mycobacteriales	Mycobacteriaceae	Mycobacterium
MV10_contig_1821	9.51	91.4	blast;93.70 iPHoP-RF;79.30	Bacteria	Actinobacteriota	Actinomycetia	Propionibacteriales	Nocardioidaceae	Nocardioides
MV10_contig_1824	19.93	90.9	blast;93.30	Bacteria	Actinobacteriota	Actinomycetia	Propionibacteriales	Nocardioidaceae	Nocardioides
MV10_contig_1831	21.65	91.6	blast;93.90 iPHoP-RF;93.10	Bacteria	Actinobacteriota	Actinomycetia	Actinomycetales	Microbacteriaceae	Microbacterium
MV10_contig_1842	2.83	90.3	iPHoP-RF;92.80	Bacteria	Actinobacteriota	Actinomycetia	Mycobacteriales	Mycobacteriaceae	Rhodococcus
MV10_contig_1873	9.47	91.8	iPHoP-RF;94.10	Bacteria	Actinobacteriota	Actinomycetia	Propionibacteriales	Nocardioidaceae	Nocardioides
MV10_contig_1892	4.53	93	blast;95.00 iPHoP-RF;60.30	Bacteria	Actinobacteriota	Actinomycetia	Actinomycetales	Micrococcaceae	Pseudarthrobacter
MV10_contig_1928	4.34	93.9	iPHoP-RF;95.70	Bacteria	Actinobacteriota	Actinomycetia	Mycobacteriales	Micromonosporaceae	Micromonospora
MV10_contig_1979	5.01	90.7	iPHoP-RF;93.10	Bacteria	Actinobacteriota	Actinomycetia	Mycobacteriales	Mycobacteriaceae	Rhodococcus
MV10_contig_1991	1.99	94.5	iPHoP-RF;96.10	Bacteria	Actinobacteriota	Actinomycetia	Mycobacteriales	Mycobacteriaceae	Mycobacterium
MV10_contig_2017	4.66	95.3	iPHoP-RF;96.70 blast;92.10 CRISPR;70.80	Bacteria	Actinobacteriota	Actinomycetia	Streptomycetales	Streptomycetaceae	Streptomyces
MV10_contig_2017	4.66	90.7	iPHoP-RF;93.10	Bacteria	Actinobacteriota	Actinomycetia	Streptomycetales	Streptomycetaceae	Streptomyces
MV10_contig_2055	3.84	91.1	blast;93.50 iPHoP-RF;63.00	Bacteria	Actinobacteriota	Actinomycetia	Mycobacteriales	Micromonosporaceae	Micromonospora
MV10_contig_2065	11.48	94.5	iPHoP-RF;96.10	Bacteria	Proteobacteria	Alphaproteobacteria	Caulobacterales	Caulobacteraceae	Caulobacter
MV10_contig_207	13.44	94.5	iPHoP-RF;96.10 CRISPR;95.60 blast;94.70	Bacteria	Actinobacteriota	Actinomycetia	Streptomycetales	Streptomycetaceae	Streptomyces
MV10_contig_2070	9.66	95.9	iPHoP-RF;97.10	Bacteria	Actinobacteriota	Actinomycetia	Mycobacteriales	Mycobacteriaceae	Rhodococcus
MV10_contig_2081	9.86	95.3	iPHoP-RF;96.70	Bacteria	Actinobacteriota	Actinomycetia	Mycobacteriales	Mycobacteriaceae	Mycobacterium
MV10_contig_2090	7.47	94.5	iPHoP-RF;96.10	Bacteria	Actinobacteriota	Actinomycetia	Actinomycetales	Microbacteriaceae	Microbacterium
MV10_contig_2093	8.04	96.4	blast;97.50	Bacteria	Actinobacteriota	Actinomycetia	Actinomycetales	Beutenbergiaceae	Salana
MV10_contig_2093	8.04	90.3	iPHoP-RF;92.80	Bacteria	Actinobacteriota	Actinomycetia	Mycobacteriales	Mycobacteriaceae	Mycobacterium
MV10_contig_2115	4.75	93.5	iPHoP-RF;95.40	Bacteria	Actinobacteriota	Actinomycetia	Mycobacteriales	Mycobacteriaceae	Dietzia
MV10_contig_2116	28.43	100	CRISPR;98.50 RaFAH;96.70 iPHoP-RF;95.40 blast;94.00	Bacteria	Actinobacteriota	Actinomycetia	Streptomycetales	Streptomycetaceae	Streptomyces
MV10_contig_2128	2.93	95.9	iPHoP-RF;97.10	Bacteria	Actinobacteriota	Actinomycetia	Streptomycetales	Streptomycetaceae	Streptomyces
MV10_contig_2130	11.25	93.1	iPHoP-RF;95.10	Bacteria	Actinobacteriota	Actinomycetia	Actinomycetales	Actinomycetaceae	Pauljensenia
MV10_contig_2131	3.77	95.3	iPHoP-RF;96.70 blast;93.50	Bacteria	Actinobacteriota	Actinomycetia	Streptomycetales	Streptomycetaceae	Streptomyces
MV10_contig_2145	6.91	91.2	blast;93.60 iPHoP-RF;90.50	Bacteria	Actinobacteriota	Actinomycetia	Streptomycetales	Streptomycetaceae	Streptomyces
MV10_contig_2148	4.34	92.9	blast;94.90 iPHoP-RF;89.50 CRISPR;58.70	Bacteria	Actinobacteriota	Actinomycetia	Mycobacteriales	Micromonosporaceae	Micromonospora
MV10_contig_2160	7.3	94.5	iPHoP-RF;96.10	Bacteria	Actinobacteriota	Actinomycetia	Mycobacteriales	Mycobacteriaceae	Mycobacterium
MV10_contig_2210	6.53	92.5	CRISPR;94.60 iPHoP-RF;93.70	Bacteria	Actinobacteriota	Actinomycetia	Mycobacteriales	Mycobacteriaceae	Mycobacterium
MV10_contig_2211	8.67	95.3	iPHoP-RF;96.70	Bacteria	Actinobacteriota	Actinomycetia	Mycobacteriales	Mycobacteriaceae	Mycobacterium
MV10_contig_2237	10.9	90.8	blast;93.20 iPHoP-RF;80.30	Bacteria	Actinobacteriota	Actinomycetia	Actinomycetales	Microbacteriaceae	Microbacterium
MV10_contig_2240	5.31	90.6	blast;93.00	Bacteria	Actinobacteriota	Actinomycetia	Mycobacteriales	Micromonosporaceae	Micromonospora
MV10_contig_2274	7.05	95.7	CRISPR;97.00	Bacteria	Proteobacteria	Gammaproteobacteria	Burkholderiales	Burkholderiaceae	Burkholderia
MV10_contig_2274	7.05	91.6	blast;93.90	Bacteria	Actinobacteriota	Actinomycetia	Mycobacteriales	Micromonosporaceae	Micromonospora
MV10_contig_2276	9.63	91.4	iPHoP-RF;93.70	Bacteria	Proteobacteria	Gammaproteobacteria	Pseudomonadales	Halieaceae	Luminiphilus
MV10_contig_2303	6.91	93.4	blast;95.30 iPHoP-RF;52.20	Bacteria	Actinobacteriota	Actinomycetia	Propionibacteriales	Nocardioidaceae	Aeromicrobium
MV10_contig_2305	12.26	91.4	blast;93.70 CRISPR;74.10	Bacteria	Actinobacteriota	Actinomycetia	Mycobacteriales	Micromonosporaceae	Micromonospora
MV10_contig_2309	4.3	95.3	iPHoP-RF;96.70	Bacteria	Actinobacteriota	Actinomycetia	Mycobacteriales	Mycobacteriaceae	Rhodococcus
MV10_contig_2315	4.5	93.5	iPHoP-RF;95.40	Bacteria	Actinobacteriota	Actinomycetia	Mycobacteriales	Mycobacteriaceae	Mycobacterium
MV10_contig_2317	31.56	95.3	iPHoP-RF;96.70	Bacteria	Proteobacteria	Gammaproteobacteria	Burkholderiales	Burkholderiaceae	Duganella
MV10_contig_2317	31.56	93.9	iPHoP-RF;95.70	Bacteria	Proteobacteria	Gammaproteobacteria	Burkholderiales	Burkholderiaceae	Massilia
MV10_contig_2317	31.56	93.5	iPHoP-RF;95.40	Bacteria	Proteobacteria	Gammaproteobacteria	Burkholderiales	Burkholderiaceae	Janthinobacterium
MV10_contig_2317	31.56	91.8	iPHoP-RF;94.10	Bacteria	Proteobacteria	Gammaproteobacteria	Burkholderiales	Burkholderiaceae	Pseudoduganella
MV10_contig_2321	9.68	94.9	iPHoP-RF;96.40	Bacteria	Actinobacteriota	Actinomycetia	Mycobacteriales	Mycobacteriaceae	Mycobacterium
MV10_contig_2342	4.06	94.5	iPHoP-RF;96.10 blast;91.70 CRISPR;85.70	Bacteria	Actinobacteriota	Actinomycetia	Streptomycetales	Streptomycetaceae	Streptomyces
MV10_contig_2346	5.97	94.5	iPHoP-RF;96.10	Bacteria	Actinobacteriota	Actinomycetia	Mycobacteriales	Mycobacteriaceae	Mycobacterium
MV10_contig_2350	2.03	91.4	iPHoP-RF;93.70	Bacteria	Actinobacteriota	Actinomycetia	Mycobacteriales	Mycobacteriaceae	Mycobacterium
MV10_contig_2356	12.65	96.3	iPHoP-RF;97.10 RaFAH;55.70	Bacteria	Actinobacteriota	Actinomycetia	Mycobacteriales	Mycobacteriaceae	Mycobacterium
MV10_contig_2366	15.27	90.3	iPHoP-RF;92.80	Bacteria	Proteobacteria	Gammaproteobacteria	Burkholderiales	Burkholderiaceae	Ramlibacter
MV10_contig_2368	16.65	94.5	blast;96.10 iPHoP-RF;83.30	Bacteria	Proteobacteria	Gammaproteobacteria	Burkholderiales	Burkholderiaceae	Janthinobacterium
MV10_contig_2384	2.78	90.3	iPHoP-RF;92.80	Bacteria	Actinobacteriota	Actinomycetia	Mycobacteriales	Mycobacteriaceae	Mycobacterium
MV10_contig_2400	6.7	92.2	iPHoP-RF;94.40	Bacteria	Actinobacteriota	Actinomycetia	Mycobacteriales	Mycobacteriaceae	Mycobacterium
MV10_contig_2436	13.24	92.2	iPHoP-RF;94.40	Bacteria	Bacteroidota	Bacteroidia	Sphingobacteriales	Sphingobacteriaceae	Mucilaginibacter
MV10_contig_2438	5.49	95.9	iPHoP-RF;97.10	Bacteria	Actinobacteriota	Actinomycetia	Streptomycetales	Streptomycetaceae	Streptomyces
MV10_contig_2446	7.22	91	iPHoP-RF;93.40	Bacteria	Actinobacteriota	Actinomycetia	Mycobacteriales	Mycobacteriaceae	Mycobacterium
MV10_contig_2450	8.36	90.8	blast;93.20	Bacteria	Actinobacteriota	Actinomycetia	Mycobacteriales	Geodermatophilaceae	Blastococcus
MV10_contig_2463	10.72	94.5	iPHoP-RF;96.10	Bacteria	Proteobacteria	Gammaproteobacteria	Pseudomonadales	Pseudomonadaceae	Pseudomonas
MV10_contig_2468	4.94	98.4	iPHoP-RF;94.40 blast;92.10 RaFAH;89.10	Bacteria	Actinobacteriota	Actinomycetia	Streptomycetales	Streptomycetaceae	Streptomyces
MV10_contig_2472	3.27	91.5	blast;93.80 iPHoP-RF;61.70	Bacteria	Verrucomicrobiota	Verrucomicrobiae	Chthoniobacterales	UBA10450	Udaeobacter
MV10_contig_294	6.31	99.9	CRISPR;98.10 iPHoP-RF;96.10 RaFAH;93.70 blast;93.60	Bacteria	Actinobacteriota	Actinomycetia	Streptomycetales	Streptomycetaceae	Streptomyces
MV10_contig_294	6.31	94	CRISPR;95.80 iPHoP-RF;73.50	Bacteria	Actinobacteriota	Actinomycetia	Streptomycetales	Streptomycetaceae	SCUT-3
MV10_contig_299	8.96	94.9	iPHoP-RF;96.40	Bacteria	Actinobacteriota	Actinomycetia	Mycobacteriales	Mycobacteriaceae	Rhodococcus
MV10_contig_301	19.87	98.2	CRISPR;98.70 blast;93.70 iPHoP-RF;90.80	Bacteria	Actinobacteriota	Actinomycetia	Streptomycetales	Streptomycetaceae	Streptomyces
MV10_contig_336	8.3	91.6	blast;93.90 iPHoP-RF;75.00	Bacteria	Proteobacteria	Gammaproteobacteria	Burkholderiales	Burkholderiaceae	Janthinobacterium
MV10_contig_336	8.3	91.4	blast;93.70 iPHoP-RF;74.80	Bacteria	Proteobacteria	Gammaproteobacteria	Burkholderiales	Burkholderiaceae	Massilia
MV10_contig_345	4.31	95.9	iPHoP-RF;97.10	Bacteria	Actinobacteriota	Actinomycetia	Mycobacteriales	Mycobacteriaceae	Mycobacterium
MV10_contig_363	3.42	95.9	iPHoP-RF;97.10 blast;93.00 CRISPR;87.30	Bacteria	Actinobacteriota	Actinomycetia	Streptomycetales	Streptomycetaceae	Streptomyces
MV10_contig_363	3.42	93.9	iPHoP-RF;95.70	Bacteria	Actinobacteriota	Actinomycetia	Streptomycetales	Streptomycetaceae	Streptomyces
MV10_contig_363	3.42	90.3	iPHoP-RF;92.80	Bacteria	Actinobacteriota	Actinomycetia	Streptomycetales	Streptomycetaceae	Streptomyces
MV10_contig_369	6.17	91.5	CRISPR;93.80 iPHoP-RF;92.10 blast;91.30	Bacteria	Actinobacteriota	Actinomycetia	Streptomycetales	Streptomycetaceae	Streptomyces
MV10_contig_37	5.67	91.6	blast;93.90 iPHoP-RF;86.70	Bacteria	Actinobacteriota	Actinomycetia	Streptomycetales	Streptomycetaceae	Streptomyces
MV10_contig_373	5.87	90.8	RaFAH;93.20	Bacteria	Actinobacteriota	Actinomycetia	Streptomycetales	Streptomycetaceae	Streptomyces
MV10_contig_373	5.87	90.3	iPHoP-RF;92.80	Bacteria	Actinobacteriota	Actinomycetia	Mycobacteriales	Mycobacteriaceae	Mycobacterium
MV10_contig_374	4.09	92.2	iPHoP-RF;94.40	Bacteria	Actinobacteriota	Actinomycetia	Mycobacteriales	Mycobacteriaceae	Mycobacterium
MV10_contig_383	34.86	95.4	CRISPR;96.80 blast;93.10 iPHoP-RF;92.40	Bacteria	Actinobacteriota	Actinomycetia	Streptomycetales	Streptomycetaceae	Streptomyces
MV10_contig_384	10.25	93.4	CRISPR;95.30 iPHoP-RF;93.70 blast;93.50	Bacteria	Actinobacteriota	Actinomycetia	Mycobacteriales	Micromonosporaceae	Micromonospora
MV10_contig_399	10.56	93	blast;95.00 iPHoP-RF;88.50 CRISPR;86.00	Bacteria	Actinobacteriota	Actinomycetia	Mycobacteriales	Pseudonocardiaceae	Amycolatopsis
MV10_contig_404	13.85	91.4	iPHoP-RF;93.70	Bacteria	Actinobacteriota	Actinomycetia	Mycobacteriales	Mycobacteriaceae	Mycobacterium
MV10_contig_421	5.47	100	RaFAH;98.30 iPHoP-RF;96.10 blast;92.60	Bacteria	Actinobacteriota	Actinomycetia	Streptomycetales	Streptomycetaceae	Streptomyces
MV10_contig_422	14.03	93.5	iPHoP-RF;95.40	Bacteria	Actinobacteriota	Actinomycetia	Mycobacteriales	Mycobacteriaceae	Mycobacterium
MV10_contig_451	18.39	91.4	iPHoP-RF;93.70	Bacteria	Proteobacteria	Gammaproteobacteria	Pseudomonadales	Pseudomonadaceae	Pseudomonas
MV10_contig_452		90.4	blast;92.90	Bacteria	Myxococcota	Myxococcia	Myxococcales	Myxococcaceae
MV10_contig_458	7.64	95.9	iPHoP-RF;97.10	Bacteria	Actinobacteriota	Actinomycetia	Mycobacteriales	Mycobacteriaceae	Mycobacterium
MV10_contig_468	6.05	90.7	iPHoP-RF;93.10	Bacteria	Proteobacteria	Gammaproteobacteria	Burkholderiales	Burkholderiaceae	Pseudoduganella
MV10_contig_477	14.49	92.2	iPHoP-RF;94.40 blast;92.00	Bacteria	Proteobacteria	Gammaproteobacteria	Burkholderiales	Burkholderiaceae	Variovorax
MV10_contig_477	14.49	91.6	blast;93.90	Bacteria	Proteobacteria	Gammaproteobacteria	Burkholderiales	Burkholderiaceae	Comamonas
MV10_contig_497	18.76	92.2	iPHoP-RF;94.40	Bacteria	Actinobacteriota	Actinomycetia	Mycobacteriales	Mycobacteriaceae	Mycobacterium
MV10_contig_505	8.48	95.9	iPHoP-RF;97.10	Bacteria	Actinobacteriota	Actinomycetia	Mycobacteriales	Mycobacteriaceae	Mycobacterium
MV10_contig_511	8	93	blast;95.00 iPHoP-RF;89.20	Bacteria	Actinobacteriota	Actinomycetia	Mycobacteriales	Pseudonocardiaceae	Pseudonocardia
MV10_contig_522	5.61	91.8	iPHoP-RF;94.10	Bacteria	Actinobacteriota	Actinomycetia	Streptomycetales	Streptomycetaceae	Streptomyces
MV10_contig_526	3.91	90.6	blast;93.00 CRISPR;68.00 iPHoP-RF;61.40	Bacteria	Actinobacteriota	Actinomycetia	Mycobacteriales	Micromonosporaceae	Micromonospora
MV10_contig_526	3.91	90.3	iPHoP-RF;92.80	Bacteria	Actinobacteriota	Actinomycetia	Mycobacteriales	Mycobacteriaceae	Mycobacterium
MV10_contig_531	6.68	95.9	iPHoP-RF;97.10	Bacteria	Actinobacteriota	Actinomycetia	Streptomycetales	Streptomycetaceae	Streptomyces
MV10_contig_531	6.68	95.3	iPHoP-RF;96.70	Bacteria	Actinobacteriota	Actinomycetia	Streptomycetales	Streptomycetaceae	Streptomyces
MV10_contig_531	6.68	94.9	iPHoP-RF;96.40	Bacteria	Actinobacteriota	Actinomycetia	Streptomycetales	Streptomycetaceae	Streptomyces
MV10_contig_535	7.14	95.9	iPHoP-RF;97.10 blast;91.30	Bacteria	Actinobacteriota	Actinomycetia	Streptomycetales	Streptomycetaceae	Streptomyces
MV10_contig_539	4.52	95.3	iPHoP-RF;96.70 blast;93.90 CRISPR;66.00	Bacteria	Actinobacteriota	Actinomycetia	Streptomycetales	Streptomycetaceae	Streptomyces
MV10_contig_55	13.63	94.6	CRISPR;96.20 iPHoP-RF;87.60	Bacteria	Actinobacteriota	Actinomycetia	Mycobacteriales	Mycobacteriaceae	Mycobacterium
MV10_contig_56	4.79	93.8	blast;95.60	Bacteria	Actinobacteriota	Actinomycetia	Propionibacteriales	Nocardioidaceae	Aeromicrobium
MV10_contig_57	14.05	94.9	iPHoP-RF;96.40 blast;93.90 CRISPR;68.90	Bacteria	Actinobacteriota	Actinomycetia	Streptomycetales	Streptomycetaceae	Streptomyces
MV10_contig_583	6.09	90.7	iPHoP-RF;93.10	Bacteria	Actinobacteriota	Actinomycetia	Streptomycetales	Streptomycetaceae	Streptomyces
MV10_contig_596	14.23	94.3	blast;96.00 iPHoP-RF;63.50	Bacteria	Proteobacteria	Alphaproteobacteria	Caulobacterales	Caulobacteraceae	Brevundimonas
MV10_contig_608	5.35	90.3	iPHoP-RF;92.80	Bacteria	Actinobacteriota	Actinomycetia	Mycobacteriales	Mycobacteriaceae	Mycobacterium
MV10_contig_620	4.41	92.2	iPHoP-RF;94.40	Bacteria	Actinobacteriota	Actinomycetia	Mycobacteriales	Mycobacteriaceae	Mycobacterium
MV10_contig_64	6.31	93.9	iPHoP-RF;95.70	Bacteria	Proteobacteria	Gammaproteobacteria	Burkholderiales	Burkholderiaceae	Ralstonia
MV10_contig_64	6.31	93.5	iPHoP-RF;95.40	Bacteria	Proteobacteria	Gammaproteobacteria	Burkholderiales	Burkholderiaceae	Cupriavidus
MV10_contig_657	3.86	91.5	blast;93.80 iPHoP-RF;93.10 CRISPR;73.60	Bacteria	Actinobacteriota	Actinomycetia	Streptomycetales	Streptomycetaceae	Streptomyces
MV10_contig_66	4.11	93.9	iPHoP-RF;95.70 blast;93.90	Bacteria	Actinobacteriota	Actinomycetia	Mycobacteriales	Micromonosporaceae	Micromonospora
MV10_contig_666	4.81	95.3	iPHoP-RF;96.70 blast;95.80 CRISPR;67.30	Bacteria	Actinobacteriota	Actinomycetia	Streptomycetales	Streptomycetaceae	Streptomyces
MV10_contig_666	4.81	93.9	iPHoP-RF;95.70	Bacteria	Actinobacteriota	Actinomycetia	Streptomycetales	Streptomycetaceae	Streptomyces
MV10_contig_668	27.91	95	CRISPR;96.50 iPHoP-RF;95.70 blast;93.90	Bacteria	Actinobacteriota	Actinomycetia	Streptomycetales	Streptomycetaceae	Streptomyces
MV10_contig_668	27.91	92.2	iPHoP-RF;94.40	Bacteria	Actinobacteriota	Actinomycetia	Streptomycetales	Streptomycetaceae	Streptomyces
MV10_contig_67	10.28	96.7	CRISPR;97.70 iPHoP-RF;97.10 blast;93.50	Bacteria	Actinobacteriota	Actinomycetia	Streptomycetales	Streptomycetaceae	Streptomyces
MV10_contig_67	10.28	90.7	CRISPR;93.10	Bacteria	Actinobacteriota	Actinomycetia	Actinomycetales	Kineosporiaceae	R-H-3
MV10_contig_681	9.12	95.9	iPHoP-RF;97.10 blast;93.70 CRISPR;74.40	Bacteria	Actinobacteriota	Actinomycetia	Streptomycetales	Streptomycetaceae	Streptomyces
MV10_contig_681	9.12	91.4	iPHoP-RF;93.70	Bacteria	Actinobacteriota	Actinomycetia	Streptomycetales	Streptomycetaceae	Streptomyces
MV10_contig_685	8.61	95.3	iPHoP-RF;96.70 blast;91.20	Bacteria	Proteobacteria	Alphaproteobacteria	Rhizobiales	Xanthobacteraceae	Bradyrhizobium
MV10_contig_685	8.61	91.4	iPHoP-RF;93.70	Bacteria	Proteobacteria	Alphaproteobacteria	Rhizobiales	Xanthobacteraceae
MV10_contig_707	9.52	98.7	CRISPR;99.00 iPHoP-RF;97.10 blast;93.70	Bacteria	Actinobacteriota	Actinomycetia	Streptomycetales	Streptomycetaceae	Streptomyces
MV10_contig_707	9.52	95.9	iPHoP-RF;97.10	Bacteria	Actinobacteriota	Actinomycetia	Streptomycetales	Streptomycetaceae	Streptomyces
MV10_contig_707	9.52	95.9	iPHoP-RF;97.10	Bacteria	Actinobacteriota	Actinomycetia	Streptomycetales	Streptomycetaceae	Streptomyces
MV10_contig_720	9.34	92.2	iPHoP-RF;94.40	Bacteria	Actinobacteriota	Actinomycetia	Mycobacteriales	Mycobacteriaceae	Mycobacterium
MV10_contig_728	5.76	91.8	iPHoP-RF;94.10	Bacteria	Actinobacteriota	Actinomycetia	Mycobacteriales	Mycobacteriaceae	Mycobacterium
MV10_contig_739	5.38	95.3	iPHoP-RF;96.70	Bacteria	Actinobacteriota	Actinomycetia	Mycobacteriales	Mycobacteriaceae	Mycobacterium
MV10_contig_768	17.14	94.5	iPHoP-RF;96.10	Bacteria	Actinobacteriota	Actinomycetia	Mycobacteriales	Mycobacteriaceae	Mycobacterium
MV10_contig_775	4.98	100	RaFAH;98.20 iPHoP-RF;95.10 blast;93.20 CRISPR;80.10	Bacteria	Actinobacteriota	Actinomycetia	Streptomycetales	Streptomycetaceae	Streptomyces
MV10_contig_778	10.99	93.5	iPHoP-RF;95.40	Bacteria	Actinobacteriota	Actinomycetia	Mycobacteriales	Mycobacteriaceae	Mycobacterium
MV10_contig_80	5.54	94.5	blast;96.10 iPHoP-RF;80.60	Bacteria	Proteobacteria	Gammaproteobacteria	Burkholderiales	Burkholderiaceae	Xylophilus
MV10_contig_80	5.54	93.1	iPHoP-RF;95.10	Bacteria	Proteobacteria	Gammaproteobacteria	Burkholderiales	Burkholderiaceae	Ramlibacter
MV10_contig_80	5.54	92.6	iPHoP-RF;94.70	Bacteria	Proteobacteria	Gammaproteobacteria	Burkholderiales	Burkholderiaceae	Variovorax
MV10_contig_81	10.8	95.9	iPHoP-RF;97.10	Bacteria	Proteobacteria	Gammaproteobacteria	Burkholderiales	Burkholderiaceae	Massilia
MV10_contig_81	10.8	90.1	blast;92.60 iPHoP-RF;89.20	Bacteria	Proteobacteria	Gammaproteobacteria	Burkholderiales	Burkholderiaceae	Pseudoduganella
MV10_contig_833	25.66	91	blast;93.40 iPHoP-RF;64.80	Bacteria	Actinobacteriota	Actinomycetia	Propionibacteriales	Nocardioidaceae	Nocardioides
MV10_contig_853	24.13	91.6	blast;93.90 iPHoP-RF;57.10	Bacteria	Actinobacteriota	Actinomycetia	Actinomycetales	Dermatophilaceae
MV10_contig_872	13.63	90.1	blast;92.60 CRISPR;84.70 iPHoP-RF;82.80	Bacteria	Actinobacteriota	Actinomycetia	Mycobacteriales	Micromonosporaceae	Micromonospora
MV10_contig_873	7.72	95.9	iPHoP-RF;97.10	Bacteria	Actinobacteriota	Actinomycetia	Mycobacteriales	Geodermatophilaceae	Geodermatophilus
MV10_contig_873	7.72	93.1	iPHoP-RF;95.10 blast;93.30	Bacteria	Actinobacteriota	Actinomycetia	Mycobacteriales	Geodermatophilaceae	Blastococcus
MV10_contig_873	7.72	93.1	iPHoP-RF;95.10	Bacteria	Actinobacteriota	Actinomycetia	Mycobacteriales	Geodermatophilaceae	Modestobacter
MV10_contig_884	30.67	91.6	blast;93.90	Bacteria	Proteobacteria	Gammaproteobacteria	Burkholderiales	Burkholderiaceae
MV10_contig_89	5.38	95.9	iPHoP-RF;97.10	Bacteria	Actinobacteriota	Actinomycetia	Mycobacteriales	Mycobacteriaceae	Mycobacterium
MV10_contig_892	3.88	95.9	iPHoP-RF;97.10 CRISPR;96.10 blast;92.30	Bacteria	Actinobacteriota	Actinomycetia	Streptomycetales	Streptomycetaceae	Streptomyces
MV10_contig_892	3.88	94.9	iPHoP-RF;96.40	Bacteria	Actinobacteriota	Actinomycetia	Streptomycetales	Streptomycetaceae	Streptomyces
MV10_contig_897	3.08	92.6	iPHoP-RF;94.70	Bacteria	Actinobacteriota	Actinomycetia	Streptomycetales	Streptomycetaceae	Streptomyces
MV10_contig_902	17.4	90.3	iPHoP-RF;92.80	Bacteria	Actinobacteriota	Actinomycetia	Mycobacteriales	Mycobacteriaceae	Mycobacterium
MV10_contig_908	7.52	92.3	blast;94.50 iPHoP-RF;87.90 CRISPR;59.60	Bacteria	Actinobacteriota	Actinomycetia	Mycobacteriales	Pseudonocardiaceae	Amycolatopsis
MV10_contig_909	7.95	92.2	iPHoP-RF;94.10 RaFAH;52.90	Bacteria	Actinobacteriota	Actinomycetia	Streptomycetales	Streptomycetaceae	Streptomyces
MV10_contig_911	6.33	93.9	iPHoP-RF;95.70	Bacteria	Proteobacteria	Alphaproteobacteria	Rhizobiales	Xanthobacteraceae	Bradyrhizobium
MV10_contig_916	7.9	90.9	blast;93.30	Bacteria	Actinobacteriota	Actinomycetia	Mycobacteriales	Geodermatophilaceae	Blastococcus
MV10_contig_92	2.79	93.9	iPHoP-RF;95.70	Bacteria	Actinobacteriota	Actinomycetia	Mycobacteriales	Mycobacteriaceae	Mycobacterium
MV10_contig_930	5.97	94.9	iPHoP-RF;96.40	Bacteria	Bacteroidota	Bacteroidia	Cytophagales	Hymenobacteraceae	Hymenobacter
MV10_contig_933	4.53	95.3	iPHoP-RF;96.70	Bacteria	Proteobacteria	Alphaproteobacteria	Rhizobiales	Xanthobacteraceae	Rhodopseudomonas
MV10_contig_933	4.53	94.9	iPHoP-RF;96.40	Bacteria	Proteobacteria	Alphaproteobacteria	Rhizobiales	Xanthobacteraceae	Bradyrhizobium
MV10_contig_933	4.53	93.9	iPHoP-RF;95.70	Bacteria	Proteobacteria	Alphaproteobacteria	Rhizobiales	Xanthobacteraceae	Nitrobacter
MV10_contig_933	4.53	91.4	iPHoP-RF;93.70	Bacteria	Proteobacteria	Alphaproteobacteria	Rhizobiales	Xanthobacteraceae	Afipia
MV10_contig_938	5.25	91	iPHoP-RF;93.40	Bacteria	Actinobacteriota	Actinomycetia	Mycobacteriales	Mycobacteriaceae	Mycobacterium
MV10_contig_943	18.26	91.5	blast;93.80 iPHoP-RF;74.60	Bacteria	Actinobacteriota	Actinomycetia	Actinomycetales	Microbacteriaceae	Curtobacterium
MV10_contig_959	7.67	93.6	blast;95.50 iPHoP-RF;62.50	Bacteria	Actinobacteriota	Actinomycetia	Streptomycetales	Streptomycetaceae	Streptomyces
MV10_contig_970	11.37	99.4	iPHoP-RF;96.70 CRISPR;96.20 RaFAH;92.80 blast;91.90	Bacteria	Actinobacteriota	Actinomycetia	Streptomycetales	Streptomycetaceae	Streptomyces
MV10_contig_975	5.02	91.4	blast;93.70 iPHoP-RF;82.20	Bacteria	Actinobacteriota	Actinomycetia	Mycobacteriales	Micromonosporaceae	Micromonospora
MV10_contig_981	3.63	95.9	iPHoP-RF;97.10 CRISPR;56.40	Bacteria	Actinobacteriota	Actinomycetia	Mycobacteriales	Mycobacteriaceae	Mycobacterium
MV10_contig_983	14.63	98.4	iPHoP-RF;94.10 blast;93.90 RaFAH;89.90	Bacteria	Actinobacteriota	Actinomycetia	Streptomycetales	Streptomycetaceae	Streptomyces
MV10_contig_984	6.41	91	blast;93.40	Bacteria	Actinobacteriota	Actinomycetia	Mycobacteriales	Geodermatophilaceae	Geodermatophilus
MV10_contig_1069	1.98	94.9	iPHoP-RF;96.40	Bacteria	Actinobacteriota	Actinomycetia	Mycobacteriales	Mycobacteriaceae	Mycobacterium
MV10_contig_1118	5	90.7	iPHoP-RF;93.10	Bacteria	Actinobacteriota	Actinomycetia	Streptomycetales	Streptomycetaceae	Streptomyces
MV10_contig_1163	3.26	94.5	iPHoP-RF;96.10	Bacteria	Proteobacteria	Gammaproteobacteria	Burkholderiales	Burkholderiaceae	Duganella
MV10_contig_1163	3.26	93.5	iPHoP-RF;95.40	Bacteria	Proteobacteria	Gammaproteobacteria	Burkholderiales	Burkholderiaceae	Massilia
MV10_contig_1163	3.26	93.5	iPHoP-RF;95.40	Bacteria	Proteobacteria	Gammaproteobacteria	Burkholderiales	Burkholderiaceae	Pseudoduganella
MV10_contig_1163	3.26	92.2	iPHoP-RF;94.40	Bacteria	Proteobacteria	Gammaproteobacteria	Burkholderiales	Burkholderiaceae
MV10_contig_1163	3.26	91.8	iPHoP-RF;94.10	Bacteria	Proteobacteria	Gammaproteobacteria	Burkholderiales	Burkholderiaceae	Rugamonas
MV10_contig_1163	3.26	91	iPHoP-RF;93.40	Bacteria	Proteobacteria	Gammaproteobacteria	Burkholderiales	Burkholderiaceae	Janthinobacterium
MV10_contig_1257	7.49	95.9	iPHoP-RF;97.10 CRISPR;94.30 blast;92.10	Bacteria	Actinobacteriota	Actinomycetia	Streptomycetales	Streptomycetaceae	Streptomyces
MV10_contig_1261	2.52	91.4	iPHoP-RF;93.70	Bacteria	Actinobacteriota	Actinomycetia	Streptomycetales	Streptomycetaceae	Streptomyces
MV10_contig_1393	19.22	100	CRISPR;98.60 RaFAH;97.60 iPHoP-RF;95.10 blast;94.30	Bacteria	Actinobacteriota	Actinomycetia	Streptomycetales	Streptomycetaceae	Streptomyces
MV10_contig_1411	25.3	97.2	CRISPR;98.00 iPHoP-RF;94.40 blast;92.30	Bacteria	Actinobacteriota	Actinomycetia	Streptomycetales	Streptomycetaceae	Streptomyces
MV10_contig_1424	4.35	91.6	blast;93.90 iPHoP-RF;86.70	Bacteria	Actinobacteriota	Actinomycetia	Actinomycetales	Microbacteriaceae	Microbacterium
MV10_contig_1445	7.63	91.5	blast;93.80 iPHoP-RF;84.80	Bacteria	Actinobacteriota	Actinomycetia	Streptosporangiales	Streptosporangiaceae	Nonomuraea
MV10_contig_1462	19.06	92.2	iPHoP-RF;94.40 blast;93.80	Bacteria	Actinobacteriota	Actinomycetia	Mycobacteriales	Mycobacteriaceae	Mycobacterium
MV10_contig_1586	14.87	94.5	iPHoP-RF;96.10	Bacteria	Actinobacteriota	Actinomycetia	Mycobacteriales	Mycobacteriaceae	Mycobacterium
MV10_contig_1598	13.91	93.5	iPHoP-RF;95.40	Bacteria	Bacteroidota	Bacteroidia	Sphingobacteriales	Sphingobacteriaceae	Pedobacter
MV10_contig_1601	7.83	94.5	iPHoP-RF;96.10	Bacteria	Actinobacteriota	Actinomycetia	Mycobacteriales	Mycobacteriaceae	Mycobacterium
MV10_contig_1614	6.56	91	blast;93.40 iPHoP-RF;90.10	Bacteria	Actinobacteriota	Actinomycetia	Streptomycetales	Streptomycetaceae	Streptomyces
MV10_contig_1656	2.45	93.5	iPHoP-RF;95.40	Bacteria	Actinobacteriota	Actinomycetia	Mycobacteriales	Mycobacteriaceae	Mycobacterium
MV10_contig_1679	3.41	92.2	iPHoP-RF;94.40 blast;93.50	Bacteria	Actinobacteriota	Actinomycetia	Streptomycetales	Streptomycetaceae	Streptomyces
MV10_contig_1721	9.7	95.3	iPHoP-RF;96.70	Bacteria	Actinobacteriota	Actinomycetia	Mycobacteriales	Mycobacteriaceae	Mycobacterium
MV10_contig_1793	15.67	91.4	blast;93.70	Bacteria	Actinobacteriota	Actinomycetia	Streptomycetales	Streptomycetaceae	Streptomyces
MV10_contig_1828	6.2	95.9	iPHoP-RF;97.10 CRISPR;94.70 blast;92.90	Bacteria	Actinobacteriota	Actinomycetia	Streptomycetales	Streptomycetaceae	Streptomyces
MV10_contig_1893	7.04	95.3	iPHoP-RF;96.70	Bacteria	Actinobacteriota	Actinomycetia	Mycobacteriales	Mycobacteriaceae	Mycobacterium
MV10_contig_1958	5.74	93.5	iPHoP-RF;95.40	Bacteria	Actinobacteriota	Actinomycetia	Streptomycetales	Streptomycetaceae	Streptomyces
MV10_contig_196	5.1	90.3	iPHoP-RF;92.80	Bacteria	Proteobacteria	Gammaproteobacteria	Burkholderiales	Burkholderiaceae	Ralstonia
MV10_contig_197	4.69	93.5	iPHoP-RF;95.40	Bacteria	Actinobacteriota	Actinomycetia	Mycobacteriales	Mycobacteriaceae	Mycobacterium
MV10_contig_2092	2.75	92.2	iPHoP-RF;94.40	Bacteria	Actinobacteriota	Actinomycetia	Streptomycetales	Streptomycetaceae	Streptomyces
MV10_contig_2120	1.99	95.3	iPHoP-RF;96.70 blast;93.10 CRISPR;78.50	Bacteria	Actinobacteriota	Actinomycetia	Streptomycetales	Streptomycetaceae	Streptomyces
MV10_contig_2120	1.99	94.9	iPHoP-RF;96.40	Bacteria	Actinobacteriota	Actinomycetia	Streptomycetales	Streptomycetaceae	Streptomyces
MV10_contig_2120	1.99	90.3	iPHoP-RF;92.80	Bacteria	Actinobacteriota	Actinomycetia	Streptomycetales	Streptomycetaceae	Streptomyces
MV10_contig_2166	8.51	91.8	iPHoP-RF;94.10	Bacteria	Actinobacteriota	Actinomycetia	Mycobacteriales	Mycobacteriaceae	Mycobacterium
MV10_contig_2168	10.3	91.4	iPHoP-RF;93.70	Bacteria	Actinobacteriota	Actinomycetia	Mycobacteriales	Mycobacteriaceae	Rhodococcus
MV10_contig_217	10.18	94.9	iPHoP-RF;96.40 blast;93.10	Bacteria	Actinobacteriota	Actinomycetia	Mycobacteriales	Micromonosporaceae	Micromonospora
MV10_contig_2174	9.4	95.3	iPHoP-RF;96.70	Bacteria	Actinobacteriota	Actinomycetia	Mycobacteriales	Mycobacteriaceae	Mycobacterium
MV10_contig_2250	44.1	94.5	CRISPR;96.10 iPHoP-RF;95.70 blast;93.00	Bacteria	Actinobacteriota	Actinomycetia	Streptomycetales	Streptomycetaceae	Streptomyces
MV10_contig_2285	2.56	95.9	iPHoP-RF;97.10 blast;92.80	Bacteria	Actinobacteriota	Actinomycetia	Streptomycetales	Streptomycetaceae	Streptomyces
MV10_contig_2320	15.15	95.9	iPHoP-RF;97.10 blast;91.70 CRISPR;90.60	Bacteria	Actinobacteriota	Actinomycetia	Streptomycetales	Streptomycetaceae	Streptomyces
MV10_contig_2320	15.15	94.5	iPHoP-RF;96.10	Bacteria	Actinobacteriota	Actinomycetia	Streptomycetales	Streptomycetaceae	Streptomyces
MV10_contig_2320	15.15	90.3	iPHoP-RF;92.80	Bacteria	Actinobacteriota	Actinomycetia	Streptomycetales	Streptomycetaceae	Streptomyces
MV10_contig_2362	3.4	91	iPHoP-RF;93.40	Bacteria	Proteobacteria	Gammaproteobacteria	Burkholderiales	Burkholderiaceae	Massilia
MV10_contig_2386	2.48	95.9	iPHoP-RF;97.10 CRISPR;94.10 blast;93.90	Bacteria	Actinobacteriota	Actinomycetia	Streptomycetales	Streptomycetaceae	Streptomyces
MV10_contig_2433_fragment_1	7.36	92	CRISPR;94.20	Bacteria	Firmicutes	Bacilli	Lactobacillales	Streptococcaceae	Streptococcus
MV10_contig_2449	7.13	91.2	RaFAH;90.00 iPHoP-RF;68.20	Bacteria	Bacteroidota	Bacteroidia	Bacteroidales	Bacteroidaceae	Bacteroides
MV10_contig_2461	4.84	91.4	iPHoP-RF;93.70	Bacteria	Proteobacteria	Gammaproteobacteria	Enterobacterales	Vibrionaceae	Vibrio
MV10_contig_257	21.84	91	blast;93.40 iPHoP-RF;63.30	Bacteria	Proteobacteria	Alphaproteobacteria	Rhizobiales	Rhizobiaceae	Mesorhizobium
MV10_contig_258	2.59	95.9	iPHoP-RF;97.10 CRISPR;96.80 blast;95.40	Bacteria	Actinobacteriota	Actinomycetia	Streptomycetales	Streptomycetaceae	Streptomyces
MV10_contig_258	2.59	94.5	iPHoP-RF;96.10	Bacteria	Actinobacteriota	Actinomycetia	Streptomycetales	Streptomycetaceae	Streptomyces
MV10_contig_297	5.63	96.2	CRISPR;97.30 iPHoP-RF;96.10 blast;93.90	Bacteria	Actinobacteriota	Actinomycetia	Streptomycetales	Streptomycetaceae	Streptomyces
MV10_contig_320	4.77	92.6	iPHoP-RF;94.70	Bacteria	Acidobacteriota	Acidobacteriae	Acidobacteriales	Koribacteraceae	Sulfotelmatobacter
MV10_contig_483		95.9	iPHoP-RF;97.10	Bacteria	Actinobacteriota	Actinomycetia	Mycobacteriales	Mycobacteriaceae	Mycobacterium
MV10_contig_543	6.87	92.6	iPHoP-RF;94.70	Bacteria	Proteobacteria	Alphaproteobacteria	Caulobacterales	Caulobacteraceae	Caulobacter
MV10_contig_567	15.04	95.9	iPHoP-RF;97.10	Bacteria	Cyanobacteria	Cyanobacteriia	Cyanobacteriales	Nostocaceae	Aulosira
MV10_contig_567	15.04	95.3	iPHoP-RF;96.70	Bacteria	Cyanobacteria	Cyanobacteriia	Cyanobacteriales	Nostocaceae	Cylindrospermum
MV10_contig_567	15.04	95.3	iPHoP-RF;96.70	Bacteria	Cyanobacteria	Cyanobacteriia	Cyanobacteriales	Nostocaceae	Fortiea
MV10_contig_567	15.04	92.6	iPHoP-RF;94.70	Bacteria	Cyanobacteria	Cyanobacteriia	Cyanobacteriales	Nostocaceae	Nostoc
MV10_contig_567	15.04	92.2	iPHoP-RF;94.40	Bacteria	Cyanobacteria	Cyanobacteriia	Cyanobacteriales	Nostocaceae	Fischerella
MV10_contig_567	15.04	91.8	iPHoP-RF;94.10	Bacteria	Cyanobacteria	Cyanobacteriia	Cyanobacteriales	Nostocaceae	Trichormus
MV10_contig_567	15.04	91.4	iPHoP-RF;93.70	Bacteria	Cyanobacteria	Cyanobacteriia	Cyanobacteriales	Nostocaceae	Nostoc
MV10_contig_605	7.37	94.5	iPHoP-RF;96.10 blast;92.60 CRISPR;56.60	Bacteria	Actinobacteriota	Actinomycetia	Streptomycetales	Streptomycetaceae	Streptomyces
MV10_contig_619	16.51	94.9	iPHoP-RF;96.40	Bacteria	Actinobacteriota	Actinomycetia	Mycobacteriales	Mycobacteriaceae	Mycobacterium
MV10_contig_630	60.23	92.6	iPHoP-RF;94.70	Bacteria	Proteobacteria	Gammaproteobacteria	Pseudomonadales	Pseudomonadaceae	Pseudomonas
MV10_contig_636	4.67	95.3	iPHoP-RF;96.70	Bacteria	Actinobacteriota	Actinomycetia	Mycobacteriales	Mycobacteriaceae	Mycobacterium
MV10_contig_658	1.93	93.9	iPHoP-RF;95.70	Bacteria	Actinobacteriota	Actinomycetia	Mycobacteriales	Mycobacteriaceae	Corynebacterium
MV10_contig_664	2.73	91.1	blast;93.50	Bacteria	Actinobacteriota	Actinomycetia	Mycobacteriales	Geodermatophilaceae	Geodermatophilus
MV10_contig_677	7.59	94.9	iPHoP-RF;96.40	Bacteria	Actinobacteriota	Actinomycetia	Mycobacteriales	Mycobacteriaceae	Mycobacterium
MV10_contig_815	2.69	93.5	iPHoP-RF;95.40 blast;93.80	Bacteria	Actinobacteriota	Actinomycetia	Streptomycetales	Streptomycetaceae	Streptomyces
MV10_contig_994	17.12	93.5	iPHoP-RF;95.40	Bacteria	Proteobacteria	Gammaproteobacteria	Burkholderiales	Burkholderiaceae	Massilia
MV10_contig_994	17.12	92.2	iPHoP-RF;94.40	Bacteria	Proteobacteria	Gammaproteobacteria	Burkholderiales	Burkholderiaceae	Pseudoduganella
MV11_contig_1122	3.43	95.3	iPHoP-RF;96.70	Bacteria	Actinobacteriota	Actinomycetia	Mycobacteriales	Mycobacteriaceae	Mycobacterium
MV11_contig_1143	7.31	92.3	blast;94.50 iPHoP-RF;65.30	Bacteria	Actinobacteriota	Actinomycetia	Actinomycetales	Micrococcaceae	Pseudarthrobacter
MV11_contig_1179	43.54	93.1	iPHoP-RF;95.10	Bacteria	Proteobacteria	Gammaproteobacteria	Burkholderiales	Burkholderiaceae	Janthinobacterium
MV11_contig_1179	43.54	92.2	iPHoP-RF;94.40	Bacteria	Proteobacteria	Gammaproteobacteria	Burkholderiales	Burkholderiaceae	Massilia
MV11_contig_1179	43.54	90.3	iPHoP-RF;92.80	Bacteria	Proteobacteria	Gammaproteobacteria	Burkholderiales	Burkholderiaceae	Duganella
MV11_contig_1180	5.1	91.4	iPHoP-RF;93.70	Bacteria	Actinobacteriota	Actinomycetia	Streptomycetales	Streptomycetaceae	Streptomyces
MV11_contig_125	8.8	93.1	RaFAH;95.10	Bacteria	Actinobacteriota	Actinomycetia	Streptomycetales	Streptomycetaceae	Streptomyces
MV11_contig_1305	3.82	91.8	iPHoP-RF;94.10	Bacteria	Proteobacteria	Gammaproteobacteria	Burkholderiales	Burkholderiaceae	Duganella
MV11_contig_1306	24.16	93.1	CRISPR;93.40 RaFAH;62.80	Bacteria	Actinobacteriota	Actinomycetia	Streptomycetales	Streptomycetaceae	Streptomyces
MV11_contig_1450	5.18	95.9	iPHoP-RF;97.10	Bacteria	Proteobacteria	Alphaproteobacteria	Rhizobiales	Xanthobacteraceae	Bradyrhizobium
MV11_contig_1486	13.32	91.8	iPHoP-RF;94.10	Bacteria	Actinobacteriota	Actinomycetia	Streptomycetales	Streptomycetaceae	Streptomyces
MV11_contig_1553	7.34	96.9	CRISPR;97.80 iPHoP-RF;94.70 blast;93.90	Bacteria	Actinobacteriota	Actinomycetia	Streptomycetales	Streptomycetaceae	Streptomyces
MV11_contig_1583	8.18	91	iPHoP-RF;93.40	Bacteria	Actinobacteriota	Actinomycetia	Mycobacteriales	Mycobacteriaceae	Mycobacterium
MV11_contig_168	8.16	98.7	CRISPR;99.00	Bacteria	Proteobacteria	Gammaproteobacteria	Xanthomonadales	Xanthomonadaceae	Stenotrophomonas
MV11_contig_1683	4.86	93.9	iPHoP-RF;95.70	Bacteria	Actinobacteriota	Actinomycetia	Mycobacteriales	Mycobacteriaceae	Mycobacterium
MV11_contig_1691	6.88	94.5	iPHoP-RF;96.10	Bacteria	Actinobacteriota	Actinomycetia	Mycobacteriales	Mycobacteriaceae	Mycobacterium
MV11_contig_1756	7.42	90.2	CRISPR;92.70	Bacteria	Actinobacteriota	Actinomycetia	Streptomycetales	Streptomycetaceae	Streptomyces
MV11_contig_1776	6.32	93.9	iPHoP-RF;95.70	Bacteria	Actinobacteriota	Actinomycetia	Mycobacteriales	Mycobacteriaceae	Mycobacterium
MV11_contig_1776	6.32	91.1	blast;93.50	Bacteria	Actinobacteriota	Actinomycetia	Actinomycetales	Dermatophilaceae
MV11_contig_1882	4.59	93.9	iPHoP-RF;95.70	Bacteria	Actinobacteriota	Actinomycetia	Actinomycetales	Microbacteriaceae	Microbacterium
MV11_contig_1899	10.04	92.2	iPHoP-RF;94.40	Bacteria	Proteobacteria	Alphaproteobacteria	Rhizobiales	Rhizobiaceae	Aminobacter
MV11_contig_1917	9.75	94.9	iPHoP-RF;96.40	Bacteria	Actinobacteriota	Actinomycetia	Mycobacteriales	Mycobacteriaceae	Mycobacterium
MV11_contig_1928	5.38	90.3	iPHoP-RF;92.80	Bacteria	Actinobacteriota	Actinomycetia	Mycobacteriales	Mycobacteriaceae	Mycobacterium
MV11_contig_1938	3.81	92.2	iPHoP-RF;94.40	Bacteria	Actinobacteriota	Actinomycetia	Mycobacteriales	Mycobacteriaceae	Mycobacterium
MV11_contig_1953	16.18	91.8	iPHoP-RF;94.10	Bacteria	Actinobacteriota	Actinomycetia	Mycobacteriales	Mycobacteriaceae	Mycobacterium
MV11_contig_2063	1.24	95.9	iPHoP-RF;97.10	Bacteria	Actinobacteriota	Actinomycetia	Mycobacteriales	Mycobacteriaceae	Mycobacterium
MV11_contig_2067	4.54	94.5	iPHoP-RF;96.10	Bacteria	Actinobacteriota	Actinomycetia	Mycobacteriales	Mycobacteriaceae	Mycobacterium
MV11_contig_2069	12.73	93.5	iPHoP-RF;95.40	Bacteria	Proteobacteria	Gammaproteobacteria	Burkholderiales	Burkholderiaceae	Variovorax
MV11_contig_2070	2.15	93.9	iPHoP-RF;95.70	Bacteria	Actinobacteriota	Actinomycetia	Mycobacteriales	Mycobacteriaceae	Corynebacterium
MV11_contig_2088	12.56	92.2	iPHoP-RF;94.40	Bacteria	Bacteroidota	Bacteroidia	Sphingobacteriales	Sphingobacteriaceae	Pedobacter
MV11_contig_2130	7.06	95.9	iPHoP-RF;97.10	Bacteria	Actinobacteriota	Actinomycetia	Streptomycetales	Streptomycetaceae	Streptomyces
MV11_contig_2142	10.54	90.3	iPHoP-RF;92.80	Bacteria	Actinobacteriota	Actinomycetia	Mycobacteriales	Mycobacteriaceae	Mycobacterium
MV11_contig_2154	4.28	92.2	iPHoP-RF;94.40	Bacteria	Actinobacteriota	Actinomycetia	Mycobacteriales	Mycobacteriaceae	Mycobacterium
MV11_contig_2160	3.57	92.6	iPHoP-RF;94.70	Bacteria	Proteobacteria	Gammaproteobacteria	Burkholderiales	Burkholderiaceae	Burkholderia
MV11_contig_2171	5.93	91.6	blast;93.90	Bacteria	Acidobacteriota	Vicinamibacteria	Vicinamibacterales	Vicinamibacteraceae	Luteitalea
MV11_contig_2186	4.85	94.5	iPHoP-RF;96.10	Bacteria	Actinobacteriota	Actinomycetia	Mycobacteriales	Mycobacteriaceae	Mycobacterium
MV11_contig_2215	11.84	95.9	iPHoP-RF;97.10	Bacteria	Actinobacteriota	Actinomycetia	Mycobacteriales	Mycobacteriaceae	Mycobacterium
MV11_contig_2332	3.74	94.9	iPHoP-RF;96.40	Bacteria	Proteobacteria	Alphaproteobacteria	Rhizobiales	Xanthobacteraceae	Bradyrhizobium
MV11_contig_2349	8.88	91.8	iPHoP-RF;94.10	Bacteria	Proteobacteria	Alphaproteobacteria	Rhizobiales	Rhizobiaceae	Rhizobium
MV11_contig_2436	9.68	94.9	iPHoP-RF;96.40	Bacteria	Actinobacteriota	Actinomycetia	Mycobacteriales	Mycobacteriaceae	Mycobacterium
MV11_contig_2439	10.63	92.2	iPHoP-RF;94.40	Bacteria	Proteobacteria	Alphaproteobacteria	Rhizobiales	Xanthobacteraceae	Bradyrhizobium
MV11_contig_2462	3.59	93.9	iPHoP-RF;95.70	Bacteria	Proteobacteria	Gammaproteobacteria	Pseudomonadales	Pseudomonadaceae	Pseudomonas
MV11_contig_248	2.23	94.9	iPHoP-RF;96.40	Bacteria	Actinobacteriota	Actinomycetia	Mycobacteriales	Mycobacteriaceae	Mycobacterium
MV11_contig_248	2.23	90.7	CRISPR;93.10	Bacteria	Actinobacteriota	Actinomycetia	Streptomycetales	Streptomycetaceae	Streptomyces
MV11_contig_2493	7.72	90.7	iPHoP-RF;93.10	Bacteria	Actinobacteriota	Actinomycetia	Mycobacteriales	Mycobacteriaceae	Mycobacterium
MV11_contig_2545	12.9	93.5	iPHoP-RF;95.40	Bacteria	Actinobacteriota	Actinomycetia	Mycobacteriales	Mycobacteriaceae	Mycobacterium
MV11_contig_2647	2.36	92.6	iPHoP-RF;94.70	Bacteria	Proteobacteria	Gammaproteobacteria	Burkholderiales	Burkholderiaceae	Paraburkholderia
MV11_contig_2675	7.59	91.4	iPHoP-RF;93.70	Bacteria	Proteobacteria	Gammaproteobacteria	Burkholderiales	Burkholderiaceae	Massilia
MV11_contig_2731	4.3	90	RaFAH;92.50	Bacteria	Actinobacteriota	Actinomycetia	Streptomycetales	Streptomycetaceae	Streptomyces
MV11_contig_2736	5.2	93.9	iPHoP-RF;95.70	Bacteria	Actinobacteriota	Actinomycetia	Streptomycetales	Streptomycetaceae	Streptomyces
MV11_contig_326	7.04	90.7	iPHoP-RF;93.10	Bacteria	Proteobacteria	Alphaproteobacteria	Rhizobiales	Xanthobacteraceae	Bradyrhizobium
MV11_contig_389	8.25	90.7	iPHoP-RF;93.10	Bacteria	Actinobacteriota	Actinomycetia	Streptomycetales	Streptomycetaceae	Streptomyces
MV11_contig_39	8.09	92.2	iPHoP-RF;94.40	Bacteria	Proteobacteria	Gammaproteobacteria	Pseudomonadales	Cellvibrionaceae	Teredinibacter
MV11_contig_393	9.84	90.3	iPHoP-RF;92.80	Bacteria	Actinobacteriota	Actinomycetia	Mycobacteriales	Mycobacteriaceae	Mycobacterium
MV11_contig_418	4.27	90.7	iPHoP-RF;93.10	Bacteria	Proteobacteria	Alphaproteobacteria	Rhizobiales	Rhizobiaceae	Rhizobium
MV11_contig_475	2.96	92.6	iPHoP-RF;94.70	Bacteria	Actinobacteriota	Actinomycetia	Mycobacteriales	Mycobacteriaceae	Mycobacterium
MV11_contig_489	2.91	97.6	CRISPR;98.30	Bacteria	Actinobacteriota	Coriobacteriia	Coriobacteriales	Coriobacteriaceae	Collinsella
MV11_contig_533	4.16	93.5	iPHoP-RF;95.40	Bacteria	Actinobacteriota	Actinomycetia	Mycobacteriales	Mycobacteriaceae	Mycobacterium
MV11_contig_554	7.3	94	CRISPR;95.80	Bacteria	Actinobacteriota	Actinomycetia	Streptomycetales	Streptomycetaceae	Streptomyces
MV11_contig_568	7.55	93.5	iPHoP-RF;95.40	Bacteria	Proteobacteria	Gammaproteobacteria	Burkholderiales	Burkholderiaceae	Pseudoduganella
MV11_contig_568	7.55	91.8	iPHoP-RF;94.10	Bacteria	Proteobacteria	Gammaproteobacteria	Burkholderiales	Burkholderiaceae	Massilia
MV11_contig_568	7.55	91.4	iPHoP-RF;93.70	Bacteria	Proteobacteria	Gammaproteobacteria	Burkholderiales	Burkholderiaceae	Janthinobacterium
MV11_contig_67	4.02	98.5	RaFAH;93.20 iPHoP-RF;89.50 CRISPR;60.90	Bacteria	Actinobacteriota	Actinomycetia	Streptomycetales	Streptomycetaceae	Streptomyces
MV11_contig_748	11.09	98.7	iPHoP-RF;97.10 RaFAH;82.10	Bacteria	Actinobacteriota	Actinomycetia	Streptomycetales	Streptomycetaceae	Streptomyces
MV11_contig_828	9.34	94.5	iPHoP-RF;96.10	Bacteria	Proteobacteria	Gammaproteobacteria	Burkholderiales	Burkholderiaceae	Massilia
MV11_contig_828	9.34	93.5	iPHoP-RF;95.40	Bacteria	Proteobacteria	Gammaproteobacteria	Burkholderiales	Burkholderiaceae	Pseudoduganella
MV11_contig_848	7.35	91	iPHoP-RF;93.40	Bacteria	Proteobacteria	Gammaproteobacteria	Enterobacterales	Vibrionaceae	Photobacterium
MV11_contig_848	7.35	90.3	iPHoP-RF;92.80	Bacteria	Proteobacteria	Gammaproteobacteria	Enterobacterales	Vibrionaceae	Aliivibrio
MV11_contig_867	2.89	93.1	iPHoP-RF;95.10	Bacteria	Actinobacteriota	Actinomycetia	Mycobacteriales	Mycobacteriaceae	Mycobacterium
MV11_contig_872	4.56	94.9	iPHoP-RF;96.40	Bacteria	Actinobacteriota	Actinomycetia	Mycobacteriales	Mycobacteriaceae	Mycobacterium
MV11_contig_893	3.69	94.5	iPHoP-RF;96.10	Bacteria	Actinobacteriota	Actinomycetia	Mycobacteriales	Mycobacteriaceae	Mycobacterium
MV11_contig_923	8.41	92.2	iPHoP-RF;94.40 CRISPR;68.80	Bacteria	Actinobacteriota	Actinomycetia	Mycobacteriales	Mycobacteriaceae	Mycobacterium
MV11_contig_928	1.26	94.5	iPHoP-RF;96.10	Bacteria	Actinobacteriota	Actinomycetia	Streptomycetales	Streptomycetaceae	Streptomyces
MV11_contig_931	7.5	95.9	iPHoP-RF;97.10	Bacteria	Actinobacteriota	Actinomycetia	Mycobacteriales	Mycobacteriaceae	Mycobacterium
MV11_contig_938	11.23	91.8	iPHoP-RF;94.10	Bacteria	Actinobacteriota	Actinomycetia	Mycobacteriales	Mycobacteriaceae	Mycobacterium
MV11_contig_943	24.81	91.4	iPHoP-RF;90.10 RaFAH;68.00 CRISPR;61.60	Bacteria	Actinobacteriota	Actinomycetia	Streptomycetales	Streptomycetaceae	Streptomyces
MV11_contig_1	9	95.3	iPHoP-RF;96.70 CRISPR;58.20	Bacteria	Actinobacteriota	Actinomycetia	Mycobacteriales	Mycobacteriaceae	Mycobacterium
MV11_contig_1023	7.2	93.1	iPHoP-RF;95.10	Bacteria	Actinobacteriota	Actinomycetia	Mycobacteriales	Mycobacteriaceae	Mycobacterium
MV11_contig_1032	2.98	90.4	blast;92.90 iPHoP-RF;58.20	Bacteria	Actinobacteriota	Actinomycetia	Streptosporangiales	Streptosporangiaceae	Nonomuraea
MV11_contig_1038	42.49	99	blast;93.90 RaFAH;93.70 iPHoP-RF;90.10 CRISPR;66.30	Bacteria	Actinobacteriota	Actinomycetia	Streptomycetales	Streptomycetaceae	Streptomyces
MV11_contig_1055	3.33	92.2	iPHoP-RF;94.40	Bacteria	Actinobacteriota	Actinomycetia	Mycobacteriales	Mycobacteriaceae	Mycobacterium
MV11_contig_1121	5.71	94.9	iPHoP-RF;96.40	Bacteria	Actinobacteriota	Actinomycetia	Mycobacteriales	Mycobacteriaceae	Mycobacterium
MV11_contig_1181	2.96	95.3	iPHoP-RF;96.70	Bacteria	Actinobacteriota	Actinomycetia	Mycobacteriales	Mycobacteriaceae	Mycobacterium
MV11_contig_1183	9.76	92.6	iPHoP-RF;94.70	Bacteria	Actinobacteriota	Actinomycetia	Mycobacteriales	Mycobacteriaceae	Mycobacterium
MV11_contig_1202	8.44	93.1	iPHoP-RF;95.10	Bacteria	Proteobacteria	Alphaproteobacteria	Rhizobiales	Rhizobiaceae	Rhizobium
MV11_contig_1234	4.56	91.6	blast;93.90 iPHoP-RF;70.20	Bacteria	Actinobacteriota	Actinomycetia	Propionibacteriales	Kribbellaceae	Kribbella
MV11_contig_124	28.19	91.2	blast;93.60	Bacteria	Proteobacteria	Gammaproteobacteria	Burkholderiales	Burkholderiaceae	Paraburkholderia
MV11_contig_1289	10.65	92.2	iPHoP-RF;94.40	Bacteria	Proteobacteria	Gammaproteobacteria	Burkholderiales	Burkholderiaceae	Pseudoduganella
MV11_contig_1289	10.65	91.4	iPHoP-RF;93.70	Bacteria	Proteobacteria	Gammaproteobacteria	Burkholderiales	Burkholderiaceae	Janthinobacterium
MV11_contig_1289	10.65	91.4	blast;93.70 iPHoP-RF;81.90	Bacteria	Proteobacteria	Gammaproteobacteria	Burkholderiales	Burkholderiaceae	Massilia
MV11_contig_1316	5.68	95.9	iPHoP-RF;97.10	Bacteria	Actinobacteriota	Actinomycetia	Mycobacteriales	Mycobacteriaceae	Mycobacterium
MV11_contig_1329	11.7	93.1	iPHoP-RF;95.10	Bacteria	Actinobacteriota	Actinomycetia	Mycobacteriales	Mycobacteriaceae	Mycobacterium
MV11_contig_1348	3.99	93.9	iPHoP-RF;95.70	Bacteria	Actinobacteriota	Actinomycetia	Mycobacteriales	Mycobacteriaceae	Mycobacterium
MV11_contig_1362	20.02	94.5	iPHoP-RF;96.10	Bacteria	Proteobacteria	Alphaproteobacteria	Rhizobiales	Xanthobacteraceae	Bradyrhizobium
MV11_contig_143	9.23	93.5	iPHoP-RF;95.40	Bacteria	Actinobacteriota	Actinomycetia	Mycobacteriales	Mycobacteriaceae	Mycobacterium
MV11_contig_1449	10.49	92.6	iPHoP-RF;94.70	Bacteria	Actinobacteriota	Actinomycetia	Mycobacteriales	Mycobacteriaceae	Mycobacterium
MV11_contig_145	8.41	93.1	iPHoP-RF;95.10 blast;93.80	Bacteria	Actinobacteriota	Actinomycetia	Streptomycetales	Streptomycetaceae	Streptomyces
MV11_contig_1468	10.43	90.6	CRISPR;93.00	Bacteria	Actinobacteriota	Actinomycetia	Streptomycetales	Streptomycetaceae	Streptomyces
MV11_contig_1501	7.84	90.8	blast;93.20 iPHoP-RF;76.80	Bacteria	Actinobacteriota	Actinomycetia	Streptomycetales	Streptomycetaceae	Streptomyces
MV11_contig_1540	2.14	94.9	iPHoP-RF;96.40	Bacteria	Actinobacteriota	Actinomycetia	Streptomycetales	Streptomycetaceae	Streptomyces
MV11_contig_1649	12.96	94.9	iPHoP-RF;96.40	Bacteria	Actinobacteriota	Actinomycetia	Mycobacteriales	Mycobacteriaceae	Mycobacterium
MV11_contig_1667	2.86	92.2	iPHoP-RF;94.40	Bacteria	Actinobacteriota	Actinomycetia	Mycobacteriales	Mycobacteriaceae	Mycobacterium
MV11_contig_1678	2.74	92.2	iPHoP-RF;94.40	Bacteria	Actinobacteriota	Actinomycetia	Mycobacteriales	Mycobacteriaceae	Mycobacterium
MV11_contig_1685	1.69	93.9	iPHoP-RF;95.70 blast;91.50 CRISPR;55.90	Bacteria	Actinobacteriota	Actinomycetia	Streptomycetales	Streptomycetaceae	Streptomyces
MV11_contig_1690	1.54	92.6	iPHoP-RF;94.70	Bacteria	Proteobacteria	Alphaproteobacteria	Rhizobiales	Xanthobacteraceae	Bradyrhizobium
MV11_contig_1718	12.77	91.6	blast;93.90 iPHoP-RF;86.00	Bacteria	Actinobacteriota	Actinomycetia	Streptomycetales	Streptomycetaceae	Streptomyces
MV11_contig_1778	3.05	95.3	iPHoP-RF;96.70	Bacteria	Actinobacteriota	Actinomycetia	Mycobacteriales	Mycobacteriaceae	Mycobacterium
MV11_contig_1786	6.97	90.7	iPHoP-RF;93.10	Bacteria	Actinobacteriota	Actinomycetia	Mycobacteriales	Mycobacteriaceae	Mycobacterium
MV11_contig_1815	7.02	95.9	iPHoP-RF;97.10	Bacteria	Actinobacteriota	Actinomycetia	Mycobacteriales	Mycobacteriaceae	Mycobacterium
MV11_contig_183	31.73	93.6	blast;95.50	Bacteria	Nitrospirota	Nitrospiria	Nitrospirales	Nitrospiraceae
MV11_contig_1869	4	94.9	iPHoP-RF;96.40	Bacteria	Proteobacteria	Gammaproteobacteria	Burkholderiales	Burkholderiaceae	Massilia
MV11_contig_188	6.96	91.8	iPHoP-RF;94.10	Bacteria	Actinobacteriota	Actinomycetia	Mycobacteriales	Mycobacteriaceae	Mycobacterium
MV11_contig_1915	5	93.5	iPHoP-RF;95.40	Bacteria	Actinobacteriota	Actinomycetia	Mycobacteriales	Mycobacteriaceae	Mycobacterium
MV11_contig_1920	11.47	93.1	iPHoP-RF;95.10	Bacteria	Actinobacteriota	Actinomycetia	Mycobacteriales	Mycobacteriaceae	Mycobacterium
MV11_contig_193	8.25	91.5	blast;93.80 iPHoP-RF;55.70	Bacteria	Proteobacteria	Alphaproteobacteria	Caulobacterales	Caulobacteraceae	Brevundimonas
MV11_contig_1935	2.41	91	iPHoP-RF;93.40	Bacteria	Actinobacteriota	Actinomycetia	Actinomycetales	Microbacteriaceae	Microbacterium
MV11_contig_1961	2.67	94.5	iPHoP-RF;96.10	Bacteria	Actinobacteriota	Actinomycetia	Mycobacteriales	Micromonosporaceae	Actinoplanes
MV11_contig_2032	2.72	92.2	iPHoP-RF;94.40	Bacteria	Actinobacteriota	Actinomycetia	Mycobacteriales	Mycobacteriaceae	Mycobacterium
MV11_contig_2051	7.89	98.7	CRISPR;99.00	Bacteria	Proteobacteria	Gammaproteobacteria	Xanthomonadales	Xanthomonadaceae	Stenotrophomonas
MV11_contig_2054	3.31	95.3	iPHoP-RF;96.70	Bacteria	Actinobacteriota	Actinomycetia	Mycobacteriales	Mycobacteriaceae	Mycobacterium
MV11_contig_2056	4.28	94.5	iPHoP-RF;96.10	Bacteria	Actinobacteriota	Actinomycetia	Mycobacteriales	Mycobacteriaceae	Mycobacterium
MV11_contig_2092	4.53	93.5	iPHoP-RF;95.40	Bacteria	Proteobacteria	Gammaproteobacteria	Burkholderiales	Burkholderiaceae	Paraburkholderia
MV11_contig_2101	9.58	90.3	iPHoP-RF;92.80	Bacteria	Actinobacteriota	Actinomycetia	Mycobacteriales	Mycobacteriaceae	Mycobacterium
MV11_contig_2141	10.72	95.3	iPHoP-RF;96.70	Bacteria	Actinobacteriota	Actinomycetia	Mycobacteriales	Mycobacteriaceae	Mycobacterium
MV11_contig_2165	11.47	91	iPHoP-RF;93.40	Bacteria	Actinobacteriota	Actinomycetia	Mycobacteriales	Mycobacteriaceae	Mycobacterium
MV11_contig_2187	2.09	93.5	iPHoP-RF;95.40	Bacteria	Actinobacteriota	Actinomycetia	Mycobacteriales	Mycobacteriaceae	Rhodococcus
MV11_contig_2194	4.62	93.5	iPHoP-RF;95.40	Bacteria	Actinobacteriota	Actinomycetia	Streptomycetales	Streptomycetaceae	Streptomyces
MV11_contig_2211	3.23	90.3	iPHoP-RF;92.80	Bacteria	Proteobacteria	Gammaproteobacteria	Pseudomonadales	Halieaceae	Luminiphilus
MV11_contig_223	7.36	93.4	RaFAH;95.30	Bacteria	Actinobacteriota	Actinomycetia	Streptomycetales	Streptomycetaceae	Streptomyces
MV11_contig_2263	8.76	90.3	iPHoP-RF;92.80	Bacteria	Actinobacteriota	Actinomycetia	Mycobacteriales	Mycobacteriaceae	Mycobacterium
MV11_contig_2271	3.31	94.9	iPHoP-RF;96.40	Bacteria	Actinobacteriota	Actinomycetia	Streptomycetales	Streptomycetaceae	Streptomyces
MV11_contig_2279	9.65	92.6	iPHoP-RF;94.70	Bacteria	Proteobacteria	Alphaproteobacteria	Sphingomonadales	Sphingomonadaceae	Sphingobium
MV11_contig_2297	6.22	93.1	iPHoP-RF;95.10	Bacteria	Actinobacteriota	Actinomycetia	Streptomycetales	Streptomycetaceae	Streptomyces
MV11_contig_2362	6.15	91.4	iPHoP-RF;93.70	Bacteria	Proteobacteria	Gammaproteobacteria	SAR86	SAR86	GCA-2707915
MV11_contig_2384	2.77	91.4	blast;93.70 iPHoP-RF;59.50	Bacteria	Actinobacteriota	Actinomycetia	Streptomycetales	Catenulisporaceae	Catenulispora
MV11_contig_2425	7.64	95.3	iPHoP-RF;96.70	Bacteria	Actinobacteriota	Actinomycetia	Mycobacteriales	Mycobacteriaceae	Mycobacterium
MV11_contig_2438	2.01	90.3	iPHoP-RF;92.80	Bacteria	Actinobacteriota	Actinomycetia	Mycobacteriales	Mycobacteriaceae	Mycobacterium
MV11_contig_2483	16.93	94.9	iPHoP-RF;96.40	Bacteria	Proteobacteria	Gammaproteobacteria	Burkholderiales	Burkholderiaceae	Pseudoduganella
MV11_contig_2483	16.93	91.4	iPHoP-RF;93.70	Bacteria	Proteobacteria	Gammaproteobacteria	Burkholderiales	Burkholderiaceae	Massilia
MV11_contig_2506	45.26	92.2	iPHoP-RF;94.40	Bacteria	Actinobacteriota	Actinomycetia	Mycobacteriales	Mycobacteriaceae	Mycobacterium
MV11_contig_2511	3.87	92.2	iPHoP-RF;94.40	Bacteria	Actinobacteriota	Actinomycetia	Streptosporangiales	Streptosporangiaceae	Nonomuraea
MV11_contig_2517	3.81	95.3	iPHoP-RF;96.70	Bacteria	Actinobacteriota	Actinomycetia	Propionibacteriales	Nocardioidaceae	Aeromicrobium
MV11_contig_2517	3.81	91.4	iPHoP-RF;93.70	Bacteria	Actinobacteriota	Actinomycetia	Actinomycetales	Cellulomonadaceae	Cellulomonas
MV11_contig_2527	4.42	94.9	iPHoP-RF;96.40	Bacteria	Actinobacteriota	Actinomycetia	Mycobacteriales	Mycobacteriaceae	Mycobacterium
MV11_contig_2531	10.57	95.6	RaFAH;96.90	Bacteria	Actinobacteriota	Actinomycetia	Streptomycetales	Streptomycetaceae	Streptomyces
MV11_contig_2531	10.57	91.7	CRISPR;94.00	Bacteria	Actinobacteriota	Actinomycetia	Streptosporangiales	Streptosporangiaceae	Spirillospora
MV11_contig_256	9.22	93.1	iPHoP-RF;95.10	Bacteria	Actinobacteriota	Actinomycetia	Mycobacteriales	Mycobacteriaceae	Mycobacterium
MV11_contig_2613	2.07	92.6	iPHoP-RF;94.70	Bacteria	Actinobacteriota	Actinomycetia	Mycobacteriales	Mycobacteriaceae	Mycobacterium
MV11_contig_2616	8.24	91.8	iPHoP-RF;94.10	Bacteria	Actinobacteriota	Actinomycetia	Streptomycetales	Streptomycetaceae	Streptomyces
MV11_contig_264	2.89	95.3	iPHoP-RF;96.70	Bacteria	Actinobacteriota	Actinomycetia	Streptomycetales	Streptomycetaceae	Streptomyces
MV11_contig_2643	3.4	94.5	iPHoP-RF;96.10	Bacteria	Actinobacteriota	Actinomycetia	Mycobacteriales	Micromonosporaceae	Actinoplanes
MV11_contig_2738	16.47	91.8	iPHoP-RF;94.10	Bacteria	Proteobacteria	Gammaproteobacteria	Burkholderiales	Burkholderiaceae	Caballeronia
MV11_contig_2738	16.47	90.3	iPHoP-RF;92.80	Bacteria	Proteobacteria	Gammaproteobacteria	Burkholderiales	Burkholderiaceae	Paraburkholderia
MV11_contig_2750	5.52	94.2	CRISPR;95.90	Bacteria	Firmicutes	Bacilli	Paenibacillales	Paenibacillaceae	Paenibacillus
MV11_contig_2763	13.12	100	RaFAH;97.10 CRISPR;96.50 blast;94.00 iPHoP-RF;89.20	Bacteria	Actinobacteriota	Actinomycetia	Streptomycetales	Streptomycetaceae	Streptomyces
MV11_contig_2763	13.12	96.6	CRISPR;97.60 iPHoP-RF;74.80	Bacteria	Actinobacteriota	Actinomycetia	Streptomycetales	Streptomycetaceae	SCUT-3
MV11_contig_2763	13.12	93.6	CRISPR;95.50 iPHoP-RF;60.90	Bacteria	Actinobacteriota	Actinomycetia	Streptomycetales	Streptomycetaceae	Streptomyces
MV11_contig_289	5.56	92.2	iPHoP-RF;94.40	Bacteria	Actinobacteriota	Actinomycetia	Mycobacteriales	Mycobacteriaceae	Mycobacterium
MV11_contig_360	5.17	91	iPHoP-RF;93.40	Bacteria	Actinobacteriota	Actinomycetia	Mycobacteriales	Mycobacteriaceae	Mycobacterium
MV11_contig_403	8.06	95.3	iPHoP-RF;96.70	Bacteria	Actinobacteriota	Actinomycetia	Mycobacteriales	Mycobacteriaceae	Mycobacterium
MV11_contig_441	11.46	95.3	iPHoP-RF;96.70	Bacteria	Proteobacteria	Alphaproteobacteria	Rhizobiales	Rhizobiaceae	Mesorhizobium
MV11_contig_452	6.09	91	iPHoP-RF;93.40	Bacteria	Proteobacteria	Alphaproteobacteria	Rhizobiales	Rhizobiaceae	Agrobacterium
MV11_contig_452	6.09	90.3	iPHoP-RF;92.80	Bacteria	Proteobacteria	Alphaproteobacteria	Rhizobiales	Rhizobiaceae	Allorhizobium
MV11_contig_454	6.4	91.4	iPHoP-RF;93.70	Bacteria	Proteobacteria	Gammaproteobacteria	Burkholderiales	Burkholderiaceae	Paraburkholderia
MV11_contig_525		92.2	iPHoP-RF;94.40	Bacteria	Actinobacteriota	Actinomycetia	Mycobacteriales	Mycobacteriaceae	Mycobacterium
MV11_contig_549	2.05	91	iPHoP-RF;93.40	Bacteria	Actinobacteriota	Actinomycetia	Mycobacteriales	Mycobacteriaceae	Mycobacterium
MV11_contig_562	5.47	93.9	iPHoP-RF;95.70	Bacteria	Actinobacteriota	Actinomycetia	Mycobacteriales	Mycobacteriaceae	Mycobacterium
MV11_contig_642	5.84	91.8	iPHoP-RF;94.10	Bacteria	Actinobacteriota	Actinomycetia	Streptomycetales	Streptomycetaceae	Streptomyces
MV11_contig_663	31.2	91.8	blast;94.10	Bacteria	Nitrospirota	Nitrospiria	Nitrospirales	Nitrospiraceae
MV11_contig_673	37.57	93.5	iPHoP-RF;95.40	Bacteria	Actinobacteriota	Actinomycetia	Mycobacteriales	Mycobacteriaceae	Mycobacterium
MV11_contig_685	12.39	94.9	iPHoP-RF;96.40	Bacteria	Actinobacteriota	Actinomycetia	Mycobacteriales	Mycobacteriaceae	Mycobacterium
MV11_contig_699	4.68	95.9	iPHoP-RF;97.10	Bacteria	Actinobacteriota	Actinomycetia	Streptomycetales	Streptomycetaceae	Streptomyces
MV11_contig_699	4.68	93.9	iPHoP-RF;95.70	Bacteria	Actinobacteriota	Actinomycetia	Streptomycetales	Streptomycetaceae	Streptomyces
MV11_contig_699	4.68	93.5	iPHoP-RF;95.40	Bacteria	Actinobacteriota	Actinomycetia	Streptomycetales	Streptomycetaceae	Streptomyces
MV11_contig_711	3.77	92.6	iPHoP-RF;94.70	Bacteria	Bacteroidota	Bacteroidia	Cytophagales	Hymenobacteraceae	Hymenobacter
MV11_contig_72	6.82	90.7	iPHoP-RF;93.10	Bacteria	Proteobacteria	Alphaproteobacteria	Rhizobiales	Rhizobiaceae	Rhizobium
MV11_contig_730		95.9	iPHoP-RF;97.10	Bacteria	Actinobacteriota	Actinomycetia	Mycobacteriales	Mycobacteriaceae	Mycobacterium
MV11_contig_778	9.53	95.9	iPHoP-RF;97.10 CRISPR;54.30	Bacteria	Actinobacteriota	Actinomycetia	Mycobacteriales	Mycobacteriaceae	Mycobacterium
MV11_contig_796	2.73	90.7	iPHoP-RF;93.10 CRISPR;83.50	Bacteria	Actinobacteriota	Actinomycetia	Streptomycetales	Streptomycetaceae	Streptomyces
MV11_contig_796	2.73	90.7	iPHoP-RF;93.10	Bacteria	Actinobacteriota	Actinomycetia	Streptomycetales	Streptomycetaceae	Streptomyces
MV11_contig_824	7.52	94.9	iPHoP-RF;96.40	Bacteria	Actinobacteriota	Actinomycetia	Mycobacteriales	Mycobacteriaceae	Mycobacterium
MV11_contig_839	14.03	91.5	blast;93.80 iPHoP-RF;90.50	Bacteria	Actinobacteriota	Actinomycetia	Actinomycetales	Micrococcaceae	Paenarthrobacter
MV11_contig_869	6.84	90.3	iPHoP-RF;92.80	Bacteria	Actinobacteriota	Actinomycetia	Mycobacteriales	Mycobacteriaceae	Mycobacterium
MV11_contig_888	5.27	91.8	iPHoP-RF;94.10	Bacteria	Actinobacteriota	Actinomycetia	Mycobacteriales	Mycobacteriaceae	Mycobacterium
MV11_contig_994	9.09	93.1	iPHoP-RF;95.10 blast;93.60 CRISPR;82.90	Bacteria	Actinobacteriota	Actinomycetia	Streptomycetales	Streptomycetaceae	Streptomyces
MV11_contig_1095	4.19	94	CRISPR;95.80	Bacteria	Myxococcota	Polyangia	Nannocystales	Nannocystaceae	Plesiocystis
MV11_contig_1105	10.47	91.7	RaFAH;94.00	Bacteria	Actinobacteriota	Actinomycetia	Streptomycetales	Streptomycetaceae	Streptomyces
MV11_contig_1126	19.5	90	blast;92.50	Bacteria	Actinobacteriota	Actinomycetia	Streptomycetales	Streptomycetaceae	Streptomyces
MV11_contig_1135	13.81	95.9	iPHoP-RF;97.10	Bacteria	Actinobacteriota	Actinomycetia	Mycobacteriales	Mycobacteriaceae	Mycobacterium
MV11_contig_1140	3.92	93.5	iPHoP-RF;95.40	Bacteria	Acidobacteriota	Acidobacteriae	Acidobacteriales	Koribacteraceae	Sulfotelmatobacter
MV11_contig_1140	3.92	92.6	iPHoP-RF;94.70	Bacteria	Acidobacteriota	Acidobacteriae	Acidobacteriales	Koribacteraceae	Bog-209
MV11_contig_1148	17.01	95.9	iPHoP-RF;97.10	Bacteria	Actinobacteriota	Actinomycetia	Mycobacteriales	Mycobacteriaceae	Mycobacterium
MV11_contig_1175	6.57	93.9	iPHoP-RF;95.70	Bacteria	Actinobacteriota	Actinomycetia	Streptomycetales	Streptomycetaceae	Streptomyces
MV11_contig_1198	8.02	95.9	iPHoP-RF;97.10	Bacteria	Actinobacteriota	Actinomycetia	Mycobacteriales	Mycobacteriaceae	Mycobacterium
MV11_contig_1203	4.01	93.5	iPHoP-RF;95.40	Bacteria	Actinobacteriota	Actinomycetia	Mycobacteriales	Mycobacteriaceae	Mycobacterium
MV11_contig_1214	1.5	91	iPHoP-RF;93.40	Bacteria	Actinobacteriota	Actinomycetia	Actinomycetales	Cellulomonadaceae	Cellulomonas
MV11_contig_122	4	91.8	iPHoP-RF;94.10	Bacteria	Actinobacteriota	Actinomycetia	Mycobacteriales	Mycobacteriaceae	Mycobacterium
MV11_contig_1241	28.9	97.9	CRISPR;98.50	Bacteria	Firmicutes
MV11_contig_1290	6.34	90.6	blast;93.00	Bacteria	Actinobacteriota	Actinomycetia	Actinomycetales	Dermatophilaceae	UBA4719
MV11_contig_1301	5.8	92.2	iPHoP-RF;94.40	Bacteria	Actinobacteriota	Actinomycetia	Mycobacteriales	Mycobacteriaceae	Mycobacterium
MV11_contig_138	8.7	92.2	iPHoP-RF;94.40	Bacteria	Actinobacteriota	Actinomycetia	Mycobacteriales	Mycobacteriaceae	Mycobacterium
MV11_contig_1392	8.14	95.9	iPHoP-RF;97.10	Bacteria	Actinobacteriota	Actinomycetia	Mycobacteriales	Mycobacteriaceae	Mycobacterium
MV11_contig_1433	4.55	93	CRISPR;95.00	Bacteria	Actinobacteriota	Actinomycetia	Mycobacteriales	Mycobacteriaceae	Rhodococcus
MV11_contig_1453	5.55	94.9	iPHoP-RF;96.40	Bacteria	Proteobacteria	Gammaproteobacteria	Enterobacterales	Vibrionaceae	Vibrio
MV11_contig_146	17.9	90.8	blast;93.20 iPHoP-RF;66.00	Bacteria	Proteobacteria	Gammaproteobacteria	Burkholderiales	Burkholderiaceae	Rhizobacter
MV11_contig_1465	4.16	93.9	iPHoP-RF;95.70	Bacteria	Actinobacteriota	Actinomycetia	Mycobacteriales	Mycobacteriaceae	Mycobacterium
MV11_contig_1481	29.08	98.2	CRISPR;98.70	Bacteria	Actinobacteriota	Coriobacteriia	Coriobacteriales	Coriobacteriaceae	Collinsella
MV11_contig_1493	23.19	92.6	iPHoP-RF;94.70	Bacteria	Proteobacteria	Alphaproteobacteria	Rhizobiales	Xanthobacteraceae	Bradyrhizobium
MV11_contig_1539	3.17	91.4	iPHoP-RF;93.70	Bacteria	Actinobacteriota	Actinomycetia	Mycobacteriales	Mycobacteriaceae	Mycobacterium
MV11_contig_1576	3.19	93.5	iPHoP-RF;95.40	Bacteria	Actinobacteriota	Actinomycetia	Mycobacteriales	Mycobacteriaceae	Mycobacterium
MV11_contig_1580	24.7	93.5	iPHoP-RF;95.40	Bacteria	Actinobacteriota	Actinomycetia	Mycobacteriales	Mycobacteriaceae	Mycobacterium
MV11_contig_1637	9.29	91.8	blast;94.10 iPHoP-RF;75.70	Bacteria	Actinobacteriota	Actinomycetia	Mycobacteriales	Micromonosporaceae	Actinoplanes
MV11_contig_164	4.1	91.4	iPHoP-RF;93.70	Bacteria	Actinobacteriota	Actinomycetia	Mycobacteriales	Pseudonocardiaceae	Pseudonocardia
MV11_contig_1694	4.27	94.5	iPHoP-RF;96.10	Bacteria	Proteobacteria	Gammaproteobacteria	Burkholderiales	Burkholderiaceae	Duganella
MV11_contig_1694	4.27	93.9	iPHoP-RF;95.70	Bacteria	Proteobacteria	Gammaproteobacteria	Burkholderiales	Burkholderiaceae	Pseudoduganella
MV11_contig_1694	4.27	93.1	iPHoP-RF;95.10	Bacteria	Proteobacteria	Gammaproteobacteria	Burkholderiales	Burkholderiaceae	Massilia
MV11_contig_174	5.68	95.3	iPHoP-RF;96.70	Bacteria	Proteobacteria	Gammaproteobacteria	Burkholderiales	Burkholderiaceae	Paraburkholderia
MV11_contig_175	8.7	95.3	iPHoP-RF;96.70	Bacteria	Actinobacteriota	Actinomycetia	Mycobacteriales	Mycobacteriaceae	Mycobacterium
MV11_contig_1750	6.95	92.6	iPHoP-RF;94.70	Bacteria	Actinobacteriota	Actinomycetia	Mycobacteriales	Mycobacteriaceae	Mycobacterium
MV11_contig_1779	1.38	93.9	iPHoP-RF;95.70	Bacteria	Actinobacteriota	Actinomycetia	Mycobacteriales	Mycobacteriaceae	Mycobacterium
MV11_contig_1811	5.87	93.1	iPHoP-RF;95.10	Bacteria	Proteobacteria	Alphaproteobacteria	Rhizobiales	Rhizobiaceae	Rhizobium
MV11_contig_1851	2.44	93.5	iPHoP-RF;95.40	Bacteria	Actinobacteriota	Actinomycetia	Mycobacteriales	Mycobacteriaceae	Corynebacterium
MV11_contig_1852	3.79	90.3	iPHoP-RF;92.80	Bacteria	Actinobacteriota	Actinomycetia	Mycobacteriales	Mycobacteriaceae	Mycobacterium
MV11_contig_1861	3.02	93.1	iPHoP-RF;95.10	Bacteria	Actinobacteriota	Actinomycetia	Mycobacteriales	Mycobacteriaceae	Mycobacterium
MV11_contig_1871	12.68	91	blast;93.40 iPHoP-RF;74.80	Bacteria	Actinobacteriota	Actinomycetia	Actinomycetales	Dermatophilaceae
MV11_contig_1871	12.68	90.3	iPHoP-RF;92.80	Bacteria	Actinobacteriota	Actinomycetia	Mycobacteriales	Mycobacteriaceae	Mycobacterium
MV11_contig_190	8.04	95.3	iPHoP-RF;96.70	Bacteria	Actinobacteriota	Actinomycetia	Mycobacteriales	Mycobacteriaceae	Mycobacterium
MV11_contig_1918	7.26	94.5	iPHoP-RF;96.10	Bacteria	Proteobacteria	Alphaproteobacteria	Rhizobiales	Xanthobacteraceae	Bradyrhizobium
MV11_contig_1976	5.03	93.5	iPHoP-RF;95.40	Bacteria	Actinobacteriota	Actinomycetia	Mycobacteriales	Mycobacteriaceae	Mycobacterium
MV11_contig_1976	5.03	92.2	iPHoP-RF;94.40	Bacteria	Actinobacteriota	Actinomycetia	Streptomycetales	Streptomycetaceae	Streptomyces
MV11_contig_207	2.28	93.9	iPHoP-RF;95.70	Bacteria	Proteobacteria	Gammaproteobacteria	Burkholderiales	Burkholderiaceae	Ralstonia
MV11_contig_2072	2.44	92.2	iPHoP-RF;94.40	Bacteria	Actinobacteriota	Actinomycetia	Actinomycetales	Actinomycetaceae	Pauljensenia
MV11_contig_2113	9.49	90.3	iPHoP-RF;92.80	Bacteria	Actinobacteriota	Actinomycetia	Mycobacteriales	Mycobacteriaceae	Mycobacterium
MV11_contig_2123	17.22	95.3	iPHoP-RF;96.70	Bacteria	Actinobacteriota	Actinomycetia	Mycobacteriales	Mycobacteriaceae	Mycobacterium
MV11_contig_2208	17.54	93.9	iPHoP-RF;95.70	Bacteria	Proteobacteria	Alphaproteobacteria	Rhizobiales	Xanthobacteraceae	Bradyrhizobium
MV11_contig_2231	3.95	94.5	iPHoP-RF;96.10	Bacteria	Actinobacteriota	Actinomycetia	Mycobacteriales	Mycobacteriaceae	Mycobacterium
MV11_contig_2287	6.03	92.2	iPHoP-RF;94.40	Bacteria	Actinobacteriota	Actinomycetia	Streptomycetales	Streptomycetaceae	Streptomyces
MV11_contig_2291	4.15	95.9	iPHoP-RF;97.10	Bacteria	Actinobacteriota	Actinomycetia	Mycobacteriales	Mycobacteriaceae	Mycobacterium
MV11_contig_237	6.17	93.5	iPHoP-RF;95.40	Bacteria	Proteobacteria	Alphaproteobacteria	Rhizobiales	Rhizobiaceae	Rhizobium
MV11_contig_237	6.17	91.4	iPHoP-RF;93.70	Bacteria	Proteobacteria	Alphaproteobacteria	Rhizobiales	Rhizobiaceae	Pararhizobium
MV11_contig_237	6.17	91	iPHoP-RF;93.40	Bacteria	Proteobacteria	Alphaproteobacteria	Rhizobiales	Rhizobiaceae	Allorhizobium
MV11_contig_2395	1.91	94.9	iPHoP-RF;96.40	Bacteria	Actinobacteriota	Actinomycetia	Mycobacteriales	Mycobacteriaceae	Mycobacterium
MV11_contig_2429	5.07	93.1	iPHoP-RF;95.10	Bacteria	Actinobacteriota	Actinomycetia	Mycobacteriales	Mycobacteriaceae	Mycobacterium
MV11_contig_2479	16.16	94.5	iPHoP-RF;96.10	Bacteria	Proteobacteria	Alphaproteobacteria	Rhizobiales	Xanthobacteraceae	Bradyrhizobium
MV11_contig_2567	4.81	95	CRISPR;96.50	Bacteria	Firmicutes	Bacilli	Paenibacillales	Paenibacillaceae	Paenibacillus
MV11_contig_2568	3	94.5	iPHoP-RF;96.10	Bacteria	Proteobacteria	Gammaproteobacteria	Pseudomonadales	Pseudomonadaceae	Pseudomonas
MV11_contig_2590	2.49	90.7	iPHoP-RF;93.10	Bacteria	Actinobacteriota	Actinomycetia	Mycobacteriales	Mycobacteriaceae	Mycobacterium
MV11_contig_262	5.15	92.2	iPHoP-RF;94.40	Bacteria	Actinobacteriota	Actinomycetia	Mycobacteriales	Mycobacteriaceae	Mycobacterium
MV11_contig_2639	4.11	94.9	iPHoP-RF;96.40	Bacteria	Proteobacteria	Gammaproteobacteria	Burkholderiales	Burkholderiaceae	Variovorax
MV11_contig_2695	9.44	91.4	iPHoP-RF;93.70	Bacteria	Proteobacteria	Gammaproteobacteria	Burkholderiales	Burkholderiaceae	Massilia
MV11_contig_2695	9.44	91	iPHoP-RF;93.40	Bacteria	Proteobacteria	Gammaproteobacteria	Burkholderiales	Burkholderiaceae	Rugamonas
MV11_contig_2701	6.2	91.4	iPHoP-RF;93.70	Bacteria	Actinobacteriota	Acidimicrobiia	Acidimicrobiales	UBA11606	VYCW01
MV11_contig_2756	4.28	92.1	RaFAH;94.30	Bacteria	Actinobacteriota	Actinomycetia	Streptomycetales	Streptomycetaceae	Streptomyces
MV11_contig_2756	4.28	91	iPHoP-RF;93.40	Bacteria	Actinobacteriota	Actinomycetia	Propionibacteriales	Nocardioidaceae	Nocardioides
MV11_contig_287	4.35	91.4	iPHoP-RF;93.70	Bacteria	Proteobacteria	Alphaproteobacteria	Rhizobiales	Rhizobiaceae	Rhizobium
MV11_contig_339	5.4	96.6	blast;97.60	Bacteria	Actinobacteriota	Actinomycetia	Actinomycetales	Dermatophilaceae	Terrabacter
MV11_contig_343	5.8	95.9	iPHoP-RF;97.10	Bacteria	Actinobacteriota	Actinomycetia	Mycobacteriales	Mycobacteriaceae	Mycobacterium
MV11_contig_381	2.65	91.4	iPHoP-RF;93.70	Bacteria	Actinobacteriota	Actinomycetia	Actinomycetales	Cellulomonadaceae	Timonella
MV11_contig_413	6.49	92.2	iPHoP-RF;94.40	Bacteria	Actinobacteriota	Actinomycetia	Mycobacteriales	Mycobacteriaceae	Mycobacterium
MV11_contig_42	3.67	92.6	iPHoP-RF;94.70	Archaea	Halobacteriota	Halobacteria	Halobacteriales	Haloferacaceae	Halorubrum
MV11_contig_421	5.46	91.8	iPHoP-RF;94.10	Bacteria	Proteobacteria	Gammaproteobacteria	Burkholderiales	Burkholderiaceae	Ralstonia
MV11_contig_477	4.75	95.3	iPHoP-RF;96.70	Bacteria	Actinobacteriota	Actinomycetia	Mycobacteriales	Mycobacteriaceae	Mycobacterium
MV11_contig_530	3.96	91	iPHoP-RF;93.40	Bacteria	Bacteroidota	Bacteroidia	Cytophagales	Hymenobacteraceae	Hymenobacter
MV11_contig_55	6.45	93.9	iPHoP-RF;95.70	Bacteria	Actinobacteriota	Actinomycetia	Mycobacteriales	Mycobacteriaceae	Mycobacterium
MV11_contig_586	5.62	90.3	iPHoP-RF;92.80	Bacteria	Actinobacteriota	Actinomycetia	Mycobacteriales	Mycobacteriaceae	Mycobacterium
MV11_contig_60	17.97	93.9	iPHoP-RF;95.70	Bacteria	Actinobacteriota	Actinomycetia	Streptomycetales	Streptomycetaceae	Streptomyces
MV11_contig_629	2.74	93.9	iPHoP-RF;95.70	Bacteria	Actinobacteriota	Actinomycetia	Mycobacteriales	Mycobacteriaceae	Mycobacterium
MV11_contig_660	6.38	91	iPHoP-RF;93.40	Bacteria	Actinobacteriota	Actinomycetia	Mycobacteriales	Mycobacteriaceae	Mycobacterium
MV11_contig_660	6.38	91	iPHoP-RF;93.40	Bacteria	Proteobacteria	Alphaproteobacteria	Rhizobiales	Xanthobacteraceae	Bradyrhizobium
MV11_contig_662	38.3	93.5	iPHoP-RF;95.40	Bacteria	Actinobacteriota	Actinomycetia	Mycobacteriales	Mycobacteriaceae	Mycobacterium
MV11_contig_737	25.53	92.6	iPHoP-RF;94.70	Bacteria	Actinobacteriota	Actinomycetia	Mycobacteriales	Mycobacteriaceae	Mycobacterium
MV11_contig_768	7.16	93.1	iPHoP-RF;95.10	Bacteria	Bacteroidota	Bacteroidia	Cytophagales	Hymenobacteraceae	Hymenobacter
MV11_contig_815	1.44	95.9	iPHoP-RF;97.10	Bacteria	Actinobacteriota	Actinomycetia	Mycobacteriales	Mycobacteriaceae	Mycobacterium
MV11_contig_83	2.04	93.1	iPHoP-RF;95.10	Bacteria	Actinobacteriota	Actinomycetia	Mycobacteriales	Mycobacteriaceae	Mycobacterium
MV11_contig_875	2.13	95.9	iPHoP-RF;97.10	Bacteria	Actinobacteriota	Actinomycetia	Mycobacteriales	Mycobacteriaceae	Mycobacterium
MV11_contig_896	3.07	94.9	iPHoP-RF;96.40	Bacteria	Actinobacteriota	Actinomycetia	Propionibacteriales	Propionibacteriaceae	Arachnia
MV11_contig_896	3.07	90.3	iPHoP-RF;92.80	Bacteria	Actinobacteriota	Actinomycetia	Mycobacteriales	Mycobacteriaceae	Mycobacterium
MV11_contig_926	4.77	93.5	iPHoP-RF;95.40	Bacteria	Proteobacteria	Alphaproteobacteria	Rhizobiales	Xanthobacteraceae	Bradyrhizobium
MV11_contig_955	15.53	95.9	iPHoP-RF;97.10	Bacteria	Actinobacteriota	Actinomycetia	Mycobacteriales	Mycobacteriaceae	Mycobacterium
MV11_contig_968	3.56	95.3	iPHoP-RF;96.70	Bacteria	Proteobacteria	Gammaproteobacteria	Enterobacterales	Vibrionaceae	Vibrio
MV11_contig_975	3.56	94.9	iPHoP-RF;96.40	Bacteria	Actinobacteriota	Actinomycetia	Mycobacteriales	Mycobacteriaceae	Mycobacterium
MV11_contig_992	4.95	94.9	iPHoP-RF;96.40	Bacteria	Actinobacteriota	Actinomycetia	Mycobacteriales	Mycobacteriaceae	Mycobacterium
MV12_contig_1053	4.77	94.9	iPHoP-RF;96.40	Bacteria	Actinobacteriota	Actinomycetia	Mycobacteriales	Mycobacteriaceae	Mycobacterium
MV12_contig_1055	6.77	93.5	iPHoP-RF;95.40	Bacteria	Actinobacteriota	Actinomycetia	Mycobacteriales	Mycobacteriaceae	Mycobacterium
MV12_contig_106	4.4	91.8	iPHoP-RF;94.10	Bacteria	Actinobacteriota	Actinomycetia	Mycobacteriales	Micromonosporaceae	Actinoplanes
MV12_contig_1103	9.63	95.3	iPHoP-RF;96.70	Bacteria	Proteobacteria	Alphaproteobacteria	Rhizobiales	Xanthobacteraceae	Bradyrhizobium
MV12_contig_114	8.85	91	iPHoP-RF;93.40	Bacteria	Actinobacteriota	Actinomycetia	Streptomycetales	Streptomycetaceae	Streptomyces
MV12_contig_1158	6.97	94.5	iPHoP-RF;96.10	Bacteria	Actinobacteriota	Actinomycetia	Mycobacteriales	Mycobacteriaceae	Mycobacterium
MV12_contig_141	2.03	91.6	blast;93.90 iPHoP-RF;81.60	Bacteria	Actinobacteriota	Actinomycetia	Streptosporangiales	Streptosporangiaceae	Spirillospora
MV12_contig_1466	3.52	93.2	blast;95.20 iPHoP-RF;60.10	Bacteria	Actinobacteriota	Actinomycetia	Mycobacteriales	Micromonosporaceae	Actinoplanes
MV12_contig_1534	5.43	95.3	iPHoP-RF;96.70 blast;91.90 CRISPR;79.50	Bacteria	Actinobacteriota	Actinomycetia	Streptomycetales	Streptomycetaceae	Streptomyces
MV12_contig_1534	5.43	90.7	iPHoP-RF;93.10	Bacteria	Actinobacteriota	Actinomycetia	Streptomycetales	Streptomycetaceae	Streptomyces
MV12_contig_1601	2.18	94.5	iPHoP-RF;96.10	Bacteria	Actinobacteriota	Actinomycetia	Mycobacteriales	Mycobacteriaceae	Mycobacterium
MV12_contig_1607	11.06	93.9	iPHoP-RF;95.70	Bacteria	Actinobacteriota	Actinomycetia	Mycobacteriales	Mycobacteriaceae	Mycobacterium
MV12_contig_169	2.34	95.9	iPHoP-RF;97.10 blast;92.00	Bacteria	Actinobacteriota	Actinomycetia	Streptomycetales	Streptomycetaceae	Streptomyces
MV12_contig_1750	7.66	91	iPHoP-RF;93.40	Bacteria	Actinobacteriota	Actinomycetia	Mycobacteriales	Mycobacteriaceae	Mycobacterium
MV12_contig_20	3.67	91.4	iPHoP-RF;93.70	Bacteria	Proteobacteria	Gammaproteobacteria	Burkholderiales	Burkholderiaceae	Variovorax
MV12_contig_270	16.65	91.6	blast;93.90 iPHoP-RF;80.30	Bacteria	Proteobacteria	Alphaproteobacteria	Sphingomonadales	Sphingomonadaceae	Sphingomonas
MV12_contig_35	2.06	95.9	iPHoP-RF;97.10	Bacteria	Actinobacteriota	Actinomycetia	Mycobacteriales	Mycobacteriaceae	Mycobacterium
MV12_contig_573	7.02	91.4	iPHoP-RF;93.70	Bacteria	Actinobacteriota	Actinomycetia	Mycobacteriales	Mycobacteriaceae	Mycobacterium
MV12_contig_573	7.02	91	iPHoP-RF;93.40	Bacteria	Actinobacteriota	Actinomycetia	Streptomycetales	Streptomycetaceae	Streptomyces
MV12_contig_605		95.9	iPHoP-RF;97.10	Bacteria	Actinobacteriota	Actinomycetia	Mycobacteriales	Mycobacteriaceae	Mycobacterium
MV12_contig_1010	3.22	95.9	iPHoP-RF;97.10	Bacteria	Actinobacteriota	Actinomycetia	Mycobacteriales	Mycobacteriaceae	Mycobacterium
MV12_contig_1040	5.7	91	iPHoP-RF;93.40	Bacteria	Actinobacteriota	Actinomycetia	Actinomycetales	Micrococcaceae	Arthrobacter
MV12_contig_1058		95.3	iPHoP-RF;96.70	Bacteria	Actinobacteriota	Actinomycetia	Mycobacteriales	Mycobacteriaceae	Mycobacterium
MV12_contig_1062	8.34	93.1	iPHoP-RF;95.10	Bacteria	Actinobacteriota	Actinomycetia	Mycobacteriales	Mycobacteriaceae	Mycobacterium
MV12_contig_1068	3.98	91	iPHoP-RF;93.40	Bacteria	Actinobacteriota	Actinomycetia	Mycobacteriales	Mycobacteriaceae	Mycobacterium
MV12_contig_1071	8.73	91.8	iPHoP-RF;94.10	Bacteria	Actinobacteriota	Actinomycetia	Mycobacteriales	Mycobacteriaceae	Mycobacterium
MV12_contig_108	4.12	95.9	iPHoP-RF;97.10	Bacteria	Actinobacteriota	Actinomycetia	Mycobacteriales	Mycobacteriaceae	Mycobacterium
MV12_contig_11	4.47	95.3	iPHoP-RF;96.70	Bacteria	Actinobacteriota	Actinomycetia	Mycobacteriales	Mycobacteriaceae	Mycobacterium
MV12_contig_1135	7.33	95.9	iPHoP-RF;97.10	Bacteria	Actinobacteriota	Actinomycetia	Mycobacteriales	Mycobacteriaceae	Mycobacterium
MV12_contig_1157	13.86	91	iPHoP-RF;93.40	Bacteria	Proteobacteria	Gammaproteobacteria	Burkholderiales	Burkholderiaceae	Collimonas
MV12_contig_1210	5.4	95.9	iPHoP-RF;97.10	Bacteria	Bacteroidota	Bacteroidia	Flavobacteriales	Flavobacteriaceae	Flavobacterium
MV12_contig_1233	8.44	93.1	iPHoP-RF;95.10	Bacteria	Actinobacteriota	Actinomycetia	Mycobacteriales	Mycobacteriaceae	Mycobacterium
MV12_contig_1235	25.91	90.7	iPHoP-RF;93.10	Bacteria	Actinobacteriota	Actinomycetia	Mycobacteriales	Mycobacteriaceae	Mycobacterium
MV12_contig_1238	10.44	90	RaFAH;92.50	Bacteria	Proteobacteria	Gammaproteobacteria	Pseudomonadales	Moraxellaceae	Acinetobacter
MV12_contig_1263	3.08	93.5	iPHoP-RF;95.40	Bacteria	Actinobacteriota	Actinomycetia	Streptomycetales	Streptomycetaceae	Streptomyces
MV12_contig_1267	3.13	95.9	iPHoP-RF;97.10	Bacteria	Actinobacteriota	Actinomycetia	Mycobacteriales	Mycobacteriaceae	Mycobacterium
MV12_contig_1270	16.01	94.5	iPHoP-RF;96.10	Bacteria	Actinobacteriota	Actinomycetia	Mycobacteriales	Mycobacteriaceae	Rhodococcus
MV12_contig_1286	10.53	91.4	iPHoP-RF;93.70	Bacteria	Actinobacteriota	Actinomycetia	Mycobacteriales	Mycobacteriaceae	Mycobacterium
MV12_contig_1289	21.03	90.6	blast;93.00 iPHoP-RF;59.20	Bacteria	Proteobacteria	Gammaproteobacteria	Burkholderiales	Burkholderiaceae	Rhizobacter
MV12_contig_1300	11.06	94.5	iPHoP-RF;96.10	Bacteria	Proteobacteria	Gammaproteobacteria	Burkholderiales	Burkholderiaceae	Caballeronia
MV12_contig_1300	11.06	93.9	iPHoP-RF;95.70	Bacteria	Proteobacteria	Gammaproteobacteria	Burkholderiales	Burkholderiaceae	Paraburkholderia
MV12_contig_1305	11.13	91	iPHoP-RF;93.40	Bacteria	Actinobacteriota	Actinomycetia	Mycobacteriales	Mycobacteriaceae	Mycobacterium
MV12_contig_1309	6.22	91.8	RaFAH;94.10	Bacteria	Bacteroidota	Bacteroidia	Bacteroidales	Bacteroidaceae	Bacteroides
MV12_contig_1323	7.04	92.2	iPHoP-RF;94.40	Bacteria	Proteobacteria	Alphaproteobacteria	Rhizobiales	Xanthobacteraceae	Bradyrhizobium
MV12_contig_1332	1.81	91	iPHoP-RF;93.40	Bacteria	Actinobacteriota	Actinomycetia	Streptomycetales	Streptomycetaceae	Streptomyces
MV12_contig_1337	6.6	93.5	iPHoP-RF;95.40	Bacteria	Actinobacteriota	Actinomycetia	Mycobacteriales	Mycobacteriaceae	Mycobacterium
MV12_contig_1346	6.78	90.7	iPHoP-RF;93.10	Bacteria	Actinobacteriota	Actinomycetia	Mycobacteriales	Mycobacteriaceae	Mycobacterium
MV12_contig_1355	7.28	94.5	iPHoP-RF;96.10	Bacteria	Bacteroidota	Bacteroidia	Sphingobacteriales	Sphingobacteriaceae	Pedobacter
MV12_contig_1375	5.26	93.1	iPHoP-RF;95.10	Bacteria	Actinobacteriota	Actinomycetia	Actinomycetales	Micrococcaceae	Glutamicibacter
MV12_contig_1381	4.12	92.6	iPHoP-RF;94.70	Bacteria	Actinobacteriota	Actinomycetia	Propionibacteriales	Kribbellaceae	Kribbella
MV12_contig_1413	2.75	95.9	iPHoP-RF;97.10	Bacteria	Actinobacteriota	Actinomycetia	Mycobacteriales	Mycobacteriaceae	Mycobacterium
MV12_contig_1425	2.75	90.3	iPHoP-RF;92.80	Bacteria	Actinobacteriota	Actinomycetia	Propionibacteriales	Kribbellaceae	Kribbella
MV12_contig_1435	12.47	92.2	iPHoP-RF;94.40	Bacteria	Actinobacteriota	Actinomycetia	Mycobacteriales	Mycobacteriaceae	Mycobacterium
MV12_contig_1447	2.63	97.6	CRISPR;98.30	Bacteria	Actinobacteriota	Actinomycetia	Streptomycetales	Streptomycetaceae	Streptomyces
MV12_contig_1454	1.79	93.5	iPHoP-RF;95.40	Bacteria	Actinobacteriota	Actinomycetia	Streptomycetales	Streptomycetaceae	Streptomyces
MV12_contig_1491	3.26	94.5	iPHoP-RF;96.10	Bacteria	Actinobacteriota	Actinomycetia	Mycobacteriales	Mycobacteriaceae	Mycobacterium
MV12_contig_1529	1.99	95.3	iPHoP-RF;96.70	Bacteria	Actinobacteriota	Actinomycetia	Mycobacteriales	Mycobacteriaceae	Mycobacterium
MV12_contig_156	7.7	95.9	iPHoP-RF;97.10	Bacteria	Proteobacteria	Gammaproteobacteria	Burkholderiales	Burkholderiaceae	Massilia
MV12_contig_156	7.7	94.9	iPHoP-RF;96.40	Bacteria	Proteobacteria	Gammaproteobacteria	Burkholderiales	Burkholderiaceae	Duganella
MV12_contig_156	7.7	92.6	iPHoP-RF;94.70	Bacteria	Proteobacteria	Gammaproteobacteria	Burkholderiales	Burkholderiaceae
MV12_contig_156	7.7	91.4	iPHoP-RF;93.70	Bacteria	Proteobacteria	Gammaproteobacteria	Burkholderiales	Burkholderiaceae	Herbaspirillum
MV12_contig_1577	3.68	94.5	iPHoP-RF;96.10	Bacteria	Actinobacteriota	Actinomycetia	Mycobacteriales	Mycobacteriaceae	Mycobacterium
MV12_contig_1595	13.19	95.9	iPHoP-RF;97.10	Bacteria	Actinobacteriota	Actinomycetia	Mycobacteriales	Mycobacteriaceae	Mycobacterium
MV12_contig_1606	8.01	90.7	blast;93.10	Bacteria	Actinobacteriota	Actinomycetia	Streptosporangiales	Streptosporangiaceae	Microbispora
MV12_contig_1606	8.01	90.2	blast;92.70	Bacteria	Actinobacteriota	Actinomycetia	Streptosporangiales	Streptosporangiaceae	Streptosporangium
MV12_contig_1617	4.29	93.5	iPHoP-RF;95.40	Bacteria	Actinobacteriota	Actinomycetia	Propionibacteriales	Kribbellaceae	Kribbella
MV12_contig_1632	1.66	95.9	iPHoP-RF;97.10	Bacteria	Actinobacteriota	Actinomycetia	Mycobacteriales	Mycobacteriaceae	Mycobacterium
MV12_contig_1652	8.23	91.4	iPHoP-RF;93.70	Bacteria	Proteobacteria	Gammaproteobacteria	Enterobacterales	Enterobacteriaceae	Edwardsiella
MV12_contig_1653	1.84	95.3	iPHoP-RF;96.70	Bacteria	Actinobacteriota	Actinomycetia	Mycobacteriales	Mycobacteriaceae	Mycobacterium
MV12_contig_168	3.19	91.5	blast;93.80 iPHoP-RF;66.80	Bacteria	Elusimicrobiota	Elusimicrobia	UBA1565	UBA9628	GWA2-66-18
MV12_contig_1689	4.34	95.3	iPHoP-RF;96.70 blast;91.50	Bacteria	Actinobacteriota	Actinomycetia	Streptomycetales	Streptomycetaceae	Streptomyces
MV12_contig_1689	4.34	90.3	iPHoP-RF;92.80	Bacteria	Actinobacteriota	Actinomycetia	Streptomycetales	Streptomycetaceae	Streptomyces
MV12_contig_1692	1.95	91.8	iPHoP-RF;94.10	Bacteria	Proteobacteria	Gammaproteobacteria	Burkholderiales	Burkholderiaceae	Paraburkholderia
MV12_contig_1693	4.79	95.3	iPHoP-RF;96.70	Bacteria	Actinobacteriota	Actinomycetia	Mycobacteriales	Mycobacteriaceae	Mycobacterium
MV12_contig_1711	5.33	90.3	iPHoP-RF;92.80	Bacteria	Actinobacteriota	Actinomycetia	Mycobacteriales	Mycobacteriaceae	Mycobacterium
MV12_contig_1728	4.98	95.9	iPHoP-RF;97.10 CRISPR;58.60	Bacteria	Bacteroidota	Bacteroidia	Flavobacteriales	Flavobacteriaceae	Flavobacterium
MV12_contig_1751	11.13	95.9	iPHoP-RF;97.10 CRISPR;56.70	Bacteria	Actinobacteriota	Actinomycetia	Streptomycetales	Streptomycetaceae	Streptomyces
MV12_contig_1756	6.25	91.4	iPHoP-RF;93.70	Bacteria	Bacteroidota	Bacteroidia	Chitinophagales	Chitinophagaceae	Chitinophaga
MV12_contig_1757	4.2	93.5	iPHoP-RF;95.40	Bacteria	Proteobacteria	Gammaproteobacteria	Enterobacterales	Enterobacteriaceae	Serratia
MV12_contig_1757	4.2	90.7	iPHoP-RF;93.10	Bacteria	Proteobacteria	Gammaproteobacteria	Enterobacterales	Enterobacteriaceae
MV12_contig_243	6.22	95.3	iPHoP-RF;96.70	Bacteria	Actinobacteriota	Actinomycetia	Mycobacteriales	Mycobacteriaceae	Mycobacterium
MV12_contig_28	4.5	90.3	iPHoP-RF;92.80	Bacteria	Actinobacteriota	Actinomycetia	Mycobacteriales	Mycobacteriaceae	Mycobacterium
MV12_contig_286	18.83	93.9	iPHoP-RF;95.70	Bacteria	Proteobacteria	Gammaproteobacteria	Burkholderiales	Burkholderiaceae	Massilia
MV12_contig_286	18.83	91	iPHoP-RF;93.40	Bacteria	Proteobacteria	Gammaproteobacteria	Burkholderiales	Burkholderiaceae	Janthinobacterium
MV12_contig_295	2.8	91.4	iPHoP-RF;93.70	Bacteria	Actinobacteriota	Actinomycetia	Mycobacteriales	Mycobacteriaceae	Mycobacterium
MV12_contig_301	6.36	93.9	iPHoP-RF;95.70 CRISPR;50.00	Bacteria	Actinobacteriota	Actinomycetia	Mycobacteriales	Mycobacteriaceae	Mycobacterium
MV12_contig_316	12.12	90.9	blast;93.30	Bacteria	Proteobacteria	Alphaproteobacteria	Sphingomonadales	Sphingomonadaceae	Sphingomonas
MV12_contig_325	3.38	95.9	iPHoP-RF;97.10	Bacteria	Actinobacteriota	Actinomycetia	Mycobacteriales	Mycobacteriaceae	Mycobacterium
MV12_contig_327	4.84	90.3	iPHoP-RF;92.80	Bacteria	Actinobacteriota	Actinomycetia	Mycobacteriales	Mycobacteriaceae	Mycobacterium
MV12_contig_348	5.64	94.5	iPHoP-RF;96.10	Bacteria	Actinobacteriota	Actinomycetia	Mycobacteriales	Mycobacteriaceae	Mycobacterium
MV12_contig_361	10.48	91.8	iPHoP-RF;94.10	Bacteria	Actinobacteriota	Actinomycetia	Mycobacteriales	Mycobacteriaceae	Mycobacterium
MV12_contig_363	4.41	97.3	RaFAH;93.20 iPHoP-RF;78.50 CRISPR;67.10	Bacteria	Actinobacteriota	Actinomycetia	Streptomycetales	Streptomycetaceae	Streptomyces
MV12_contig_37	3.33	95.9	iPHoP-RF;97.10	Bacteria	Actinobacteriota	Actinomycetia	Mycobacteriales	Mycobacteriaceae	Mycobacterium
MV12_contig_370	2.93	91	iPHoP-RF;93.40	Bacteria	Actinobacteriota	Actinomycetia	Streptomycetales	Streptomycetaceae	Streptomyces
MV12_contig_377	3.79	95.9	iPHoP-RF;97.10	Bacteria	Actinobacteriota	Actinomycetia	Mycobacteriales	Mycobacteriaceae	Mycobacterium
MV12_contig_417	4.91	91	iPHoP-RF;93.40	Bacteria	Actinobacteriota	Actinomycetia	Mycobacteriales	Mycobacteriaceae	Mycobacterium
MV12_contig_436	5.58	94.9	iPHoP-RF;96.40	Bacteria	Actinobacteriota	Actinomycetia	Mycobacteriales	Mycobacteriaceae	Mycobacterium
MV12_contig_45	6.1	91.4	iPHoP-RF;93.70	Bacteria	Actinobacteriota	Actinomycetia	Mycobacteriales	Mycobacteriaceae	Mycobacterium
MV12_contig_456	1.97	93.5	iPHoP-RF;95.40	Bacteria	Actinobacteriota	Actinomycetia	Mycobacteriales	Mycobacteriaceae	Mycobacterium
MV12_contig_472	3.36	91	iPHoP-RF;93.40	Bacteria	Actinobacteriota	Actinomycetia	Mycobacteriales	Mycobacteriaceae	Mycobacterium
MV12_contig_478	5.11	92.6	iPHoP-RF;94.70	Bacteria	Actinobacteriota	Actinomycetia	Mycobacteriales	Mycobacteriaceae	Mycobacterium
MV12_contig_512	8.22	91.4	iPHoP-RF;93.70	Bacteria	Proteobacteria	Gammaproteobacteria	Xanthomonadales	Rhodanobacteraceae	Dyella
MV12_contig_538	19.45	94.5	iPHoP-RF;96.10	Bacteria	Actinobacteriota	Actinomycetia	Mycobacteriales	Mycobacteriaceae	Mycobacterium
MV12_contig_552	2.82	94.5	iPHoP-RF;96.10	Bacteria	Actinobacteriota	Actinomycetia	Mycobacteriales	Mycobacteriaceae	Mycobacterium
MV12_contig_569	3.54	94.5	CRISPR;96.10 iPHoP-RF;54.90	Bacteria	Actinobacteriota	Actinomycetia	Mycobacteriales	Mycobacteriaceae	Mycobacterium
MV12_contig_57	22.44	90.2	blast;92.70	Bacteria	Proteobacteria	Gammaproteobacteria	Burkholderiales	Burkholderiaceae	Aquabacterium
MV12_contig_578	1.35	94.9	iPHoP-RF;96.40	Bacteria	Actinobacteriota	Actinomycetia	Mycobacteriales	Mycobacteriaceae	Mycobacterium
MV12_contig_579	4.88	90.8	blast;93.20 iPHoP-RF;53.80	Bacteria	Actinobacteriota	Actinomycetia	Mycobacteriales	Geodermatophilaceae	Modestobacter
MV12_contig_579	4.88	90.2	blast;92.70 iPHoP-RF;71.10	Bacteria	Actinobacteriota	Actinomycetia	Mycobacteriales	Geodermatophilaceae	Blastococcus
MV12_contig_596	10.2	92.6	iPHoP-RF;94.70	Bacteria	Bacteroidota	Bacteroidia	Sphingobacteriales	Sphingobacteriaceae	Pedobacter
MV12_contig_600	22.93	94.9	iPHoP-RF;96.40 blast;93.80	Bacteria	Actinobacteriota	Actinomycetia	Streptomycetales	Streptomycetaceae	Streptomyces
MV12_contig_607	6.04	91.8	iPHoP-RF;94.10	Bacteria	Actinobacteriota	Actinomycetia	Mycobacteriales	Mycobacteriaceae	Mycobacterium
MV12_contig_610	9.34	95.3	iPHoP-RF;96.70	Bacteria	Proteobacteria	Gammaproteobacteria	Burkholderiales	Burkholderiaceae	Variovorax
MV12_contig_617	3.64	94.5	iPHoP-RF;96.10	Bacteria	Actinobacteriota	Actinomycetia	Mycobacteriales	Mycobacteriaceae	Mycobacterium
MV12_contig_641	7.86	95.9	iPHoP-RF;97.10	Bacteria	Myxococcota	Myxococcia	Myxococcales	Myxococcaceae	Myxococcus
MV12_contig_641	7.86	94.9	iPHoP-RF;96.40	Bacteria	Myxococcota	Myxococcia	Myxococcales	Myxococcaceae	Corallococcus
MV12_contig_641	7.86	94.5	iPHoP-RF;96.10	Bacteria	Myxococcota	Myxococcia	Myxococcales	Myxococcaceae	Stigmatella
MV12_contig_644	4.56	92.2	iPHoP-RF;94.40	Bacteria	Actinobacteriota	Actinomycetia	Streptomycetales	Streptomycetaceae	Streptomyces
MV12_contig_652	2.61	94.5	iPHoP-RF;96.10	Bacteria	Actinobacteriota	Actinomycetia	Mycobacteriales	Mycobacteriaceae	Mycobacterium
MV12_contig_734	2.59	91	iPHoP-RF;93.40	Bacteria	Actinobacteriota	Actinomycetia	Mycobacteriales	Mycobacteriaceae	Mycobacterium
MV12_contig_778	15.53	95.3	iPHoP-RF;96.70	Bacteria	Actinobacteriota	Actinomycetia	Mycobacteriales	Mycobacteriaceae	Mycobacterium
MV12_contig_785	10.64	96.4	CRISPR;97.50 blast;94.60 iPHoP-RF;90.80	Bacteria	Actinobacteriota	Actinomycetia	Streptomycetales	Streptomycetaceae	Streptomyces
MV12_contig_79	2.6	95.9	iPHoP-RF;97.10	Bacteria	Actinobacteriota	Actinomycetia	Mycobacteriales	Mycobacteriaceae	Mycobacterium
MV12_contig_792	4.89	91.8	iPHoP-RF;94.10	Bacteria	Actinobacteriota	Actinomycetia	Streptomycetales	Streptomycetaceae	Streptomyces
MV12_contig_803	3.15	91	iPHoP-RF;93.40	Bacteria	Actinobacteriota	Actinomycetia	Mycobacteriales	Mycobacteriaceae	Mycobacterium
MV12_contig_817	7.72	95.9	iPHoP-RF;97.10	Bacteria	Proteobacteria	Alphaproteobacteria	Caulobacterales	Caulobacteraceae	Caulobacter
MV12_contig_835		91.4	iPHoP-RF;93.70	Bacteria	Actinobacteriota	Actinomycetia	Mycobacteriales	Mycobacteriaceae	Mycobacterium
MV12_contig_840	2.03	95.3	iPHoP-RF;96.70	Bacteria	Actinobacteriota	Actinomycetia	Mycobacteriales	Mycobacteriaceae	Mycobacterium
MV12_contig_903		93.1	iPHoP-RF;95.10	Bacteria	Actinobacteriota	Actinomycetia	Mycobacteriales	Mycobacteriaceae	Mycobacterium
MV12_contig_906	4.14	92.6	iPHoP-RF;94.70	Bacteria	Actinobacteriota	Actinomycetia	Streptomycetales	Streptomycetaceae	Streptomyces
MV12_contig_91	39.79	92.2	iPHoP-RF;94.40	Bacteria	Actinobacteriota	Actinomycetia	Mycobacteriales	Mycobacteriaceae	Mycobacterium
MV12_contig_93	5.26	92.2	iPHoP-RF;94.40	Bacteria	Actinobacteriota	Actinomycetia	Mycobacteriales	Mycobacteriaceae	Mycobacterium
MV12_contig_949	1.54	95.3	iPHoP-RF;96.70	Bacteria	Proteobacteria	Gammaproteobacteria	Burkholderiales	Burkholderiaceae	Paraburkholderia
MV12_contig_949	1.54	91.4	iPHoP-RF;93.70	Bacteria	Proteobacteria	Gammaproteobacteria	Burkholderiales	Burkholderiaceae	Caballeronia
MV12_contig_972	3.76	95.9	iPHoP-RF;97.10	Bacteria	Actinobacteriota	Actinomycetia	Mycobacteriales	Mycobacteriaceae	Mycobacterium
MV12_contig_975	3.13	95.3	iPHoP-RF;96.70	Bacteria	Actinobacteriota	Actinomycetia	Streptomycetales	Streptomycetaceae	Streptomyces
MV12_contig_985	3.39	93.1	iPHoP-RF;95.10	Bacteria	Actinobacteriota	Actinomycetia	Streptomycetales	Streptomycetaceae	Streptomyces
MV12_contig_991	7.11	93.9	iPHoP-RF;95.70	Bacteria	Actinobacteriota	Actinomycetia	Mycobacteriales	Mycobacteriaceae	Mycobacterium
MV12_contig_1224	3.18	95.3	iPHoP-RF;96.70	Bacteria	Actinobacteriota	Actinomycetia	Mycobacteriales	Mycobacteriaceae	Mycobacterium
MV12_contig_1228	2.98	95.3	iPHoP-RF;96.70	Bacteria	Proteobacteria	Alphaproteobacteria	Rhizobiales	Xanthobacteraceae	Bradyrhizobium
MV12_contig_1228	2.98	95.3	iPHoP-RF;96.70	Bacteria	Proteobacteria	Alphaproteobacteria	Rhizobiales	Xanthobacteraceae	Nitrobacter
MV12_contig_1228	2.98	93.1	iPHoP-RF;95.10	Bacteria	Proteobacteria	Alphaproteobacteria	Rhizobiales	Xanthobacteraceae	Afipia
MV12_contig_1232	3.73	94.5	iPHoP-RF;96.10	Bacteria	Actinobacteriota	Actinomycetia	Streptomycetales	Streptomycetaceae	Streptomyces
MV12_contig_1296	7.28	91.8	iPHoP-RF;94.10	Bacteria	Proteobacteria	Alphaproteobacteria	Sphingomonadales	Sphingomonadaceae	Sphingomonas
MV12_contig_1302	4.23	93.9	iPHoP-RF;95.70	Bacteria	Actinobacteriota	Actinomycetia	Mycobacteriales	Mycobacteriaceae	Mycobacterium
MV12_contig_1326	7.05	91.5	blast;93.80	Bacteria	Actinobacteriota	Actinomycetia	Mycobacteriales	Micromonosporaceae	Micromonospora
MV12_contig_1397	2.39	93.1	iPHoP-RF;95.10	Bacteria	Actinobacteriota	Actinomycetia	Mycobacteriales	Mycobacteriaceae	Mycobacterium
MV12_contig_1403	8.41	95.9	iPHoP-RF;97.10 blast;93.90	Bacteria	Actinobacteriota	Actinomycetia	Streptomycetales	Streptomycetaceae	Streptomyces
MV12_contig_1446	2.52	96.2	iPHoP-RF;91.80 RaFAH;83.30	Bacteria	Actinobacteriota	Actinomycetia	Mycobacteriales	Micromonosporaceae	Micromonospora
MV12_contig_1446	2.52	93.9	iPHoP-RF;95.70	Bacteria	Actinobacteriota	Actinomycetia	Mycobacteriales	Micromonosporaceae	Actinoplanes
MV12_contig_1500	2.76	90.3	iPHoP-RF;92.80	Bacteria	Bacteroidota	Bacteroidia	Flavobacteriales	Flavobacteriaceae	Aquimarina
MV12_contig_1549	10.82	92.2	iPHoP-RF;94.40	Bacteria	Myxococcota	Myxococcia	Myxococcales	Myxococcaceae	Myxococcus
MV12_contig_1648	9.92	91.4	iPHoP-RF;93.70	Bacteria	Proteobacteria	Alphaproteobacteria	Rhizobiales	Xanthobacteraceae	Rhodopseudomonas
MV12_contig_1665	8.01	95.3	iPHoP-RF;96.70	Bacteria	Actinobacteriota	Actinomycetia	Mycobacteriales	Mycobacteriaceae	Mycobacterium
MV12_contig_1727	7.37	93.9	iPHoP-RF;95.70	Bacteria	Proteobacteria	Gammaproteobacteria	Burkholderiales	Burkholderiaceae	Polaromonas
MV12_contig_174	2.61	92.6	iPHoP-RF;94.70	Bacteria	Actinobacteriota	Actinomycetia	Mycobacteriales	Mycobacteriaceae	Mycobacterium
MV12_contig_236	3.01	95.3	iPHoP-RF;96.70	Bacteria	Actinobacteriota	Actinomycetia	Mycobacteriales	Mycobacteriaceae	Mycobacterium
MV12_contig_283	4.37	91.8	iPHoP-RF;94.10	Bacteria	Actinobacteriota	Actinomycetia	Mycobacteriales	Mycobacteriaceae	Mycobacterium
MV12_contig_291	3.11	91.5	blast;93.80	Bacteria	Actinobacteriota	Actinomycetia	Propionibacteriales	Nocardioidaceae	JABFXA01
MV12_contig_298	4.33	95.3	iPHoP-RF;96.70	Bacteria	Actinobacteriota	Actinomycetia	Mycobacteriales	Mycobacteriaceae	Mycobacterium
MV12_contig_347		95.3	iPHoP-RF;96.70	Bacteria	Actinobacteriota	Actinomycetia	Mycobacteriales	Mycobacteriaceae	Mycobacterium
MV12_contig_350	3.79	91.5	RaFAH;93.80	Bacteria	Actinobacteriota	Actinomycetia	Streptomycetales	Streptomycetaceae	Streptomyces
MV12_contig_385	3.94	91	iPHoP-RF;93.40	Bacteria	Actinobacteriota	Actinomycetia	Mycobacteriales	Mycobacteriaceae	Mycobacterium
MV12_contig_410	11.06	93.5	iPHoP-RF;95.40	Bacteria	Actinobacteriota	Actinomycetia	Mycobacteriales	Mycobacteriaceae	Mycobacterium
MV12_contig_445	11.24	91.4	iPHoP-RF;93.70	Bacteria	Actinobacteriota	Actinomycetia	Mycobacteriales	Mycobacteriaceae	Mycobacterium
MV12_contig_490	7.74	95.3	iPHoP-RF;96.70	Bacteria	Proteobacteria	Alphaproteobacteria	Sphingomonadales	Sphingomonadaceae	Novosphingobium
MV12_contig_509	3.08	95.9	iPHoP-RF;97.10 blast;94.70	Bacteria	Actinobacteriota	Actinomycetia	Streptomycetales	Streptomycetaceae	Streptomyces
MV12_contig_509	3.08	94.5	iPHoP-RF;96.10	Bacteria	Actinobacteriota	Actinomycetia	Streptomycetales	Streptomycetaceae	Streptomyces
MV12_contig_509	3.08	92.2	iPHoP-RF;94.40	Bacteria	Actinobacteriota	Actinomycetia	Streptomycetales	Streptomycetaceae	Streptomyces
MV12_contig_509	3.08	91.4	iPHoP-RF;93.70	Bacteria	Actinobacteriota	Actinomycetia	Streptomycetales	Streptomycetaceae	Streptomyces
MV12_contig_530	4.17	95.9	iPHoP-RF;97.10	Bacteria	Proteobacteria	Alphaproteobacteria	Rhizobiales	Xanthobacteraceae	Bradyrhizobium
MV12_contig_530	4.17	90.3	iPHoP-RF;92.80	Bacteria	Proteobacteria	Alphaproteobacteria	Rhizobiales	Xanthobacteraceae	Nitrobacter
MV12_contig_531	5.38	94.9	iPHoP-RF;96.40 CRISPR;68.70	Bacteria	Bacteroidota	Bacteroidia	Flavobacteriales	Flavobacteriaceae	Flavobacterium
MV12_contig_603	4.42	91	CRISPR;93.40	Bacteria	Actinobacteriota	Actinomycetia	Mycobacteriales	Mycobacteriaceae	Rhodococcus
MV12_contig_613	1.73	95.9	iPHoP-RF;97.10	Bacteria	Myxococcota	Myxococcia	Myxococcales	Myxococcaceae	Corallococcus
MV12_contig_613	1.73	95.9	iPHoP-RF;97.10	Bacteria	Myxococcota	Myxococcia	Myxococcales	Myxococcaceae	Myxococcus
MV12_contig_613	1.73	93.9	iPHoP-RF;95.70	Bacteria	Myxococcota	Myxococcia	Myxococcales	Myxococcaceae
MV12_contig_613	1.73	93.5	iPHoP-RF;95.40	Bacteria	Myxococcota	Myxococcia	Myxococcales	Myxococcaceae	Cystobacter
MV12_contig_613	1.73	93.5	iPHoP-RF;95.40	Bacteria	Myxococcota	Myxococcia	Myxococcales	Myxococcaceae	Hyalangium
MV12_contig_623	4.31	94.5	iPHoP-RF;96.10	Bacteria	Myxococcota	Myxococcia	Myxococcales	Myxococcaceae	Myxococcus
MV12_contig_623	4.31	93.1	iPHoP-RF;95.10	Bacteria	Myxococcota	Myxococcia	Myxococcales	Myxococcaceae	Corallococcus
MV12_contig_7	3.93	94.9	iPHoP-RF;96.40	Bacteria	Actinobacteriota	Actinomycetia	Mycobacteriales	Mycobacteriaceae	Mycobacterium
MV12_contig_724	4.97	94.5	iPHoP-RF;96.10	Bacteria	Actinobacteriota	Actinomycetia	Mycobacteriales	Mycobacteriaceae	Mycobacterium
MV12_contig_738	7.67	94.9	iPHoP-RF;96.40	Bacteria	Actinobacteriota	Actinomycetia	Streptomycetales	Streptomycetaceae	Streptacidiphilus
MV12_contig_759	3.18	91.8	iPHoP-RF;94.10	Bacteria	Actinobacteriota	Actinomycetia	Mycobacteriales	Micromonosporaceae	Micromonospora
MV12_contig_763	3.53	94.9	iPHoP-RF;96.40	Bacteria	Actinobacteriota	Actinomycetia	Actinomycetales	Micrococcaceae	Arthrobacter
MV12_contig_763	3.53	93.5	iPHoP-RF;95.40	Bacteria	Actinobacteriota	Actinomycetia	Actinomycetales	Micrococcaceae	Arthrobacter
MV12_contig_763	3.53	91	iPHoP-RF;93.40	Bacteria	Actinobacteriota	Actinomycetia	Actinomycetales	Micrococcaceae	MA-N2
MV12_contig_770	5.28	93.1	iPHoP-RF;95.10	Bacteria	Actinobacteriota	Actinomycetia	Mycobacteriales	Mycobacteriaceae	Mycobacterium
MV12_contig_802	4.82	91.4	iPHoP-RF;93.70	Bacteria	Actinobacteriota	Actinomycetia	Mycobacteriales	Mycobacteriaceae	Mycobacterium
MV12_contig_805	4.06	92.2	iPHoP-RF;94.40	Bacteria	Actinobacteriota	Actinomycetia	Mycobacteriales	Mycobacteriaceae	Mycobacterium
MV12_contig_844	4.2	95.3	iPHoP-RF;96.70	Bacteria	Actinobacteriota	Actinomycetia	Mycobacteriales	Mycobacteriaceae	Mycobacterium
MV12_contig_855	3.64	92.6	iPHoP-RF;94.70	Bacteria	Actinobacteriota	Actinomycetia	Mycobacteriales	Mycobacteriaceae	Mycobacterium
MV12_contig_868	4.24	91.8	iPHoP-RF;94.10	Bacteria	Actinobacteriota	Actinomycetia	Mycobacteriales	Mycobacteriaceae	Mycobacterium
MV12_contig_873	7.49	92.6	CRISPR;94.70 iPHoP-RF;80.00	Bacteria	Actinobacteriota	Actinomycetia	Streptomycetales	Streptomycetaceae	Streptomyces
MV12_contig_873	7.49	91.8	iPHoP-RF;94.10 CRISPR;72.50	Bacteria	Actinobacteriota	Actinomycetia	Mycobacteriales	Mycobacteriaceae	Mycobacterium
MV12_contig_928	5.36	92.2	iPHoP-RF;94.40	Bacteria	Actinobacteriota	Actinomycetia	Mycobacteriales	Mycobacteriaceae	Mycobacterium
MV12_contig_998	5.49	91.8	iPHoP-RF;94.10	Bacteria	Proteobacteria	Alphaproteobacteria	Rhizobiales	Xanthobacteraceae	Bradyrhizobium
MV13_contig_1055	2.62	90.7	iPHoP-RF;93.10	Bacteria	Actinobacteriota	Actinomycetia	Mycobacteriales	Mycobacteriaceae	Mycobacterium
MV13_contig_1125	1.95	91.8	iPHoP-RF;94.10	Bacteria	Actinobacteriota	Actinomycetia	Actinomycetales	Actinomycetaceae	Pauljensenia
MV13_contig_1136	2.96	93.1	iPHoP-RF;95.10	Bacteria	Actinobacteriota	Actinomycetia	Mycobacteriales	Mycobacteriaceae	Mycobacterium
MV13_contig_1139		91.8	iPHoP-RF;94.10	Bacteria	Actinobacteriota	Actinomycetia	Mycobacteriales	Mycobacteriaceae	Mycobacterium
MV13_contig_1143	3.12	90	blast;92.50 iPHoP-RF;70.60	Bacteria	Actinobacteriota	Actinomycetia	Mycobacteriales	Mycobacteriaceae	Nocardia
MV13_contig_1167	6.46	90.6	blast;93.00 iPHoP-RF;56.20	Bacteria	Actinobacteriota	Actinomycetia	Mycobacteriales	Micromonosporaceae	Actinoplanes
MV13_contig_1187	3.34	93.1	iPHoP-RF;95.10	Bacteria	Acidobacteriota	Acidobacteriae	Acidobacteriales	Acidobacteriaceae	Terracidiphilus
MV13_contig_1303	10.45	92.2	iPHoP-RF;94.40	Bacteria	Bacteroidota	Bacteroidia	Sphingobacteriales	Sphingobacteriaceae	Mucilaginibacter
MV13_contig_1330	4.45	95.9	iPHoP-RF;97.10 blast;93.70 CRISPR;83.50	Bacteria	Actinobacteriota	Actinomycetia	Streptomycetales	Streptomycetaceae	Streptomyces
MV13_contig_1340	7.43	91.8	iPHoP-RF;94.10	Bacteria	Proteobacteria	Alphaproteobacteria	Sphingomonadales	Sphingomonadaceae	Sphingobium
MV13_contig_1407	9.46	95.3	iPHoP-RF;96.70	Bacteria	Actinobacteriota	Actinomycetia	Mycobacteriales	Mycobacteriaceae	Mycobacterium
MV13_contig_1594	6.51	94.9	iPHoP-RF;96.40	Bacteria	Actinobacteriota	Actinomycetia	Mycobacteriales	Mycobacteriaceae	Mycobacterium
MV13_contig_1620	4.8	100	RaFAH;98.30 iPHoP-RF;97.10 CRISPR;94.60	Bacteria	Actinobacteriota	Actinomycetia	Streptomycetales	Streptomycetaceae	Streptomyces
MV13_contig_1833	9.27	94.9	iPHoP-RF;96.40	Bacteria	Actinobacteriota	Actinomycetia	Mycobacteriales	Mycobacteriaceae	Mycobacterium
MV13_contig_1859	1.66	95.9	iPHoP-RF;97.10	Bacteria	Actinobacteriota	Actinomycetia	Mycobacteriales	Mycobacteriaceae	Mycobacterium
MV13_contig_186	6.62	91.8	iPHoP-RF;94.10	Bacteria	Actinobacteriota	Actinomycetia	Streptomycetales	Streptomycetaceae	Streptomyces
MV13_contig_1909	6.78	91.1	blast;93.50 iPHoP-RF;72.80	Bacteria	Actinobacteriota	Actinomycetia	Streptomycetales	Streptomycetaceae	Streptomyces
MV13_contig_1912	5.16	94	CRISPR;95.80	Bacteria	Actinobacteriota	Actinomycetia	Mycobacteriales	Mycobacteriaceae	Rhodococcus
MV13_contig_1913	3.27	93.5	iPHoP-RF;95.40	Bacteria	Actinobacteriota	Actinomycetia	Streptomycetales	Streptomycetaceae	Streptomyces
MV13_contig_1960	4.77	95.3	iPHoP-RF;96.70 blast;93.80	Bacteria	Actinobacteriota	Actinomycetia	Streptomycetales	Streptomycetaceae	Streptomyces
MV13_contig_1976	18.36	94.2	blast;95.90	Bacteria	Nitrospirota	Nitrospiria	Nitrospirales	Nitrospiraceae
MV13_contig_2004	7.68	91.8	iPHoP-RF;94.10	Bacteria	Actinobacteriota	Actinomycetia	Mycobacteriales	Mycobacteriaceae	Mycobacterium
MV13_contig_2007	21.06	93.1	iPHoP-RF;95.10	Bacteria	Actinobacteriota	Actinomycetia	Mycobacteriales	Mycobacteriaceae	Mycobacterium
MV13_contig_2087	6.97	94.5	iPHoP-RF;96.10	Bacteria	Actinobacteriota	Actinomycetia	Mycobacteriales	Mycobacteriaceae	Mycobacterium
MV13_contig_2123	17.27	92.2	iPHoP-RF;94.40 blast;94.30 CRISPR;54.40	Bacteria	Actinobacteriota	Actinomycetia	Streptomycetales	Streptomycetaceae	Streptomyces
MV13_contig_2235	4.81	95.9	iPHoP-RF;97.10 CRISPR;93.70 blast;93.40	Bacteria	Actinobacteriota	Actinomycetia	Streptomycetales	Streptomycetaceae	Streptomyces
MV13_contig_2235	4.81	93.9	iPHoP-RF;95.70	Bacteria	Actinobacteriota	Actinomycetia	Streptomycetales	Streptomycetaceae	Streptomyces
MV13_contig_2241	3.29	94.5	iPHoP-RF;96.10	Bacteria	Actinobacteriota	Actinomycetia	Mycobacteriales	Mycobacteriaceae	Mycobacterium
MV13_contig_2282	2.3	95.9	iPHoP-RF;97.10	Bacteria	Actinobacteriota	Actinomycetia	Mycobacteriales	Mycobacteriaceae	Mycobacterium
MV13_contig_2348	3.31	90.4	blast;92.90 iPHoP-RF;58.70	Bacteria	Actinobacteriota	Thermoleophilia	Gaiellales	Gaiellaceae	AC-21
MV13_contig_236	7.69	93.9	iPHoP-RF;95.70	Bacteria	Proteobacteria	Gammaproteobacteria	Burkholderiales	Burkholderiaceae	ALPHA2B
MV13_contig_236	7.69	91.8	iPHoP-RF;94.10	Bacteria	Proteobacteria	Gammaproteobacteria	Burkholderiales	Burkholderiaceae	Variovorax
MV13_contig_2395	3.71	95.9	iPHoP-RF;97.10	Bacteria	Actinobacteriota	Actinomycetia	Mycobacteriales	Mycobacteriaceae	Mycobacterium
MV13_contig_2476	3.5	97.3	RaFAH;98.10	Bacteria	Actinobacteriota	Actinomycetia	Streptomycetales	Streptomycetaceae	Streptomyces
MV13_contig_2476	3.5	95.9	iPHoP-RF;97.10	Bacteria	Actinobacteriota	Actinomycetia	Propionibacteriales	Kribbellaceae	Kribbella
MV13_contig_2491	3.78	92.2	iPHoP-RF;94.40	Bacteria	Actinobacteriota	Actinomycetia	Mycobacteriales	Mycobacteriaceae	Mycobacterium
MV13_contig_2499		91.8	iPHoP-RF;94.10	Bacteria	Actinobacteriota	Actinomycetia	Mycobacteriales	Mycobacteriaceae	Mycobacterium
MV13_contig_2510	3.95	95.3	iPHoP-RF;96.70 blast;91.10	Bacteria	Actinobacteriota	Actinomycetia	Streptomycetales	Streptomycetaceae	Streptomyces
MV13_contig_2538	14.65	99.6	CRISPR;99.60 iPHoP-RF;96.40 blast;93.40	Bacteria	Actinobacteriota	Actinomycetia	Streptomycetales	Streptomycetaceae	Streptomyces
MV13_contig_2538	14.65	99.3	CRISPR;99.40 iPHoP-RF;90.50 blast;86.10	Bacteria	Actinobacteriota	Actinomycetia	Streptomycetales	Streptomycetaceae	Streptomyces
MV13_contig_2538	14.65	98.1	CRISPR;98.60 iPHoP-RF;73.70	Bacteria	Actinobacteriota	Actinomycetia	Streptomycetales	Streptomycetaceae	Streptomyces
MV13_contig_2577	4.72	92.6	iPHoP-RF;94.70	Bacteria	Actinobacteriota	Actinomycetia	Mycobacteriales	Mycobacteriaceae	Mycobacterium
MV13_contig_2606	4.9	94.9	iPHoP-RF;96.40	Bacteria	Actinobacteriota	Actinomycetia	Mycobacteriales	Mycobacteriaceae	Mycobacterium
MV13_contig_261	1.99	94.9	iPHoP-RF;96.40	Bacteria	Actinobacteriota	Actinomycetia	Mycobacteriales	Mycobacteriaceae	Mycobacterium
MV13_contig_264	1.63	90.7	iPHoP-RF;93.10	Bacteria	Actinobacteriota	Actinomycetia	Mycobacteriales	Mycobacteriaceae	Mycobacterium
MV13_contig_2708	3.21	92.6	iPHoP-RF;94.70	Bacteria	Proteobacteria	Gammaproteobacteria	Woeseiales	Woeseiaceae	JAACFE01
MV13_contig_2708	3.21	91	iPHoP-RF;93.40	Bacteria	Proteobacteria	Gammaproteobacteria	Woeseiales	Woeseiaceae	JAACFB01
MV13_contig_2708	3.21	90.3	iPHoP-RF;92.80	Bacteria	Proteobacteria	Gammaproteobacteria	Woeseiales	Woeseiaceae	UBA1847
MV13_contig_2781	4.93	92.6	iPHoP-RF;94.70	Bacteria	Proteobacteria	Alphaproteobacteria	Sphingomonadales	Sphingomonadaceae	Sphingobium
MV13_contig_2893	5.51	95.9	iPHoP-RF;97.10	Bacteria	Actinobacteriota	Actinomycetia	Mycobacteriales	Mycobacteriaceae	Mycobacterium
MV13_contig_2912	9.65	92.6	iPHoP-RF;94.70	Bacteria	Actinobacteriota	Actinomycetia	Mycobacteriales	Mycobacteriaceae	Mycobacterium
MV13_contig_2959	3.43	95.9	iPHoP-RF;97.10	Bacteria	Bacteroidota	Bacteroidia	Flavobacteriales	Flavobacteriaceae	Algibacter
MV13_contig_2959	3.43	95.9	iPHoP-RF;97.10	Bacteria	Bacteroidota	Bacteroidia	Flavobacteriales	Flavobacteriaceae	Tamlana
MV13_contig_2959	3.43	95.3	iPHoP-RF;96.70	Bacteria	Bacteroidota	Bacteroidia	Flavobacteriales	Flavobacteriaceae	Gaetbulibacter
MV13_contig_2959	3.43	94.9	iPHoP-RF;96.40	Bacteria	Bacteroidota	Bacteroidia	Flavobacteriales	Flavobacteriaceae	Flaviramulus
MV13_contig_2959	3.43	93.9	iPHoP-RF;95.70	Bacteria	Bacteroidota	Bacteroidia	Flavobacteriales	Flavobacteriaceae	Flavivirga
MV13_contig_2959	3.43	93.9	iPHoP-RF;95.70	Bacteria	Bacteroidota	Bacteroidia	Flavobacteriales	Flavobacteriaceae	Mariniflexile
MV13_contig_2959	3.43	93.5	iPHoP-RF;95.40	Bacteria	Bacteroidota	Bacteroidia	Flavobacteriales	Flavobacteriaceae	Algibacter
MV13_contig_2959	3.43	92.2	iPHoP-RF;94.40	Bacteria	Bacteroidota	Bacteroidia	Flavobacteriales	Flavobacteriaceae	Aestuariibaculum
MV13_contig_2959	3.43	92.2	iPHoP-RF;94.40	Bacteria	Bacteroidota	Bacteroidia	Flavobacteriales	Flavobacteriaceae	Yeosuana
MV13_contig_2959	3.43	90.3	iPHoP-RF;92.80	Bacteria	Bacteroidota	Bacteroidia	Flavobacteriales	Flavobacteriaceae	Algibacter
MV13_contig_2959	3.43	90.3	iPHoP-RF;92.80	Bacteria	Bacteroidota	Bacteroidia	Flavobacteriales	Flavobacteriaceae	Jejuia
MV13_contig_2970	5.06	94.9	iPHoP-RF;96.40	Bacteria	Actinobacteriota	Actinomycetia	Mycobacteriales	Mycobacteriaceae	Mycobacterium
MV13_contig_2985	6.37	95.3	RaFAH;96.70	Bacteria	Bacteroidota	Bacteroidia	Bacteroidales	Bacteroidaceae	Bacteroides
MV13_contig_307	11.55	90.3	iPHoP-RF;92.80	Bacteria	Actinobacteriota	Actinomycetia	Streptomycetales	Streptomycetaceae	Streptomyces
MV13_contig_333	7.77	92.6	iPHoP-RF;94.70	Bacteria	Actinobacteriota	Actinomycetia	Mycobacteriales	Micromonosporaceae	Actinoplanes
MV13_contig_450	1.78	94.9	iPHoP-RF;96.40	Bacteria	Actinobacteriota	Actinomycetia	Mycobacteriales	Mycobacteriaceae	Mycobacterium
MV13_contig_461	12.93	92.2	iPHoP-RF;94.40	Bacteria	Actinobacteriota	Actinomycetia	Mycobacteriales	Mycobacteriaceae	Mycobacterium
MV13_contig_494	2.43	94.7	CRISPR;96.30	Bacteria	Actinobacteriota	Coriobacteriia	Coriobacteriales	Coriobacteriaceae	Collinsella
MV13_contig_543	5.06	94.5	iPHoP-RF;96.10	Bacteria	Actinobacteriota	Actinomycetia	Streptomycetales	Streptomycetaceae	Streptomyces
MV13_contig_562	1.93	91.2	CRISPR;93.60 iPHoP-RF;93.40	Bacteria	Actinobacteriota	Actinomycetia	Streptomycetales	Streptomycetaceae	Streptomyces
MV13_contig_72	10.19	94.5	iPHoP-RF;96.10	Bacteria	Proteobacteria	Alphaproteobacteria	Rhizobiales	Devosiaceae	Devosia
MV13_contig_794	3.04	95.9	iPHoP-RF;97.10	Bacteria	Actinobacteriota	Actinomycetia	Mycobacteriales	Mycobacteriaceae	Mycobacterium
MV13_contig_818	3.11	95.3	iPHoP-RF;96.70	Bacteria	Actinobacteriota	Actinomycetia	Mycobacteriales	Mycobacteriaceae	Mycobacterium
MV13_contig_846	5.23	91.5	blast;93.80 iPHoP-RF;69.30 CRISPR;68.20	Bacteria	Actinobacteriota	Actinomycetia	Streptomycetales	Streptomycetaceae	Streptomyces
MV13_contig_857	7.94	100	RaFAH;98.30 iPHoP-RF;97.10 CRISPR;96.90 blast;94.50	Bacteria	Actinobacteriota	Actinomycetia	Streptomycetales	Streptomycetaceae	Streptomyces
MV13_contig_857	7.94	94.5	iPHoP-RF;96.10 blast;89.40	Bacteria	Actinobacteriota	Actinomycetia	Streptomycetales	Streptomycetaceae	Streptomyces
MV13_contig_877	2.38	92.6	iPHoP-RF;94.70	Bacteria	Actinobacteriota	Actinomycetia	Propionibacteriales	Nocardioidaceae	Nocardioides
MV13_contig_1024	17.03	90.7	iPHoP-RF;93.10	Bacteria	Actinobacteriota	Actinomycetia	Mycobacteriales	Mycobacteriaceae	Mycobacterium
MV13_contig_1065	4.77	94.5	iPHoP-RF;96.10	Bacteria	Actinobacteriota	Actinomycetia	Mycobacteriales	Mycobacteriaceae	Mycobacterium
MV13_contig_1100	3.95	94.9	iPHoP-RF;96.40	Bacteria	Actinobacteriota	Actinomycetia	Mycobacteriales	Mycobacteriaceae	Mycobacterium
MV13_contig_1105	5.06	93.5	iPHoP-RF;95.40	Bacteria	Actinobacteriota	Actinomycetia	Mycobacteriales	Mycobacteriaceae	Mycobacterium
MV13_contig_1113	23.99	99.1	CRISPR;99.30 iPHoP-RF;96.70 blast;93.90	Bacteria	Actinobacteriota	Actinomycetia	Streptomycetales	Streptomycetaceae	Streptomyces
MV13_contig_1113	23.99	98.2	CRISPR;98.70 iPHoP-RF;60.10	Bacteria	Actinobacteriota	Actinomycetia	Streptomycetales	Streptomycetaceae	Streptomyces
MV13_contig_1130	3.49	97	CRISPR;97.90 iPHoP-RF;50.90	Bacteria	Actinobacteriota	Actinomycetia	Streptomycetales	Streptomycetaceae	Streptomyces
MV13_contig_1140	6.71	94.9	CRISPR;96.40	Bacteria	Actinobacteriota	Actinomycetia	Mycobacteriales	Mycobacteriaceae	Gordonia
MV13_contig_1140	6.71	93.2	CRISPR;95.20	Bacteria	Actinobacteriota	Actinomycetia	Streptomycetales	Streptomycetaceae	Streptomyces
MV13_contig_1164	27.39	92.6	iPHoP-RF;94.70	Bacteria	Proteobacteria	Alphaproteobacteria	Rhizobiales	Rhizobiaceae	Rhizobium
MV13_contig_1168	14.02	91.4	blast;93.70 iPHoP-RF;65.60	Bacteria	Nitrospirota	Nitrospiria	Nitrospirales	Nitrospiraceae
MV13_contig_1178	2.94	91.4	iPHoP-RF;93.70 blast;93.30	Bacteria	Actinobacteriota	Actinomycetia	Streptomycetales	Streptomycetaceae	Streptomyces
MV13_contig_1237	4.37	95.3	iPHoP-RF;96.70	Bacteria	Actinobacteriota	Actinomycetia	Mycobacteriales	Mycobacteriaceae	Mycobacterium
MV13_contig_1288	7.9	95.3	iPHoP-RF;96.70	Bacteria	Actinobacteriota	Actinomycetia	Mycobacteriales	Micromonosporaceae	Actinoplanes
MV13_contig_1309	2.33	94.9	iPHoP-RF;96.40 blast;93.70 CRISPR;83.10	Bacteria	Actinobacteriota	Actinomycetia	Streptomycetales	Streptomycetaceae	Streptomyces
MV13_contig_135	6.94	91	blast;93.40 iPHoP-RF;63.00	Bacteria	Actinobacteriota	Actinomycetia	Streptomycetales	Streptomycetaceae	Streptomyces
MV13_contig_1455	2.91	94.5	iPHoP-RF;96.10	Bacteria	Actinobacteriota	Actinomycetia	Mycobacteriales	Mycobacteriaceae	Gordonia
MV13_contig_1501	4.66	98.5	blast;95.90 RaFAH;86.20 iPHoP-RF;73.50 CRISPR;66.70	Bacteria	Actinobacteriota	Actinomycetia	Mycobacteriales	Micromonosporaceae	Micromonospora
MV13_contig_1508	39.03	91	iPHoP-RF;93.40 CRISPR;70.30	Bacteria	Actinobacteriota	Actinomycetia	Mycobacteriales	Mycobacteriaceae	Mycobacterium
MV13_contig_1532	6.45	94.5	iPHoP-RF;96.10	Bacteria	Actinobacteriota	Actinomycetia	Mycobacteriales	Mycobacteriaceae	Mycobacterium
MV13_contig_1548	1.66	95.9	iPHoP-RF;97.10	Bacteria	Actinobacteriota	Actinomycetia	Mycobacteriales	Micromonosporaceae	Actinoplanes
MV13_contig_1584	31.14	98.8	iPHoP-RF;95.40 RaFAH;90.10	Bacteria	Actinobacteriota	Actinomycetia	Mycobacteriales	Mycobacteriaceae	Mycobacterium
MV13_contig_1585	7.94	97.9	CRISPR;98.50	Bacteria	Firmicutes	Bacilli	Paenibacillales	Paenibacillaceae	Paenibacillus
MV13_contig_1585	7.94	94	CRISPR;95.80	Bacteria	Firmicutes	Bacilli	Paenibacillales	Paenibacillaceae	Paenibacillus
MV13_contig_1588	37.06	91.5	blast;93.80 iPHoP-RF;90.80 CRISPR;89.00	Bacteria	Actinobacteriota	Actinomycetia	Streptomycetales	Streptomycetaceae	Streptomyces
MV13_contig_1592	4.65	94.9	iPHoP-RF;96.40 CRISPR;53.30	Bacteria	Actinobacteriota	Actinomycetia	Streptomycetales	Streptomycetaceae	Streptomyces
MV13_contig_1649	3.47	91	iPHoP-RF;93.40	Bacteria	Actinobacteriota	Actinomycetia	Mycobacteriales	Mycobacteriaceae	Mycobacterium
MV13_contig_165	4.92	93.9	iPHoP-RF;95.70	Bacteria	Actinobacteriota	Actinomycetia	Mycobacteriales	Mycobacteriaceae	Mycobacterium
MV13_contig_1650	4.36	90.3	CRISPR;92.80	Bacteria	Actinobacteriota	Actinomycetia	Streptosporangiales	Streptosporangiaceae	Nocardiopsis
MV13_contig_1684	6.21	92.2	iPHoP-RF;94.40	Bacteria	Actinobacteriota	Actinomycetia	Mycobacteriales	Mycobacteriaceae	Mycobacterium
MV13_contig_1684	6.21	90.7	iPHoP-RF;93.10	Bacteria	Actinobacteriota	Actinomycetia	Mycobacteriales	Mycobacteriaceae	Gordonia
MV13_contig_1701	1.52	95.9	iPHoP-RF;97.10	Bacteria	Actinobacteriota	Actinomycetia	Mycobacteriales	Mycobacteriaceae	Mycobacterium
MV13_contig_1705	5.36	92.6	iPHoP-RF;94.70	Bacteria	Actinobacteriota	Actinomycetia	Mycobacteriales	Mycobacteriaceae	Mycobacterium
MV13_contig_1763	5.61	91	iPHoP-RF;93.40	Bacteria	Actinobacteriota	Actinomycetia	Mycobacteriales	Mycobacteriaceae	Nocardia
MV13_contig_177	22.01	93.4	iPHoP-RF;85.40 RaFAH;83.80	Bacteria	Proteobacteria	Gammaproteobacteria	Pseudomonadales	Pseudomonadaceae	Pseudomonas
MV13_contig_1777		90.3	iPHoP-RF;92.80	Bacteria	Actinobacteriota	Actinomycetia	Mycobacteriales	Mycobacteriaceae	Mycobacterium
MV13_contig_1783	7.46	91.6	blast;93.90 iPHoP-RF;71.70	Bacteria	Actinobacteriota	Actinomycetia	Mycobacteriales	Micromonosporaceae	Micromonospora
MV13_contig_1789	12.56	97	RaFAH;97.90	Bacteria	Actinobacteriota	Actinomycetia	Streptomycetales	Streptomycetaceae	Streptomyces
MV13_contig_18	5.92	96.6	CRISPR;97.60 iPHoP-RF;96.70 blast;93.20	Bacteria	Actinobacteriota	Actinomycetia	Streptomycetales	Streptomycetaceae	Streptomyces
MV13_contig_1810	5.83	91.5	blast;93.80 iPHoP-RF;88.20	Bacteria	Actinobacteriota	Actinomycetia	Streptomycetales	Streptomycetaceae	Streptomyces
MV13_contig_1817	5.96	93.9	iPHoP-RF;95.70 blast;92.60 CRISPR;71.10	Bacteria	Actinobacteriota	Actinomycetia	Streptomycetales	Streptomycetaceae	Streptomyces
MV13_contig_1828	1.33	95.9	iPHoP-RF;97.10	Bacteria	Actinobacteriota	Actinomycetia	Mycobacteriales	Mycobacteriaceae	Mycobacterium
MV13_contig_1840	14.83	95.9	iPHoP-RF;97.10	Bacteria	Actinobacteriota	Actinomycetia	Mycobacteriales	Mycobacteriaceae	Mycobacterium
MV13_contig_1851	3.59	90.7	iPHoP-RF;93.10	Bacteria	Myxococcota	Myxococcia	Myxococcales	Myxococcaceae	Myxococcus
MV13_contig_1898	10.36	95.9	RaFAH;95.10 CRISPR;70.00	Bacteria	Actinobacteriota	Actinomycetia	Streptomycetales	Streptomycetaceae	Streptomyces
MV13_contig_1953	11.88	95.3	iPHoP-RF;96.70	Bacteria	Cyanobacteria	Cyanobacteriia	Cyanobacteriales	Nostocaceae	Fischerella
MV13_contig_1953	11.88	94.9	iPHoP-RF;96.40	Bacteria	Cyanobacteria	Cyanobacteriia	Cyanobacteriales	Nostocaceae	Chlorogloeopsis
MV13_contig_1953	11.88	94.9	iPHoP-RF;96.40	Bacteria	Cyanobacteria	Cyanobacteriia	Cyanobacteriales	Nostocaceae	Cylindrospermum
MV13_contig_1953	11.88	94.5	iPHoP-RF;96.10	Bacteria	Cyanobacteria	Cyanobacteriia	Cyanobacteriales	Nostocaceae	Fortiea
MV13_contig_1953	11.88	94.5	iPHoP-RF;96.10	Bacteria	Cyanobacteria	Cyanobacteriia	Cyanobacteriales	Nostocaceae	Nostoc
MV13_contig_1953	11.88	93.5	iPHoP-RF;95.40	Bacteria	Cyanobacteria	Cyanobacteriia	Cyanobacteriales	Nostocaceae	Tolypothrix
MV13_contig_1953	11.88	93.1	iPHoP-RF;95.10	Bacteria	Cyanobacteria	Cyanobacteriia	Cyanobacteriales	Nostocaceae	CAIVAU01
MV13_contig_1953	11.88	92.6	iPHoP-RF;94.70	Bacteria	Cyanobacteria	Cyanobacteriia	Cyanobacteriales	Nostocaceae	Trichormus
MV13_contig_1953	11.88	91	iPHoP-RF;93.40	Bacteria	Cyanobacteria	Cyanobacteriia	Cyanobacteriales	Nostocaceae
MV13_contig_1953	11.88	91	iPHoP-RF;93.40	Bacteria	Cyanobacteria	Cyanobacteriia	Cyanobacteriales	Nostocaceae	Mastigocladopsis
MV13_contig_1969	51.92	99.3	CRISPR;97.50 iPHoP-RF;96.40 blast;93.80 RaFAH;88.20	Bacteria	Actinobacteriota	Actinomycetia	Streptomycetales	Streptomycetaceae	Streptomyces
MV13_contig_1969	51.92	94.7	CRISPR;96.30 iPHoP-RF;74.60	Bacteria	Actinobacteriota	Actinomycetia	Streptomycetales	Streptomycetaceae	Streptomyces
MV13_contig_1983_fragment_2	5.39	95.3	iPHoP-RF;96.70	Bacteria	Actinobacteriota	Actinomycetia	Mycobacteriales	Mycobacteriaceae	Mycobacterium
MV13_contig_2010	3.93	93.1	iPHoP-RF;95.10 blast;94.00	Bacteria	Actinobacteriota	Actinomycetia	Streptomycetales	Streptomycetaceae	Streptomyces
MV13_contig_203	3.1	95.9	iPHoP-RF;97.10	Bacteria	Actinobacteriota	Actinomycetia	Mycobacteriales	Mycobacteriaceae	Mycobacterium
MV13_contig_2041	3.68	93.8	CRISPR;95.60	Bacteria	Actinobacteriota	Actinomycetia	Streptomycetales	Streptomycetaceae	Streptomyces
MV13_contig_2043	22.46	91.6	blast;93.90 iPHoP-RF;78.30	Bacteria	Proteobacteria	Alphaproteobacteria	Rhizobiales	Devosiaceae	Devosia
MV13_contig_2071	3.93	93.5	blast;95.40 iPHoP-RF;55.20	Bacteria	Actinobacteriota	Actinomycetia	Mycobacteriales	Micromonosporaceae	Catelliglobosispora
MV13_contig_2111	3.7	93.1	iPHoP-RF;95.10	Bacteria	Actinobacteriota	Actinomycetia	Mycobacteriales	Mycobacteriaceae	Mycobacterium
MV13_contig_2117	5.55	92.2	iPHoP-RF;94.40	Bacteria	Actinobacteriota	Actinomycetia	Mycobacteriales	Mycobacteriaceae	Mycobacterium
MV13_contig_2207	4.99	91	iPHoP-RF;93.40	Bacteria	Actinobacteriota	Actinomycetia	Mycobacteriales	Micromonosporaceae	Actinoplanes
MV13_contig_2279	4.53	94.5	iPHoP-RF;96.10	Bacteria	Actinobacteriota	Actinomycetia	Streptomycetales	Streptomycetaceae	Streptomyces
MV13_contig_2279	4.53	91	iPHoP-RF;93.40	Bacteria	Actinobacteriota	Actinomycetia	Streptomycetales	Streptomycetaceae	Streptomyces
MV13_contig_2323	4.21	97.8	RaFAH;98.40	Bacteria	Actinobacteriota	Actinomycetia	Streptomycetales	Streptomycetaceae	Streptomyces
MV13_contig_2359	7.66	92.6	iPHoP-RF;94.70	Bacteria	Cyanobacteria	Cyanobacteriia	Cyanobacteriales	Nostocaceae	Nostoc
MV13_contig_2359	7.66	91.4	iPHoP-RF;93.70	Bacteria	Cyanobacteria	Cyanobacteriia	Cyanobacteriales	Nostocaceae	Mastigocoleus
MV13_contig_2359	7.66	90.7	iPHoP-RF;93.10	Bacteria	Cyanobacteria	Cyanobacteriia	Cyanobacteriales	Nostocaceae	Richelia
MV13_contig_2387		94.5	iPHoP-RF;96.10	Bacteria	Actinobacteriota	Actinomycetia	Streptomycetales	Streptomycetaceae	Streptomyces
MV13_contig_239	2.52	95.3	iPHoP-RF;96.70	Bacteria	Proteobacteria	Alphaproteobacteria	Rhizobiales	Xanthobacteraceae	Bradyrhizobium
MV13_contig_2412	22.84	100	CRISPR;99.50 iPHoP-RF;97.10 blast;93.80 RaFAH;87.60	Bacteria	Actinobacteriota	Actinomycetia	Streptomycetales	Streptomycetaceae	Streptomyces
MV13_contig_2412	22.84	98.7	CRISPR;99.00 iPHoP-RF;65.80	Bacteria	Actinobacteriota	Actinomycetia	Streptomycetales	Streptomycetaceae	Streptomyces
MV13_contig_2412	22.84	98.7	CRISPR;99.00 iPHoP-RF;75.20	Bacteria	Actinobacteriota	Actinomycetia	Streptomycetales	Streptomycetaceae	Streptomyces
MV13_contig_2412	22.84	98.7	CRISPR;99.00 iPHoP-RF;94.70	Bacteria	Actinobacteriota	Actinomycetia	Streptomycetales	Streptomycetaceae	Streptomyces
MV13_contig_2434	2.74	94.9	iPHoP-RF;96.40	Bacteria	Actinobacteriota	Actinomycetia	Mycobacteriales	Mycobacteriaceae	Mycobacterium
MV13_contig_2459	22.26	94.5	blast;96.10 iPHoP-RF;92.10	Bacteria	Actinobacteriota	Actinomycetia	Streptomycetales	Streptomycetaceae	Streptomyces
MV13_contig_2475	5.2	91.8	iPHoP-RF;94.10	Bacteria	Actinobacteriota	Actinomycetia	Streptosporangiales	Streptosporangiaceae	Acrocarpospora
MV13_contig_2475	5.2	91.8	iPHoP-RF;94.10	Bacteria	Actinobacteriota	Actinomycetia	Streptosporangiales	Streptosporangiaceae	Microtetraspora
MV13_contig_2475	5.2	91	iPHoP-RF;93.40	Bacteria	Actinobacteriota	Actinomycetia	Streptosporangiales	Streptosporangiaceae	Nonomuraea
MV13_contig_252	6.5	91.4	iPHoP-RF;93.70	Bacteria	Actinobacteriota	Actinomycetia	Mycobacteriales	Mycobacteriaceae	Mycobacterium
MV13_contig_2520	8.14	91.4	blast;93.70 iPHoP-RF;75.90 CRISPR;69.20	Bacteria	Actinobacteriota	Actinomycetia	Mycobacteriales	Mycobacteriaceae	Nocardia
MV13_contig_2554	15.85	95.9	iPHoP-RF;97.10 CRISPR;93.50	Bacteria	Actinobacteriota	Actinomycetia	Streptomycetales	Streptomycetaceae	Streptomyces
MV13_contig_2612	8.94	90.7	iPHoP-RF;93.10	Bacteria	Actinobacteriota	Actinomycetia	Propionibacteriales	Nocardioidaceae	Nocardioides
MV13_contig_2613	6.93	94.5	iPHoP-RF;96.10	Bacteria	Proteobacteria	Alphaproteobacteria	Rhizobiales	Xanthobacteraceae	Afipia
MV13_contig_2613	6.93	91.8	iPHoP-RF;94.10	Bacteria	Proteobacteria	Alphaproteobacteria	Rhizobiales	Xanthobacteraceae
MV13_contig_2613	6.93	91.8	iPHoP-RF;94.10	Bacteria	Proteobacteria	Alphaproteobacteria	Rhizobiales	Xanthobacteraceae	Bradyrhizobium
MV13_contig_2613	6.93	91.8	iPHoP-RF;94.10	Bacteria	Proteobacteria	Alphaproteobacteria	Rhizobiales	Xanthobacteraceae	SG-bin9
MV13_contig_2621	8.81	91.8	blast;94.10 iPHoP-RF;93.40 CRISPR;91.50	Bacteria	Actinobacteriota	Actinomycetia	Streptomycetales	Streptomycetaceae	Streptomyces
MV13_contig_2625	1.22	90.3	blast;92.80 iPHoP-RF;74.60	Bacteria	Actinobacteriota	Actinomycetia	Streptosporangiales	Streptosporangiaceae	Spirillospora
MV13_contig_2672	1.36	91.1	blast;93.50 iPHoP-RF;62.20	Bacteria	Elusimicrobiota	Elusimicrobia	UBA1565	UBA9628	GWA2-66-18
MV13_contig_2740	7.12	95.9	iPHoP-RF;97.10	Bacteria	Proteobacteria	Alphaproteobacteria	Rhizobiales	Xanthobacteraceae	Bradyrhizobium
MV13_contig_2740	7.12	94.9	iPHoP-RF;96.40	Bacteria	Proteobacteria	Alphaproteobacteria	Rhizobiales	Xanthobacteraceae
MV13_contig_2768		92.2	iPHoP-RF;94.40	Bacteria	Actinobacteriota	Actinomycetia	Mycobacteriales	Mycobacteriaceae	Mycobacterium
MV13_contig_2798	6.38	94.9	iPHoP-RF;96.40	Bacteria	Actinobacteriota	Actinomycetia	Mycobacteriales	Mycobacteriaceae	Mycobacterium
MV13_contig_2819	6.88	94.9	iPHoP-RF;96.40	Bacteria	Proteobacteria	Alphaproteobacteria	Rhizobiales	Xanthobacteraceae	Bradyrhizobium
MV13_contig_2820	8.46	93.5	iPHoP-RF;95.40	Bacteria	Actinobacteriota	Actinomycetia	Mycobacteriales	Mycobacteriaceae	Mycobacterium
MV13_contig_2846	3.18	91.6	blast;93.90	Bacteria	Acidobacteriota	Acidobacteriae	Bryobacterales	Bryobacteraceae	BOG-234
MV13_contig_2850	4.33	95.3	iPHoP-RF;96.70 blast;93.90	Bacteria	Actinobacteriota	Actinomycetia	Streptomycetales	Streptomycetaceae	Streptomyces
MV13_contig_2852	8.66	95.3	iPHoP-RF;96.70	Bacteria	Actinobacteriota	Actinomycetia	Mycobacteriales	Mycobacteriaceae	Mycobacterium
MV13_contig_2864	3.26	92.6	iPHoP-RF;94.70 blast;92.90	Bacteria	Actinobacteriota	Actinomycetia	Mycobacteriales	Micromonosporaceae	Micromonospora
MV13_contig_2878	3.61	93.9	iPHoP-RF;95.70	Bacteria	Bacteroidota	Bacteroidia	Sphingobacteriales	Sphingobacteriaceae	Mucilaginibacter
MV13_contig_2936	4.77	94.5	iPHoP-RF;96.10	Bacteria	Actinobacteriota	Actinomycetia	Mycobacteriales	Mycobacteriaceae	Mycobacterium
MV13_contig_2973	4.64	91.8	iPHoP-RF;94.10	Bacteria	Actinobacteriota	Actinomycetia	Mycobacteriales	Mycobacteriaceae	Mycobacterium
MV13_contig_3008	1.28	91.8	iPHoP-RF;94.10	Bacteria	Cyanobacteria	Cyanobacteriia	PCC-6307	Cyanobiaceae	Prochlorococcus
MV13_contig_3008	1.28	91	iPHoP-RF;93.40	Bacteria	Bacteroidota	Bacteroidia	Flavobacteriales	Flavobacteriaceae	Flavobacterium
MV13_contig_3013	7.13	91.8	iPHoP-RF;94.10	Bacteria	Actinobacteriota	Actinomycetia	Streptomycetales	Streptomycetaceae	Streptomyces
MV13_contig_3017	8.1	93.1	iPHoP-RF;95.10	Bacteria	Actinobacteriota	Actinomycetia	Mycobacteriales	Mycobacteriaceae	Mycobacterium
MV13_contig_3019	5.23	95.9	iPHoP-RF;97.10	Bacteria	Actinobacteriota	Actinomycetia	Mycobacteriales	Mycobacteriaceae	Mycobacterium
MV13_contig_3024	7.65	91.4	iPHoP-RF;93.70	Bacteria	Proteobacteria	Alphaproteobacteria	Rhizobiales	Rhizobiaceae	Pararhizobium
MV13_contig_3024	7.65	91.4	iPHoP-RF;93.70	Bacteria	Proteobacteria	Alphaproteobacteria	Rhizobiales	Rhizobiaceae	Rhizobium
MV13_contig_3029	17.13	91	blast;93.40 iPHoP-RF;75.20	Bacteria	Proteobacteria	Gammaproteobacteria	Burkholderiales	Burkholderiaceae	Pseudoduganella
MV13_contig_405	3.94	90.7	iPHoP-RF;93.10	Bacteria	Actinobacteriota	Actinomycetia	Mycobacteriales	Micromonosporaceae	Micromonospora
MV13_contig_420	8.13	90.7	iPHoP-RF;93.10	Bacteria	Actinobacteriota	Actinomycetia	Mycobacteriales	Mycobacteriaceae	Mycobacterium
MV13_contig_453	2.6	94.5	iPHoP-RF;96.10	Bacteria	Actinobacteriota	Actinomycetia	Streptomycetales	Streptomycetaceae	Streptomyces
MV13_contig_52	4.24	94.5	iPHoP-RF;96.10	Bacteria	Actinobacteriota	Actinomycetia	Mycobacteriales	Mycobacteriaceae	Mycobacterium
MV13_contig_558	7.26	93.5	iPHoP-RF;95.40	Bacteria	Actinobacteriota	Actinomycetia	Mycobacteriales	Mycobacteriaceae	Mycobacterium
MV13_contig_585	7.94	90.4	blast;92.90	Bacteria	Actinobacteriota	Actinomycetia	Streptosporangiales	Streptosporangiaceae	Thermomonospora
MV13_contig_599	5.09	91	iPHoP-RF;93.40	Bacteria	Actinobacteriota	Actinomycetia	Mycobacteriales	Mycobacteriaceae	Mycobacterium
MV13_contig_611	2.38	92.2	iPHoP-RF;94.40	Bacteria	Actinobacteriota	Actinomycetia	Mycobacteriales	Mycobacteriaceae	Mycobacterium
MV13_contig_627	5.95	93.9	iPHoP-RF;95.70	Bacteria	Actinobacteriota	Actinomycetia	Mycobacteriales	Mycobacteriaceae	Mycobacterium
MV13_contig_668	4.72	92.6	iPHoP-RF;94.70	Bacteria	Actinobacteriota	Actinomycetia	Mycobacteriales	Mycobacteriaceae	Mycobacterium
MV13_contig_699	5.49	93.5	iPHoP-RF;95.40	Bacteria	Actinobacteriota	Actinomycetia	Mycobacteriales	Mycobacteriaceae	Mycobacterium
MV13_contig_737	5.14	90.3	iPHoP-RF;92.80	Bacteria	Actinobacteriota	Actinomycetia	Streptomycetales	Streptomycetaceae	Streptomyces
MV13_contig_756	2.88	91.8	iPHoP-RF;94.10	Bacteria	Actinobacteriota	Actinomycetia	Streptomycetales	Streptomycetaceae	Streptomyces
MV13_contig_787	2.75	95.3	iPHoP-RF;96.70	Bacteria	Actinobacteriota	Actinomycetia	Actinomycetales	Demequinaceae	Demequina
MV13_contig_797	2.09	91.8	iPHoP-RF;94.10	Bacteria	Actinobacteriota	Actinomycetia	Mycobacteriales	Micromonosporaceae	Micromonospora
MV13_contig_797	2.09	90.7	iPHoP-RF;93.10	Bacteria	Actinobacteriota	Actinomycetia	Mycobacteriales	Mycobacteriaceae	Mycobacterium
MV13_contig_80	4.46	93.1	iPHoP-RF;95.10	Bacteria	Actinobacteriota	Actinomycetia	Mycobacteriales	Mycobacteriaceae	Mycobacterium
MV13_contig_808	32.43	92.6	iPHoP-RF;94.70	Bacteria	Actinobacteriota	Actinomycetia	Mycobacteriales	Mycobacteriaceae	Mycobacterium
MV13_contig_834	5.01	94.5	iPHoP-RF;96.10	Bacteria	Proteobacteria	Gammaproteobacteria	Burkholderiales	Burkholderiaceae	Paraburkholderia
MV13_contig_840	1.58	92.6	iPHoP-RF;94.70	Bacteria	Proteobacteria	Alphaproteobacteria	Rhizobiales	Xanthobacteraceae	Bradyrhizobium
MV13_contig_913	8.07	93.1	iPHoP-RF;95.10	Bacteria	Proteobacteria	Alphaproteobacteria	Rhizobiales	Xanthobacteraceae	Rhodopseudomonas
MV13_contig_913	8.07	92.6	iPHoP-RF;94.70	Bacteria	Proteobacteria	Alphaproteobacteria	Rhizobiales	Xanthobacteraceae	Bradyrhizobium
MV13_contig_915	16.99	99.9	iPHoP-RF;97.10 RaFAH;96.40 blast;92.30 CRISPR;85.30	Bacteria	Actinobacteriota	Actinomycetia	Streptomycetales	Streptomycetaceae	Streptomyces
MV13_contig_982	10.8	90.6	iPHoP-RF;92.80 RaFAH;51.70	Bacteria	Actinobacteriota	Actinomycetia	Mycobacteriales	Mycobacteriaceae	Mycobacterium
MV13_contig_994	3.53	90.3	iPHoP-RF;92.80	Bacteria	Bacteroidota	Bacteroidia	Sphingobacteriales	Sphingobacteriaceae	Pedobacter
MV13_contig_1017	14.18	91.4	iPHoP-RF;93.70	Bacteria	Actinobacteriota	Actinomycetia	Mycobacteriales	Mycobacteriaceae	Mycobacterium
MV13_contig_1028	5.48	91.4	blast;93.70	Bacteria	Actinobacteriota	Actinomycetia	Mycobacteriales	Micromonosporaceae
MV13_contig_1045	10.2	90.1	RaFAH;92.60	Bacteria	Firmicutes	Bacilli	Lactobacillales	Streptococcaceae	Streptococcus
MV13_contig_1058	5.58	95.3	iPHoP-RF;96.70	Bacteria	Bacteroidota	Bacteroidia	Sphingobacteriales	Sphingobacteriaceae	Mucilaginibacter
MV13_contig_107	5.48	95.9	iPHoP-RF;97.10	Bacteria	Actinobacteriota	Actinomycetia	Mycobacteriales	Mycobacteriaceae	Mycobacterium
MV13_contig_1076	8.4	94.5	iPHoP-RF;96.10	Bacteria	Actinobacteriota	Actinomycetia	Mycobacteriales	Pseudonocardiaceae	Lentzea
MV13_contig_1076	8.4	93.9	iPHoP-RF;95.70	Bacteria	Actinobacteriota	Actinomycetia	Mycobacteriales	Pseudonocardiaceae	Umezawaea
MV13_contig_1076	8.4	91.8	iPHoP-RF;94.10	Bacteria	Actinobacteriota	Actinomycetia	Mycobacteriales	Pseudonocardiaceae	Actinosynnema
MV13_contig_1077	4.09	94.5	iPHoP-RF;96.10	Bacteria	Actinobacteriota	Actinomycetia	Streptomycetales	Streptomycetaceae	Streptomyces
MV13_contig_1117	5.24	90.2	blast;92.70 iPHoP-RF;79.30	Bacteria	Actinobacteriota	Actinomycetia	Mycobacteriales	Pseudonocardiaceae	Actinophytocola
MV13_contig_1126	7.69	95.9	iPHoP-RF;97.10	Bacteria	Actinobacteriota	Actinomycetia	Mycobacteriales	Mycobacteriaceae	Mycobacterium
MV13_contig_1147	5.6	91.4	iPHoP-RF;93.70	Bacteria	Actinobacteriota	Actinomycetia	Actinomycetales	Microbacteriaceae	Microbacterium
MV13_contig_1158	11.03	91.4	iPHoP-RF;93.70	Bacteria	Actinobacteriota	Actinomycetia	Mycobacteriales	Mycobacteriaceae	Mycobacterium
MV13_contig_1163	8.84	93.1	iPHoP-RF;95.10	Bacteria	Actinobacteriota	Actinomycetia	Mycobacteriales	Mycobacteriaceae	Mycobacterium
MV13_contig_1293	3.48	95.9	iPHoP-RF;97.10	Bacteria	Actinobacteriota	Actinomycetia	Mycobacteriales	Mycobacteriaceae	Mycobacterium
MV13_contig_1310	6.98	93.6	blast;95.50 iPHoP-RF;51.20	Bacteria	Actinobacteriota	Actinomycetia	Jiangellales	Jiangellaceae	Jiangella
MV13_contig_1320	29.22	91.8	iPHoP-RF;94.10 blast;93.80 CRISPR;67.90	Bacteria	Actinobacteriota	Actinomycetia	Streptomycetales	Streptomycetaceae	Streptomyces
MV13_contig_1417	21.67	93.1	iPHoP-RF;95.10 blast;93.70	Bacteria	Actinobacteriota	Actinomycetia	Actinomycetales	Cellulomonadaceae	Promicromonospora
MV13_contig_1417	21.67	92.6	iPHoP-RF;94.70	Bacteria	Actinobacteriota	Actinomycetia	Actinomycetales	Cellulomonadaceae	Isoptericola
MV13_contig_1417	21.67	91.2	blast;93.60 iPHoP-RF;91.80	Bacteria	Actinobacteriota	Actinomycetia	Actinomycetales	Cellulomonadaceae	Xylanimonas
MV13_contig_1443	4.59	92.6	iPHoP-RF;94.70	Bacteria	Actinobacteriota	Actinomycetia	Mycobacteriales	Pseudonocardiaceae	Amycolatopsis
MV13_contig_1443	4.59	92.6	iPHoP-RF;94.70	Bacteria	Actinobacteriota	Actinomycetia	Mycobacteriales	Pseudonocardiaceae	Haloechinothrix
MV13_contig_1443	4.59	91.8	iPHoP-RF;94.10	Bacteria	Actinobacteriota	Actinomycetia	Mycobacteriales	Pseudonocardiaceae	Saccharomonospora
MV13_contig_1453	4.26	91	blast;93.40 iPHoP-RF;60.30	Bacteria	Actinobacteriota	Actinomycetia	Streptomycetales	Streptomycetaceae	Streptomyces
MV13_contig_1481	24.26	95.9	iPHoP-RF;97.10	Bacteria	Proteobacteria	Alphaproteobacteria	Rhizobiales	Xanthobacteraceae	Bradyrhizobium
MV13_contig_1481	24.26	91.8	iPHoP-RF;94.10	Bacteria	Proteobacteria	Alphaproteobacteria	Rhizobiales	Xanthobacteraceae	Rhodopseudomonas
MV13_contig_1485	9.79	99.9	RaFAH;96.70 iPHoP-RF;96.70	Bacteria	Actinobacteriota	Actinomycetia	Streptomycetales	Streptomycetaceae	Streptomyces
MV13_contig_149	3.57	90.6	blast;93.00	Bacteria	Elusimicrobiota	Elusimicrobia	UBA1565	UBA9628	GWA2-66-18
MV13_contig_1509	4.92	90.7	iPHoP-RF;93.10	Bacteria	Proteobacteria	Gammaproteobacteria	Enterobacterales	Vibrionaceae	Vibrio
MV13_contig_1542	2.39	91	iPHoP-RF;93.40	Bacteria	Actinobacteriota	Actinomycetia	Mycobacteriales	Mycobacteriaceae	Mycobacterium
MV13_contig_1547	4.68	94.9	iPHoP-RF;96.40	Bacteria	Actinobacteriota	Actinomycetia	Mycobacteriales	Mycobacteriaceae	Mycobacterium
MV13_contig_1551	64.42	95.3	iPHoP-RF;96.70	Bacteria	Proteobacteria	Gammaproteobacteria	Burkholderiales	Burkholderiaceae	Ramlibacter
MV13_contig_1551	64.42	93.9	iPHoP-RF;95.70 blast;93.80	Bacteria	Proteobacteria	Gammaproteobacteria	Burkholderiales	Burkholderiaceae	Variovorax
MV13_contig_1651	3.78	92.6	iPHoP-RF;94.70 CRISPR;61.20	Bacteria	Actinobacteriota	Actinomycetia	Streptomycetales	Streptomycetaceae	Streptomyces
MV13_contig_1670	5.86	95.9	iPHoP-RF;97.10	Bacteria	Actinobacteriota	Actinomycetia	Mycobacteriales	Mycobacteriaceae	Mycobacterium
MV13_contig_1707	8.42	94.9	iPHoP-RF;96.40	Bacteria	Actinobacteriota	Actinomycetia	Mycobacteriales	Mycobacteriaceae	Mycobacterium
MV13_contig_1707	8.42	91.1	blast;93.50	Bacteria	Actinobacteriota	Actinomycetia	Propionibacteriales	Propionibacteriaceae
MV13_contig_1709	6.68	91	iPHoP-RF;93.40	Bacteria	Actinobacteriota	Actinomycetia	Mycobacteriales	Mycobacteriaceae	Mycobacterium
MV13_contig_1806	5.72	91.2	CRISPR;93.60	Bacteria	Verrucomicrobiota	Verrucomicrobiae	Opitutales	Opitutaceae	Cephaloticoccus
MV13_contig_1870	2.32	94.5	iPHoP-RF;96.10	Bacteria	Actinobacteriota	Actinomycetia	Mycobacteriales	Mycobacteriaceae	Mycobacterium
MV13_contig_1871	2.81	91	iPHoP-RF;93.40	Bacteria	Actinobacteriota	Actinomycetia	Mycobacteriales	Mycobacteriaceae	Mycobacterium
MV13_contig_1885	7.33	97.3	RaFAH;98.10	Bacteria	Actinobacteriota	Actinomycetia	Streptomycetales	Streptomycetaceae	Streptomyces
MV13_contig_1885	7.33	92.6	iPHoP-RF;94.70	Bacteria	Actinobacteriota	Actinomycetia	Mycobacteriales	Mycobacteriaceae	Mycobacterium
MV13_contig_1891	1.81	95.3	iPHoP-RF;96.70 CRISPR;68.80	Bacteria	Actinobacteriota	Actinomycetia	Mycobacteriales	Micromonosporaceae	Micromonospora
MV13_contig_1896	10.02	95.9	iPHoP-RF;97.10	Bacteria	Actinobacteriota	Actinomycetia	Mycobacteriales	Mycobacteriaceae	Mycobacterium
MV13_contig_1896	10.02	91.4	blast;93.70	Bacteria	Actinobacteriota	Actinomycetia	Mycobacteriales	Mycobacteriaceae	Nocardia
MV13_contig_1904	6.24	98.7	CRISPR;99.00	Bacteria	Proteobacteria	Gammaproteobacteria	Xanthomonadales	Xanthomonadaceae	Stenotrophomonas
MV13_contig_1904	6.24	92.6	CRISPR;94.70	Bacteria	Proteobacteria	Gammaproteobacteria	Burkholderiales	Rhodocyclaceae	Thauera
MV13_contig_200	1.49	90.3	iPHoP-RF;92.80	Bacteria	Actinobacteriota	Actinomycetia	Mycobacteriales	Mycobacteriaceae	Mycobacterium
MV13_contig_2013	9.23	91.8	iPHoP-RF;94.10 blast;92.70	Bacteria	Actinobacteriota	Actinomycetia	Streptomycetales	Streptomycetaceae	Streptomyces
MV13_contig_2027	5.3	90.3	blast;92.80 iPHoP-RF;91.80 CRISPR;55.20	Bacteria	Actinobacteriota	Actinomycetia	Streptomycetales	Streptomycetaceae	Streptomyces
MV13_contig_2060	8.5	92.2	iPHoP-RF;94.40	Bacteria	Actinobacteriota	Actinomycetia	Mycobacteriales	Mycobacteriaceae	Rhodococcus
MV13_contig_2063	3.09	95.3	iPHoP-RF;96.70	Bacteria	Proteobacteria	Alphaproteobacteria	Rhizobiales	Xanthobacteraceae	Bradyrhizobium
MV13_contig_2069	4.17	90.3	iPHoP-RF;92.80	Bacteria	Actinobacteriota	Actinomycetia	Mycobacteriales	Mycobacteriaceae	Mycobacterium
MV13_contig_2104	3.31	93.5	iPHoP-RF;95.40	Bacteria	Actinobacteriota	Actinomycetia	Mycobacteriales	Mycobacteriaceae	Mycobacterium
MV13_contig_2105	11.41	91.4	iPHoP-RF;93.70	Bacteria	Actinobacteriota	Actinomycetia	Streptomycetales	Streptomycetaceae	Streptomyces
MV13_contig_2238	3.37	93.9	iPHoP-RF;95.70	Bacteria	Actinobacteriota	Actinomycetia	Mycobacteriales	Mycobacteriaceae	Mycobacterium
MV13_contig_2244	2.82	94.5	iPHoP-RF;96.10	Bacteria	Actinobacteriota	Actinomycetia	Mycobacteriales	Mycobacteriaceae	Mycobacterium
MV13_contig_2247	20.8	91.8	iPHoP-RF;94.10	Bacteria	Actinobacteriota	Actinomycetia	Mycobacteriales	Mycobacteriaceae	Mycobacterium
MV13_contig_2252	2.58	95.9	iPHoP-RF;97.10	Bacteria	Proteobacteria	Alphaproteobacteria	Rhizobiales	Xanthobacteraceae	Bradyrhizobium
MV13_contig_2263	2.35	92.2	iPHoP-RF;94.40	Bacteria	Actinobacteriota	Actinomycetia	Mycobacteriales	Mycobacteriaceae	Mycobacterium
MV13_contig_2283	8.85	100	RaFAH;97.90 iPHoP-RF;96.70 CRISPR;95.20 blast;93.80	Bacteria	Actinobacteriota	Actinomycetia	Streptomycetales	Streptomycetaceae	Streptomyces
MV13_contig_2290	2.09	94.9	iPHoP-RF;96.40	Bacteria	Actinobacteriota	Actinomycetia	Mycobacteriales	Mycobacteriaceae	Corynebacterium
MV13_contig_2299	22.6	90.7	iPHoP-RF;93.10	Bacteria	Proteobacteria	Alphaproteobacteria	Rhizobiales	Rhizobiaceae	Aminobacter
MV13_contig_2309	3.29	92.6	iPHoP-RF;94.70	Bacteria	Actinobacteriota	Actinomycetia	Mycobacteriales	Mycobacteriaceae	Mycobacterium
MV13_contig_2313	4.76	90.3	iPHoP-RF;92.80	Bacteria	Actinobacteriota	Actinomycetia	Mycobacteriales	Mycobacteriaceae	Mycobacterium
MV13_contig_2332	6.8	95.4	blast;96.80 iPHoP-RF;79.80	Bacteria	Actinobacteriota	Actinomycetia	Mycobacteriales	Pseudonocardiaceae	Umezawaea
MV13_contig_2336	4.87	91.8	iPHoP-RF;94.10 CRISPR;67.60	Bacteria	Actinobacteriota	Actinomycetia	Streptomycetales	Streptomycetaceae	Streptomyces
MV13_contig_2350	7.74	95.9	iPHoP-RF;97.10	Bacteria	Actinobacteriota	Actinomycetia	Mycobacteriales	Mycobacteriaceae	Mycobacterium
MV13_contig_2370	6.59	92.2	iPHoP-RF;94.40	Bacteria	Actinobacteriota	Actinomycetia	Streptomycetales	Streptomycetaceae	Streptomyces
MV13_contig_2385	3.79	94.5	iPHoP-RF;96.10	Bacteria	Actinobacteriota	Actinomycetia	Mycobacteriales	Mycobacteriaceae	Mycobacterium
MV13_contig_2407	2.58	90.3	iPHoP-RF;92.80	Bacteria	Actinobacteriota	Actinomycetia	Mycobacteriales	Mycobacteriaceae	Corynebacterium
MV13_contig_2447	8.93	90.1	CRISPR;92.60	Bacteria	Actinobacteriota	Actinomycetia	Streptomycetales	Streptomycetaceae	Streptomyces
MV13_contig_2503	1.22	92.6	iPHoP-RF;94.70	Bacteria	Actinobacteriota	Actinomycetia	Mycobacteriales	Mycobacteriaceae	Mycobacterium
MV13_contig_256	7.68	93.1	iPHoP-RF;95.10	Bacteria	Proteobacteria	Alphaproteobacteria	Rhizobiales	Xanthobacteraceae	62-47
MV13_contig_256	7.68	91.8	iPHoP-RF;94.10	Bacteria	Proteobacteria	Alphaproteobacteria	Rhizobiales	Xanthobacteraceae
MV13_contig_256	7.68	91.8	iPHoP-RF;94.10	Bacteria	Proteobacteria	Alphaproteobacteria	Rhizobiales	Xanthobacteraceae	Bradyrhizobium
MV13_contig_256	7.68	91	iPHoP-RF;93.40	Bacteria	Proteobacteria	Alphaproteobacteria	Rhizobiales	Xanthobacteraceae	Afipia
MV13_contig_2588	3.27	93.9	iPHoP-RF;95.70	Bacteria	Bacteroidota	Bacteroidia	Sphingobacteriales	Sphingobacteriaceae	Mucilaginibacter
MV13_contig_2653	6.39	94.6	blast;96.20	Bacteria	Actinobacteriota	Thermoleophilia	Solirubrobacterales	Solirubrobacteraceae	Solirubrobacter
MV13_contig_2679	10.47	90.3	iPHoP-RF;92.80	Bacteria	Actinobacteriota	Actinomycetia	Mycobacteriales	Mycobacteriaceae	Mycobacterium
MV13_contig_2680	5	95.3	iPHoP-RF;96.70	Bacteria	Actinobacteriota	Actinomycetia	Mycobacteriales	Mycobacteriaceae	Mycobacterium
MV13_contig_2689	5.3	91.8	iPHoP-RF;94.10	Bacteria	Actinobacteriota	Actinomycetia	Mycobacteriales	Mycobacteriaceae	Mycobacterium
MV13_contig_2700	23.28	90.9	blast;93.30 iPHoP-RF;68.20	Bacteria	Proteobacteria	Gammaproteobacteria	Burkholderiales	Burkholderiaceae	Cupriavidus
MV13_contig_2776	3.57	95.3	iPHoP-RF;96.70	Bacteria	Cyanobacteria	Cyanobacteriia	Cyanobacteriales	Nostocaceae	Brasilonema
MV13_contig_2778	3.31	93.5	iPHoP-RF;95.40 blast;94.50	Bacteria	Actinobacteriota	Actinomycetia	Streptomycetales	Streptomycetaceae	Streptomyces
MV13_contig_2816	15.74	91.6	blast;93.90 iPHoP-RF;79.50	Bacteria	Actinobacteriota	Actinomycetia	Mycobacteriales	Micromonosporaceae	Micromonospora
MV13_contig_2847	5.17	95.3	iPHoP-RF;96.70	Bacteria	Actinobacteriota	Actinomycetia	Mycobacteriales	Mycobacteriaceae	Mycobacterium
MV13_contig_2868	4.9	95.3	iPHoP-RF;96.70	Bacteria	Actinobacteriota	Actinomycetia	Mycobacteriales	Mycobacteriaceae	Mycobacterium
MV13_contig_2887	15.01	98.7	CRISPR;99.00 blast;92.70 iPHoP-RF;83.60	Bacteria	Actinobacteriota	Actinomycetia	Streptomycetales	Streptomycetaceae	Streptomyces
MV13_contig_292	8.16	93.1	iPHoP-RF;95.10	Bacteria	Actinobacteriota	Actinomycetia	Mycobacteriales	Mycobacteriaceae	Mycobacterium
MV13_contig_2950	5.22	94.5	iPHoP-RF;96.10	Bacteria	Actinobacteriota	Actinomycetia	Mycobacteriales	Mycobacteriaceae	Mycobacterium
MV13_contig_2955	3.36	95.9	iPHoP-RF;97.10	Bacteria	Actinobacteriota	Actinomycetia	Mycobacteriales	Mycobacteriaceae	Mycobacterium
MV13_contig_2963	6.34	95.3	iPHoP-RF;96.70	Bacteria	Actinobacteriota	Actinomycetia	Mycobacteriales	Mycobacteriaceae	Mycobacterium
MV13_contig_3007	14.94	98.4	CRISPR;98.80	Bacteria	Actinobacteriota	Coriobacteriia	Coriobacteriales	Coriobacteriaceae	Collinsella
MV13_contig_3007	14.94	94.2	CRISPR;95.90 iPHoP-RF;77.10	Bacteria	Actinobacteriota	Actinomycetia	Streptomycetales	Streptomycetaceae	Streptomyces
MV13_contig_337	4.98	95.7	blast;97.00	Bacteria	Actinobacteriota	Actinomycetia	Mycobacteriales	Pseudonocardiaceae	Saccharomonospora
MV13_contig_341	5.25	92.2	iPHoP-RF;94.40	Bacteria	Bacteroidota	Bacteroidia	Sphingobacteriales	Sphingobacteriaceae	Mucilaginibacter
MV13_contig_389	8.41	95.3	iPHoP-RF;96.70	Bacteria	Actinobacteriota	Actinomycetia	Mycobacteriales	Mycobacteriaceae	Mycobacterium
MV13_contig_446	8.88	90.3	blast;92.80 iPHoP-RF;90.80	Bacteria	Actinobacteriota	Actinomycetia	Streptomycetales	Streptomycetaceae	Streptomyces
MV13_contig_447	2.3	93.9	iPHoP-RF;95.70	Bacteria	Actinobacteriota	Actinomycetia	Mycobacteriales	Mycobacteriaceae	Mycobacterium
MV13_contig_459	12.52	94.5	iPHoP-RF;96.10	Bacteria	Actinobacteriota	Actinomycetia	Mycobacteriales	Mycobacteriaceae	Mycobacterium
MV13_contig_480	2.91	95.9	iPHoP-RF;97.10	Bacteria	Actinobacteriota	Actinomycetia	Mycobacteriales	Mycobacteriaceae	Mycobacterium
MV13_contig_518	17.08	97.9	CRISPR;98.50 blast;93.90 iPHoP-RF;93.70	Bacteria	Actinobacteriota	Actinomycetia	Streptomycetales	Streptomycetaceae	Streptomyces
MV13_contig_527	4.41	91.8	iPHoP-RF;94.10	Bacteria	Actinobacteriota	Actinomycetia	Mycobacteriales	Mycobacteriaceae	Mycobacterium
MV13_contig_534	1.83	95.9	iPHoP-RF;97.10	Bacteria	Proteobacteria	Gammaproteobacteria	Burkholderiales	Burkholderiaceae	Burkholderia
MV13_contig_568	7.81	93.9	iPHoP-RF;95.70	Bacteria	Actinobacteriota	Actinomycetia	Mycobacteriales	Mycobacteriaceae	Mycobacterium
MV13_contig_601	3.33	91.8	iPHoP-RF;94.10	Bacteria	Actinobacteriota	Actinomycetia	Mycobacteriales	Micromonosporaceae	Phytohabitans
MV13_contig_607	9.39	94.5	iPHoP-RF;96.10	Bacteria	Actinobacteriota	Actinomycetia	Mycobacteriales	Mycobacteriaceae	Mycobacterium
MV13_contig_653	4.56	95.9	iPHoP-RF;97.10	Bacteria	Actinobacteriota	Actinomycetia	Propionibacteriales	Kribbellaceae	Kribbella
MV13_contig_66	3.65	95.9	iPHoP-RF;97.10	Bacteria	Actinobacteriota	Actinomycetia	Mycobacteriales	Mycobacteriaceae	Mycobacterium
MV13_contig_676	4.35	92.6	iPHoP-RF;94.70	Bacteria	Actinobacteriota	Actinomycetia	Mycobacteriales	Mycobacteriaceae	Mycobacterium
MV13_contig_678	6.18	94.5	iPHoP-RF;96.10	Bacteria	Actinobacteriota	Actinomycetia	Streptosporangiales	Streptosporangiaceae	Herbidospora
MV13_contig_68	4.63	93.9	iPHoP-RF;95.70	Bacteria	Actinobacteriota	Actinomycetia	Streptomycetales	Streptomycetaceae	Streptomyces
MV13_contig_744	11.19	93.2	RaFAH;93.10 iPHoP-RF;65.10	Bacteria	Actinobacteriota	Actinomycetia	Streptomycetales	Streptomycetaceae	Streptomyces
MV13_contig_771	5.07	100	RaFAH;98.10 iPHoP-RF;95.70 blast;95.40 CRISPR;56.80	Bacteria	Actinobacteriota	Actinomycetia	Streptomycetales	Streptomycetaceae	Streptomyces
MV13_contig_799	1.69	91.8	iPHoP-RF;94.10	Bacteria	Actinobacteriota	Actinomycetia	Streptomycetales	Streptomycetaceae	Streptomyces
MV13_contig_800	44.97	99.3	CRISPR;98.40 iPHoP-RF;97.10 blast;93.80 RaFAH;81.80	Bacteria	Actinobacteriota	Actinomycetia	Streptomycetales	Streptomycetaceae	Streptomyces
MV13_contig_800	44.97	99.1	CRISPR;99.30 iPHoP-RF;93.10	Bacteria	Actinobacteriota	Actinomycetia	Streptomycetales	Streptomycetaceae	SCUT-3
MV13_contig_800	44.97	98.4	CRISPR;98.80 iPHoP-RF;95.10	Bacteria	Actinobacteriota	Actinomycetia	Streptomycetales	Streptomycetaceae	Streptomyces
MV13_contig_800	44.97	92.1	CRISPR;94.30	Bacteria	Actinobacteriota	Actinomycetia	Actinomycetales	Cellulomonadaceae	Xylanimonas
MV13_contig_850	7.72	90.3	iPHoP-RF;92.80	Bacteria	Actinobacteriota	Actinomycetia	Mycobacteriales	Mycobacteriaceae	Mycobacterium
MV13_contig_910	11.28	99.6	CRISPR;99.60 iPHoP-RF;97.10 blast;93.40	Bacteria	Actinobacteriota	Actinomycetia	Streptomycetales	Streptomycetaceae	Streptomyces
MV13_contig_910	11.28	95.9	iPHoP-RF;97.10	Bacteria	Actinobacteriota	Actinomycetia	Streptomycetales	Streptomycetaceae	Streptomyces
MV13_contig_927	11.61	95.9	iPHoP-RF;97.10	Bacteria	Actinobacteriota	Actinomycetia	Streptomycetales	Streptomycetaceae	Streptomyces
MV13_contig_95	4.71	95.3	iPHoP-RF;96.70	Bacteria	Actinobacteriota	Actinomycetia	Mycobacteriales	Mycobacteriaceae	Mycobacterium
MV13_contig_967	9.32	94.9	iPHoP-RF;96.40	Bacteria	Actinobacteriota	Actinomycetia	Mycobacteriales	Mycobacteriaceae	Mycobacterium
MV13_contig_976	3.1	95.9	iPHoP-RF;97.10 blast;92.00 CRISPR;90.60	Bacteria	Actinobacteriota	Actinomycetia	Streptomycetales	Streptomycetaceae	Streptomyces
MV13_contig_1069	7.54	95.3	iPHoP-RF;96.70	Bacteria	Actinobacteriota	Actinomycetia	Mycobacteriales	Mycobacteriaceae	Mycobacterium
MV13_contig_1301	6.82	100	RaFAH;97.40 iPHoP-RF;96.70 CRISPR;92.30 blast;91.10	Bacteria	Actinobacteriota	Actinomycetia	Streptomycetales	Streptomycetaceae	Streptomyces
MV13_contig_1390	6.52	91.4	iPHoP-RF;93.70	Bacteria	Proteobacteria	Gammaproteobacteria	Burkholderiales	Burkholderiaceae	Paraburkholderia
MV13_contig_1390	6.52	90.7	iPHoP-RF;93.10	Bacteria	Proteobacteria	Gammaproteobacteria	Burkholderiales	Burkholderiaceae	Trinickia
MV13_contig_1718	1.57	91.6	blast;93.90 iPHoP-RF;80.30	Bacteria	Actinobacteriota	Actinomycetia	Mycobacteriales	Micromonosporaceae	Actinoplanes
MV13_contig_183	10.93	94.5	CRISPR;96.10 iPHoP-RF;94.10 blast;92.80	Bacteria	Actinobacteriota	Actinomycetia	Streptomycetales	Streptomycetaceae	Streptomyces
MV13_contig_2107	5.38	94.5	iPHoP-RF;96.10	Bacteria	Actinobacteriota	Actinomycetia	Mycobacteriales	Mycobacteriaceae	Mycobacterium
MV13_contig_2137	28.82	95.2	CRISPR;96.60 iPHoP-RF;96.40 blast;95.20	Bacteria	Actinobacteriota	Actinomycetia	Streptomycetales	Streptomycetaceae	Streptomyces
MV13_contig_2305	7.36	90.3	iPHoP-RF;92.80	Bacteria	Bacteroidota	Bacteroidia	Sphingobacteriales	Sphingobacteriaceae	Mucilaginibacter
MV13_contig_2333	4.16	94.3	CRISPR;96.00	Bacteria	Actinobacteriota	Actinomycetia	Mycobacteriales	Mycobacteriaceae	Mycobacterium
MV13_contig_2333	4.16	91.8	iPHoP-RF;94.10 CRISPR;68.30	Bacteria	Actinobacteriota	Actinomycetia	Streptomycetales	Streptomycetaceae	Streptomyces
MV13_contig_2333	4.16	90.7	iPHoP-RF;93.10	Bacteria	Actinobacteriota	Actinomycetia	Streptomycetales	Streptomycetaceae	Streptomyces
MV13_contig_2469	1.62	93.4	blast;95.30	Bacteria	Acidobacteriota	Acidobacteriae	UBA7541	UBA7541	UBA7541
MV13_contig_2611	2.44	94.9	iPHoP-RF;96.40	Bacteria	Actinobacteriota	Actinomycetia	Mycobacteriales	Mycobacteriaceae	Mycobacterium
MV13_contig_2874	5.17	95.3	iPHoP-RF;96.70	Bacteria	Actinobacteriota	Actinomycetia	Mycobacteriales	Mycobacteriaceae	Mycobacterium
MV13_contig_2911	4.75	94.5	iPHoP-RF;96.10	Bacteria	Actinobacteriota	Actinomycetia	Streptomycetales	Streptomycetaceae	Streptomyces
MV14_contig_106	6.32	90.7	iPHoP-RF;93.10	Bacteria	Actinobacteriota	Actinomycetia	Streptomycetales	Streptomycetaceae	Streptomyces
MV14_contig_1129	7.77	93.9	iPHoP-RF;95.70	Bacteria	Bacteroidota	Bacteroidia	Cytophagales	Spirosomaceae	Dyadobacter
MV14_contig_1137	19.31	91.6	blast;93.90 iPHoP-RF;65.10	Bacteria	Proteobacteria	Gammaproteobacteria	Burkholderiales	Burkholderiaceae	Janthinobacterium
MV14_contig_1139	9.97	94.9	iPHoP-RF;96.40	Bacteria	Actinobacteriota	Actinomycetia	Mycobacteriales	Mycobacteriaceae	Mycobacterium
MV14_contig_1190	5.67	93.9	iPHoP-RF;95.70	Bacteria	Actinobacteriota	Actinomycetia	Mycobacteriales	Mycobacteriaceae	Mycobacterium
MV14_contig_1201	4.65	95.9	iPHoP-RF;97.10	Bacteria	Actinobacteriota	Actinomycetia	Mycobacteriales	Mycobacteriaceae	Mycobacterium
MV14_contig_1220	48.12	99.6	iPHoP-RF;96.40 RaFAH;94.70	Bacteria	Actinobacteriota	Actinomycetia	Streptomycetales	Streptomycetaceae	Streptomyces
MV14_contig_1246	4.69	92.6	iPHoP-RF;94.70	Bacteria	Actinobacteriota	Actinomycetia	Actinomycetales	Dermatophilaceae	Barrientosiimonas
MV14_contig_1246	4.69	92.6	iPHoP-RF;94.70	Bacteria	Actinobacteriota	Actinomycetia	Actinomycetales	Dermatophilaceae	Luteipulveratus
MV14_contig_1267	3.9	95.9	iPHoP-RF;97.10 CRISPR;66.90	Bacteria	Actinobacteriota	Actinomycetia	Streptomycetales	Streptomycetaceae	Streptomyces
MV14_contig_1276	14.4	90.7	iPHoP-RF;93.10	Bacteria	Proteobacteria	Gammaproteobacteria	Enterobacterales	Enterobacteriaceae	Salmonella
MV14_contig_1276	14.4	90.3	iPHoP-RF;92.80	Bacteria	Proteobacteria	Gammaproteobacteria	Enterobacterales	Enterobacteriaceae	Escherichia
MV14_contig_1283	7.97	96.2	iPHoP-RF;94.40 RaFAH;76.30	Bacteria	Actinobacteriota	Actinomycetia	Mycobacteriales	Mycobacteriaceae	Mycobacterium
MV14_contig_1304	4.95	91.4	iPHoP-RF;93.70	Bacteria	Proteobacteria	Alphaproteobacteria	Rhizobiales	Xanthobacteraceae	Bradyrhizobium
MV14_contig_1307	9.8	91	iPHoP-RF;93.40	Bacteria	Actinobacteriota	Actinomycetia	Streptomycetales	Streptomycetaceae	Streptomyces
MV14_contig_1316	6.02	90.7	iPHoP-RF;93.10	Bacteria	Actinobacteriota	Actinomycetia	Mycobacteriales	Mycobacteriaceae	Mycobacterium
MV14_contig_1368	3	91.4	iPHoP-RF;93.70	Bacteria	Actinobacteriota	Actinomycetia	Actinomycetales	Bifidobacteriaceae	Bifidobacterium
MV14_contig_1402	10.74	95.3	iPHoP-RF;96.70	Bacteria	Actinobacteriota	Actinomycetia	Mycobacteriales	Mycobacteriaceae	Rhodococcus
MV14_contig_1433	5.89	93.1	blast;95.10 iPHoP-RF;79.00	Bacteria	Actinobacteriota	Actinomycetia	Mycobacteriales	Micromonosporaceae	Actinoplanes
MV14_contig_1462	12.32	91.4	iPHoP-RF;93.70	Bacteria	Actinobacteriota	Actinomycetia	Mycobacteriales	Mycobacteriaceae	Mycobacterium
MV14_contig_1470	3.31	94.9	iPHoP-RF;96.40	Bacteria	Actinobacteriota	Actinomycetia	Mycobacteriales	Mycobacteriaceae	Mycobacterium
MV14_contig_1481	6.83	93.1	iPHoP-RF;95.10	Bacteria	Proteobacteria	Alphaproteobacteria	Rhizobiales	Beijerinckiaceae	Microvirga
MV14_contig_1493	3.7	90.7	iPHoP-RF;93.10	Bacteria	Actinobacteriota	Actinomycetia	Mycobacteriales	Mycobacteriaceae	Mycobacterium
MV14_contig_1503	4.54	95.3	iPHoP-RF;96.70	Bacteria	Bacteroidota	Bacteroidia	Sphingobacteriales	Sphingobacteriaceae	Mucilaginibacter
MV14_contig_1504	7.22	93.1	iPHoP-RF;95.10	Bacteria	Actinobacteriota	Actinomycetia	Mycobacteriales	Mycobacteriaceae	Mycobacterium
MV14_contig_1529	8.09	94.9	iPHoP-RF;96.40	Bacteria	Actinobacteriota	Actinomycetia	Mycobacteriales	Mycobacteriaceae	Mycobacterium
MV14_contig_1549	7.55	94.9	iPHoP-RF;96.40	Bacteria	Proteobacteria	Gammaproteobacteria	Burkholderiales	Burkholderiaceae	Paraburkholderia
MV14_contig_1558	27.55	98.5	iPHoP-RF;97.10 RaFAH;81.10	Bacteria	Actinobacteriota	Actinomycetia	Mycobacteriales	Mycobacteriaceae	Mycobacterium
MV14_contig_1572	4.8	90.3	iPHoP-RF;92.80	Bacteria	Actinobacteriota	Actinomycetia	Mycobacteriales	Mycobacteriaceae	Mycobacterium
MV14_contig_1583	2.04	95.9	iPHoP-RF;97.10	Bacteria	Actinobacteriota	Actinomycetia	Streptomycetales	Streptomycetaceae	Streptomyces
MV14_contig_1601	4.38	93.5	iPHoP-RF;95.40	Bacteria	Actinobacteriota	Actinomycetia	Actinomycetales	Microbacteriaceae	Microbacterium
MV14_contig_1607	9.45	90.6	blast;93.00 iPHoP-RF;65.80	Bacteria	Actinobacteriota	Actinomycetia	Actinomycetales	Microbacteriaceae	Microbacterium
MV14_contig_165	24.27	97	CRISPR;97.10 iPHoP-RF;65.30 RaFAH;63.90	Bacteria	Actinobacteriota	Actinomycetia	Streptomycetales	Streptomycetaceae	Streptomyces
MV14_contig_1681	14.36	92.6	iPHoP-RF;94.70	Bacteria	Actinobacteriota	Actinomycetia	Mycobacteriales	Mycobacteriaceae	Mycobacterium
MV14_contig_17	4.51	92.2	iPHoP-RF;94.40	Bacteria	Actinobacteriota	Actinomycetia	Mycobacteriales	Mycobacteriaceae	Mycobacterium
MV14_contig_171	24.39	91.5	blast;93.80 iPHoP-RF;85.10	Bacteria	Proteobacteria	Gammaproteobacteria	Burkholderiales	Burkholderiaceae	Variovorax
MV14_contig_1725	3.01	91.4	blast;93.70 iPHoP-RF;75.90	Bacteria	Elusimicrobiota	Elusimicrobia	UBA1565	UBA9628	GWA2-66-18
MV14_contig_1729	4.87	92.2	iPHoP-RF;94.40	Bacteria	Actinobacteriota	Actinomycetia	Propionibacteriales	Kribbellaceae	Kribbella
MV14_contig_1746	6.17	92.2	iPHoP-RF;94.40	Bacteria	Proteobacteria	Alphaproteobacteria	Caulobacterales	Caulobacteraceae	Brevundimonas
MV14_contig_1758	3.7	91.8	CRISPR;94.10	Bacteria	Actinobacteriota	Actinomycetia	Streptomycetales	Streptomycetaceae	Streptomyces
MV14_contig_1764	2.77	95.3	iPHoP-RF;96.70	Bacteria	Actinobacteriota	Actinomycetia	Mycobacteriales	Mycobacteriaceae	Mycobacterium
MV14_contig_1768	3.77	95.9	iPHoP-RF;97.10	Bacteria	Actinobacteriota	Actinomycetia	Mycobacteriales	Mycobacteriaceae	Mycobacterium
MV14_contig_1848	4.26	93.9	iPHoP-RF;95.70 CRISPR;67.30	Bacteria	Actinobacteriota	Actinomycetia	Streptomycetales	Streptomycetaceae	Streptomyces
MV14_contig_1862	18.6	91	iPHoP-RF;93.40	Bacteria	Chloroflexota	Dehalococcoidia	SAR202	GCA-002694895	GCA-002694895
MV14_contig_1862	18.6	91	iPHoP-RF;93.40	Bacteria	Proteobacteria	Gammaproteobacteria	Enterobacterales	Enterobacteriaceae	SoEE
MV14_contig_1890	5.31	94.9	iPHoP-RF;96.40	Bacteria	Proteobacteria	Alphaproteobacteria	Rhizobiales	Xanthobacteraceae	Afipia
MV14_contig_1890	5.31	90.7	iPHoP-RF;93.10	Bacteria	Proteobacteria	Alphaproteobacteria	Rhizobiales	Xanthobacteraceae	Bradyrhizobium
MV14_contig_1892	2.55	93.5	iPHoP-RF;95.40	Bacteria	Actinobacteriota	Actinomycetia	Streptomycetales	Streptomycetaceae	Streptomyces
MV14_contig_1912	9.68	94.5	iPHoP-RF;96.10	Bacteria	Actinobacteriota	Actinomycetia	Mycobacteriales	Mycobacteriaceae	Mycobacterium
MV14_contig_1917		91.4	iPHoP-RF;93.70	Bacteria	Proteobacteria	Alphaproteobacteria	Sphingomonadales	Sphingomonadaceae	Sphingomonas
MV14_contig_1935	19.39	95.3	iPHoP-RF;96.70	Bacteria	Actinobacteriota	Actinomycetia	Mycobacteriales	Mycobacteriaceae	Mycobacterium
MV14_contig_1977	1.69	91.8	iPHoP-RF;94.10	Bacteria	Actinobacteriota	Actinomycetia	Mycobacteriales	Mycobacteriaceae	Mycobacterium
MV14_contig_2007	6.92	93.1	iPHoP-RF;95.10	Bacteria	Actinobacteriota	Actinomycetia	Mycobacteriales	Mycobacteriaceae	Mycobacterium
MV14_contig_2011	8.66	94.9	iPHoP-RF;96.40	Bacteria	Proteobacteria	Alphaproteobacteria	Rhizobiales	Rhizobiaceae	Mesorhizobium
MV14_contig_2011	8.66	94.5	iPHoP-RF;96.10	Bacteria	Proteobacteria	Alphaproteobacteria	Rhizobiales	Rhizobiaceae	Mesorhizobium
MV14_contig_2028	4.49	92.6	iPHoP-RF;94.70	Bacteria	Actinobacteriota	Actinomycetia	Mycobacteriales	Mycobacteriaceae	Mycobacterium
MV14_contig_2039	3.13	90.3	iPHoP-RF;92.80	Bacteria	Actinobacteriota	Actinomycetia	Streptomycetales	Streptomycetaceae	Streptomyces
MV14_contig_2113	2.45	95.3	iPHoP-RF;96.70 CRISPR;54.40	Bacteria	Actinobacteriota	Actinomycetia	Streptomycetales	Streptomycetaceae	Streptomyces
MV14_contig_2116	5.9	90.2	blast;92.70 iPHoP-RF;87.00	Bacteria	Actinobacteriota	Actinomycetia	Streptomycetales	Streptomycetaceae	Streptomyces
MV14_contig_2157	4.7	98.4	CRISPR;98.80	Bacteria	Actinobacteriota	Coriobacteriia	Coriobacteriales	Coriobacteriaceae	Collinsella
MV14_contig_217	10.6	96.7	iPHoP-RF;92.10 RaFAH;85.30	Bacteria	Actinobacteriota	Actinomycetia	Streptomycetales	Streptomycetaceae	Streptomyces
MV14_contig_2173	38.26	96.3	CRISPR;97.40	Bacteria	Firmicutes	Bacilli	Paenibacillales	Paenibacillaceae	Paenibacillus
MV14_contig_218	20.97	91.2	blast;93.60 iPHoP-RF;81.60 CRISPR;52.10	Bacteria	Actinobacteriota	Actinomycetia	Mycobacteriales	Micromonosporaceae	Actinoplanes
MV14_contig_2187	8.98	96.4	CRISPR;97.50 iPHoP-RF;94.70	Bacteria	Actinobacteriota	Actinomycetia	Mycobacteriales	Mycobacteriaceae	Mycobacterium
MV14_contig_2187	8.98	91	blast;93.40	Bacteria	Actinobacteriota	Actinomycetia	Actinomycetales	Dermatophilaceae	Luteipulveratus
MV14_contig_2305	14.4	93.1	iPHoP-RF;95.10	Bacteria	Patescibacteria	Saccharimonadia	Saccharimonadales	Saccharimonadaceae	UBA1020
MV14_contig_2305	14.4	92.6	iPHoP-RF;94.70	Bacteria	Patescibacteria	Saccharimonadia	Saccharimonadales	Saccharimonadaceae	UBA6175
MV14_contig_2305	14.4	92.2	iPHoP-RF;94.40	Bacteria	Patescibacteria	Saccharimonadia	Saccharimonadales	Saccharimonadaceae
MV14_contig_2323	2.48	95.9	iPHoP-RF;97.10 CRISPR;96.30	Bacteria	Actinobacteriota	Actinomycetia	Mycobacteriales	Mycobacteriaceae	Mycobacterium
MV14_contig_2328	25.5	91.5	blast;93.80 iPHoP-RF;79.50	Bacteria	Bacteroidota	Bacteroidia	Chitinophagales	Chitinophagaceae	Chitinophaga
MV14_contig_2371	3.56	92.6	iPHoP-RF;94.70	Bacteria	Actinobacteriota	Actinomycetia	Mycobacteriales	Mycobacteriaceae	Rhodococcus
MV14_contig_2377	9.64	93.9	CRISPR;95.70	Bacteria	Planctomycetota	Planctomycetes	Pirellulales	UBA1268	QWPN01
MV14_contig_2424	1.92	97.2	CRISPR;98.00	Bacteria	Actinobacteriota	Coriobacteriia	Coriobacteriales	Coriobacteriaceae	Collinsella
MV14_contig_2436	10.03	93.9	iPHoP-RF;95.70	Bacteria	Proteobacteria	Alphaproteobacteria	Rhizobiales	Xanthobacteraceae	Bradyrhizobium
MV14_contig_2458	4.84	95.3	iPHoP-RF;96.70	Bacteria	Actinobacteriota	Actinomycetia	Mycobacteriales	Mycobacteriaceae	Mycobacterium
MV14_contig_2485	52.48	90.2	blast;92.70 iPHoP-RF;75.70	Bacteria	Proteobacteria	Gammaproteobacteria	Burkholderiales	Burkholderiaceae	Variovorax
MV14_contig_2533	5.82	90.3	iPHoP-RF;92.80	Bacteria	Actinobacteriota	Actinomycetia	Mycobacteriales	Mycobacteriaceae	Mycobacterium
MV14_contig_2537	6.72	95.9	iPHoP-RF;97.10 blast;91.90 CRISPR;68.50	Bacteria	Actinobacteriota	Actinomycetia	Streptomycetales	Streptomycetaceae	Streptomyces
MV14_contig_2539	24	91.4	iPHoP-RF;93.70	Bacteria	Proteobacteria	Gammaproteobacteria	Pseudomonadales	Pseudomonadaceae	Pseudomonas
MV14_contig_2568	8.44	95.4	blast;96.80 iPHoP-RF;91.10 CRISPR;71.30	Bacteria	Actinobacteriota	Actinomycetia	Mycobacteriales	Micromonosporaceae	Actinoplanes
MV14_contig_2613	21.14	90.7	iPHoP-RF;93.10	Bacteria	Actinobacteriota	Actinomycetia	Actinomycetales	Micrococcaceae	MA-N2
MV14_contig_2684	4.55	93.9	iPHoP-RF;95.70	Bacteria	Actinobacteriota	Actinomycetia	Mycobacteriales	Mycobacteriaceae	Mycobacterium
MV14_contig_2695	13.79	93.1	blast;95.10	Bacteria	Proteobacteria	Alphaproteobacteria	Rhizobiales	Methylopilaceae	Agaricicola
MV14_contig_2759	6.21	93.1	iPHoP-RF;95.10	Bacteria	Actinobacteriota	Actinomycetia	Mycobacteriales	Pseudonocardiaceae	Lentzea
MV14_contig_276	7.15	95.3	iPHoP-RF;96.70	Bacteria	Actinobacteriota	Actinomycetia	Mycobacteriales	Mycobacteriaceae	Mycobacterium
MV14_contig_2769	4.1	95.3	iPHoP-RF;96.70	Bacteria	Actinobacteriota	Actinomycetia	Mycobacteriales	Mycobacteriaceae	Mycobacterium
MV14_contig_2815	20.64	94.3	blast;91.30 iPHoP-RF;79.50 RaFAH;77.10 CRISPR;54.40	Bacteria	Proteobacteria	Gammaproteobacteria	Pseudomonadales	Pseudomonadaceae	Pseudomonas
MV14_contig_2818	7.1	90.3	RaFAH;92.80	Bacteria	Bacteroidota	Bacteroidia	Bacteroidales	Bacteroidaceae	Bacteroides
MV14_contig_297	9.59	90.7	iPHoP-RF;93.10	Bacteria	Actinobacteriota	Actinomycetia	Mycobacteriales	Mycobacteriaceae	Mycobacterium
MV14_contig_31	20.99	93.1	iPHoP-RF;95.10	Bacteria	Actinobacteriota	Actinomycetia	Mycobacteriales	Mycobacteriaceae	Rhodococcus
MV14_contig_344	17.81	96.4	iPHoP-RF;96.70 RaFAH;62.40	Bacteria	Actinobacteriota	Actinomycetia	Streptomycetales	Streptomycetaceae	Streptomyces
MV14_contig_348	16	91.1	blast;93.50	Bacteria	Actinobacteriota	Actinomycetia	Mycobacteriales	Micromonosporaceae	Actinoplanes
MV14_contig_360	8.85	97.8	iPHoP-RF;94.70 RaFAH;85.20	Bacteria	Actinobacteriota	Actinomycetia	Streptomycetales	Streptomycetaceae	Streptomyces
MV14_contig_369	16.22	91	iPHoP-RF;93.40	Bacteria	Proteobacteria	Gammaproteobacteria	Burkholderiales	Burkholderiaceae	Rhodoferax
MV14_contig_383	13.26	92.9	RaFAH;94.90	Bacteria	Proteobacteria	Gammaproteobacteria	Pseudomonadales	Moraxellaceae	Acinetobacter
MV14_contig_415	5.23	93.5	iPHoP-RF;95.40	Bacteria	Actinobacteriota	Actinomycetia	Mycobacteriales	Mycobacteriaceae	Mycobacterium
MV14_contig_425	3.24	94.9	iPHoP-RF;96.40	Bacteria	Actinobacteriota	Actinomycetia	Mycobacteriales	Mycobacteriaceae	Mycobacterium
MV14_contig_46	14.42	93.1	iPHoP-RF;95.10	Bacteria	Actinobacteriota	Actinomycetia	Mycobacteriales	Mycobacteriaceae	Mycobacterium
MV14_contig_471	13.67	90.7	iPHoP-RF;93.10	Bacteria	Actinobacteriota	Actinomycetia	Mycobacteriales	Mycobacteriaceae	Mycobacterium
MV14_contig_473	29.47	94.9	iPHoP-RF;96.40 CRISPR;95.80 blast;92.90	Bacteria	Actinobacteriota	Actinomycetia	Streptomycetales	Streptomycetaceae	Streptomyces
MV14_contig_473	29.47	92.2	iPHoP-RF;94.40	Bacteria	Actinobacteriota	Actinomycetia	Streptomycetales	Streptomycetaceae	Streptomyces
MV14_contig_485	3.39	93.5	iPHoP-RF;95.40	Bacteria	Actinobacteriota	Actinomycetia	Mycobacteriales	Mycobacteriaceae	Mycobacterium
MV14_contig_5	8.77	95.9	iPHoP-RF;97.10	Bacteria	Proteobacteria	Alphaproteobacteria	Rhizobiales	Xanthobacteraceae
MV14_contig_5	8.77	95.9	iPHoP-RF;97.10	Bacteria	Proteobacteria	Alphaproteobacteria	Rhizobiales	Xanthobacteraceae	Bradyrhizobium
MV14_contig_5	8.77	95.9	iPHoP-RF;97.10	Bacteria	Proteobacteria	Alphaproteobacteria	Rhizobiales	Xanthobacteraceae	Tardiphaga
MV14_contig_5	8.77	93.9	iPHoP-RF;95.70	Bacteria	Proteobacteria	Alphaproteobacteria	Rhizobiales	Xanthobacteraceae	Rhodopseudomonas
MV14_contig_5	8.77	90.7	iPHoP-RF;93.10	Bacteria	Proteobacteria	Alphaproteobacteria	Rhizobiales	Xanthobacteraceae	62-47
MV14_contig_5	8.77	90.7	iPHoP-RF;93.10	Bacteria	Proteobacteria	Alphaproteobacteria	Rhizobiales	Xanthobacteraceae	Afipia
MV14_contig_527	5.67	93.1	iPHoP-RF;95.10	Bacteria	Actinobacteriota	Actinomycetia	Mycobacteriales	Mycobacteriaceae	Mycobacterium
MV14_contig_537	5.44	90.7	iPHoP-RF;93.10	Bacteria	Actinobacteriota	Actinomycetia	Mycobacteriales	Mycobacteriaceae	Mycobacterium
MV14_contig_591	3.37	92.2	iPHoP-RF;94.40	Bacteria	Proteobacteria	Alphaproteobacteria	Rhizobiales	Xanthobacteraceae	Bradyrhizobium
MV14_contig_636	17.93	100	CRISPR;98.50 RaFAH;95.50 iPHoP-RF;93.70 blast;93.40	Bacteria	Actinobacteriota	Actinomycetia	Streptomycetales	Streptomycetaceae	Streptomyces
MV14_contig_673	3.21	95.9	iPHoP-RF;97.10	Bacteria	Proteobacteria	Alphaproteobacteria	Rhizobiales	Xanthobacteraceae	Bradyrhizobium
MV14_contig_685	2.15	97.6	RaFAH;98.30	Bacteria	Actinobacteriota	Actinomycetia	Streptomycetales	Streptomycetaceae	Streptomyces
MV14_contig_701	6.73	95.9	iPHoP-RF;97.10	Bacteria	Myxococcota	Myxococcia	Myxococcales	Myxococcaceae	Myxococcus
MV14_contig_701	6.73	94.5	iPHoP-RF;96.10	Bacteria	Myxococcota	Myxococcia	Myxococcales	Myxococcaceae	Corallococcus
MV14_contig_753	4.06	94.9	iPHoP-RF;96.40	Bacteria	Actinobacteriota	Actinomycetia	Mycobacteriales	Mycobacteriaceae	Mycobacterium
MV14_contig_818	3.91	91.6	blast;93.90 iPHoP-RF;86.30 CRISPR;67.60	Bacteria	Actinobacteriota	Actinomycetia	Streptomycetales	Streptomycetaceae	Streptomyces
MV14_contig_830	4.62	90.7	iPHoP-RF;93.10	Bacteria	Actinobacteriota	Actinomycetia	Mycobacteriales	Mycobacteriaceae	Mycobacterium
MV14_contig_84	2.75	93.9	iPHoP-RF;95.70	Bacteria	Proteobacteria	Alphaproteobacteria	Rhizobiales	Xanthobacteraceae	Bradyrhizobium
MV14_contig_91	6.68	95.3	iPHoP-RF;96.70	Bacteria	Actinobacteriota	Actinomycetia	Mycobacteriales	Mycobacteriaceae	Mycobacterium
MV14_contig_919	4.53	92.2	iPHoP-RF;94.40	Bacteria	Actinobacteriota	Actinomycetia	Mycobacteriales	Mycobacteriaceae	Mycobacterium
MV14_contig_923	2.54	95.3	iPHoP-RF;96.70	Bacteria	Actinobacteriota	Actinomycetia	Mycobacteriales	Mycobacteriaceae	Mycobacterium
MV14_contig_924	18.92	91.4	blast;93.70 iPHoP-RF;70.60	Bacteria	Proteobacteria	Gammaproteobacteria	Burkholderiales	Burkholderiaceae	Variovorax
MV14_contig_925	11.32	95.3	iPHoP-RF;96.70	Bacteria	Bacteroidota	Bacteroidia	Sphingobacteriales	Sphingobacteriaceae	Mucilaginibacter
MV14_contig_926	4.25	94.3	blast;96.00 iPHoP-RF;54.10	Bacteria	Actinobacteriota	Actinomycetia	Actinomycetales	Demequinaceae	Demequina
MV14_contig_933	5.92	91.4	iPHoP-RF;93.70	Bacteria	Actinobacteriota	Actinomycetia	Mycobacteriales	Mycobacteriaceae	Mycobacterium
MV14_contig_936	18.1	91.6	blast;93.90 iPHoP-RF;91.80	Bacteria	Actinobacteriota	Actinomycetia	Mycobacteriales	Micromonosporaceae	Actinoplanes
MV14_contig_988	3.06	94.9	iPHoP-RF;96.40 CRISPR;54.00	Bacteria	Actinobacteriota	Actinomycetia	Streptomycetales	Streptomycetaceae	Streptomyces
MV14_contig_1001	5.66	95.7	iPHoP-RF;96.70 RaFAH;54.80	Bacteria	Actinobacteriota	Actinomycetia	Mycobacteriales	Mycobacteriaceae	Mycobacterium
MV14_contig_1013	9.53	91.4	RaFAH;93.70	Bacteria	Proteobacteria	Gammaproteobacteria	Enterobacterales	Enterobacteriaceae	Klebsiella
MV14_contig_1019	2.43	93.1	iPHoP-RF;95.10	Bacteria	Actinobacteriota	Actinomycetia	Mycobacteriales	Mycobacteriaceae	Mycobacterium
MV14_contig_1020	17.34	93.1	iPHoP-RF;95.10	Bacteria	Actinobacteriota	Actinomycetia	Mycobacteriales	Mycobacteriaceae	Mycobacterium
MV14_contig_1025	5.11	93.5	iPHoP-RF;95.40	Bacteria	Actinobacteriota	Actinomycetia	Mycobacteriales	Mycobacteriaceae	Mycobacterium
MV14_contig_104	25.94	91.4	blast;93.70 iPHoP-RF;78.00	Bacteria	Proteobacteria	Gammaproteobacteria	Burkholderiales	Burkholderiaceae	Duganella
MV14_contig_104	25.94	90.8	blast;93.20 iPHoP-RF;61.40	Bacteria	Proteobacteria	Gammaproteobacteria	Burkholderiales	Burkholderiaceae	Janthinobacterium
MV14_contig_1044	3.02	93.9	iPHoP-RF;95.70	Bacteria	Actinobacteriota	Actinomycetia	Mycobacteriales	Mycobacteriaceae	Mycobacterium
MV14_contig_1048	3.82	94.5	iPHoP-RF;96.10	Bacteria	Actinobacteriota	Actinomycetia	Propionibacteriales	Propionibacteriaceae	Arachnia
MV14_contig_1048	3.82	92.6	iPHoP-RF;94.70	Bacteria	Actinobacteriota	Actinomycetia	Mycobacteriales	Mycobacteriaceae	Mycobacterium
MV14_contig_1061	5.3	93.1	iPHoP-RF;95.10	Bacteria	Actinobacteriota	Actinomycetia	Mycobacteriales	Mycobacteriaceae	Mycobacterium
MV14_contig_1071	23.14	99.1	iPHoP-RF;97.10 RaFAH;88.70	Bacteria	Actinobacteriota	Actinomycetia	Mycobacteriales	Mycobacteriaceae	Mycobacterium
MV14_contig_1121	10.01	91.8	iPHoP-RF;94.10	Bacteria	Actinobacteriota	Actinomycetia	Streptomycetales	Streptomycetaceae	Streptomyces
MV14_contig_1122	5.04	93.9	iPHoP-RF;95.70	Bacteria	Actinobacteriota	Actinomycetia	Mycobacteriales	Mycobacteriaceae	Mycobacterium
MV14_contig_1123	7	93.9	iPHoP-RF;95.70	Bacteria	Actinobacteriota	Actinomycetia	Mycobacteriales	Mycobacteriaceae	Rhodococcus
MV14_contig_1123	7	93.5	iPHoP-RF;95.40	Bacteria	Actinobacteriota	Actinomycetia	Mycobacteriales	Mycobacteriaceae	Rhodococcus
MV14_contig_1138	10.33	95.7	RaFAH;96.20 CRISPR;60.60	Bacteria	Actinobacteriota	Actinomycetia	Streptomycetales	Streptomycetaceae	Streptomyces
MV14_contig_1138	10.33	91.1	blast;93.50 iPHoP-RF;77.80	Bacteria	Actinobacteriota	Actinomycetia	Propionibacteriales	Kribbellaceae	Kribbella
MV14_contig_1183	8.73	91.5	blast;93.80 iPHoP-RF;82.50	Bacteria	Proteobacteria	Gammaproteobacteria	Burkholderiales	Burkholderiaceae	Variovorax
MV14_contig_1183	8.73	91.4	iPHoP-RF;93.70	Bacteria	Proteobacteria	Gammaproteobacteria	Burkholderiales	Burkholderiaceae	Ramlibacter
MV14_contig_1187	2.82	95.3	iPHoP-RF;96.70	Bacteria	Actinobacteriota	Actinomycetia	Mycobacteriales	Mycobacteriaceae	Mycobacterium
MV14_contig_1194	2.42	91.4	iPHoP-RF;93.70	Bacteria	Actinobacteriota	Actinomycetia	Mycobacteriales	Micromonosporaceae	Actinoplanes
MV14_contig_1208	3.85	92.6	iPHoP-RF;94.70	Bacteria	Actinobacteriota	Actinomycetia	Mycobacteriales	Mycobacteriaceae	Mycobacterium
MV14_contig_1244	3.47	93.1	blast;95.10 iPHoP-RF;74.60	Bacteria	Actinobacteriota	Actinomycetia	Mycobacteriales	Micromonosporaceae	Glycomyces
MV14_contig_1244	3.47	91.8	iPHoP-RF;94.10	Bacteria	Actinobacteriota	Actinomycetia	Streptomycetales	Streptomycetaceae	Streptomyces
MV14_contig_1255	25.03	94.6	blast;96.20	Bacteria	Actinobacteriota	Actinomycetia	Mycobacteriales	Micromonosporaceae	Actinoplanes
MV14_contig_1275	2.63	94.9	iPHoP-RF;96.40	Bacteria	Actinobacteriota	Actinomycetia	Mycobacteriales	Mycobacteriaceae	Mycobacterium
MV14_contig_1279	3.73	93.1	iPHoP-RF;95.10	Bacteria	Actinobacteriota	Actinomycetia	Mycobacteriales	Mycobacteriaceae	Mycobacterium
MV14_contig_1286	6.87	91.2	RaFAH;93.60	Bacteria	Actinobacteriota	Actinomycetia	Streptomycetales	Streptomycetaceae	Streptomyces
MV14_contig_13	8.79	95.3	iPHoP-RF;96.70	Bacteria	Actinobacteriota	Actinomycetia	Mycobacteriales	Mycobacteriaceae	Mycobacterium
MV14_contig_131	8.52	94.6	blast;96.20	Bacteria	Actinobacteriota	Actinomycetia	Streptosporangiales	Streptosporangiaceae	Nonomuraea
MV14_contig_1325	4.54	93.1	iPHoP-RF;95.10	Bacteria	Actinobacteriota	Actinomycetia	Mycobacteriales	Mycobacteriaceae	Mycobacterium
MV14_contig_1330	7.4	91.8	iPHoP-RF;94.10	Bacteria	Actinobacteriota	Actinomycetia	Mycobacteriales	Mycobacteriaceae	Mycobacterium
MV14_contig_1345	4.1	91.4	iPHoP-RF;93.70	Bacteria	Bacteroidota	Bacteroidia	Bacteroidales	UBA1556	4572-112
MV14_contig_1345	4.1	91	iPHoP-RF;93.40	Bacteria	Bacteroidota	Bacteroidia	Bacteroidales	F082	GCA-002708315
MV14_contig_1355	4.86	95.9	iPHoP-RF;97.10	Bacteria	Bacteroidota	Bacteroidia	Sphingobacteriales	Sphingobacteriaceae	Mucilaginibacter
MV14_contig_1420	7.17	93.9	iPHoP-RF;95.70	Bacteria	Actinobacteriota	Actinomycetia	Mycobacteriales	Mycobacteriaceae	Mycobacterium
MV14_contig_1430	7.26	95.9	iPHoP-RF;97.10 CRISPR;86.90	Bacteria	Actinobacteriota	Actinomycetia	Mycobacteriales	Mycobacteriaceae	Mycobacterium
MV14_contig_1434	6.53	97.5	RaFAH;93.30 iPHoP-RF;78.30 CRISPR;69.80	Bacteria	Actinobacteriota	Actinomycetia	Streptomycetales	Streptomycetaceae	Streptomyces
MV14_contig_1445	3.98	90.8	RaFAH;83.00 iPHoP-RF;80.00	Bacteria	Actinobacteriota	Actinomycetia	Mycobacteriales	Micromonosporaceae	Micromonospora
MV14_contig_1505	16.52	92.2	iPHoP-RF;94.40	Bacteria	Actinobacteriota	Actinomycetia	Mycobacteriales	Pseudonocardiaceae	Pseudonocardia
MV14_contig_1536	4.52	90.7	iPHoP-RF;93.10	Bacteria	Actinobacteriota	Actinomycetia	Mycobacteriales	Mycobacteriaceae	Mycobacterium
MV14_contig_1551	4.9	90.7	iPHoP-RF;93.10	Bacteria	Actinobacteriota	Actinomycetia	Mycobacteriales	Mycobacteriaceae	Mycobacterium
MV14_contig_1599	22.74	93.1	iPHoP-RF;95.10	Bacteria	Actinobacteriota	Actinomycetia	Mycobacteriales	Mycobacteriaceae	Mycobacterium
MV14_contig_163	3.4	90.3	iPHoP-RF;92.80	Bacteria	Proteobacteria	Gammaproteobacteria	Burkholderiales	Burkholderiaceae	Glaciimonas
MV14_contig_1691	1.5	94.9	iPHoP-RF;96.40	Bacteria	Actinobacteriota	Actinomycetia	Streptomycetales	Streptomycetaceae	Streptomyces
MV14_contig_1707	13.85	94.5	iPHoP-RF;96.10	Bacteria	Actinobacteriota	Actinomycetia	Mycobacteriales	Mycobacteriaceae	Mycobacterium
MV14_contig_1715	4.88	92.2	iPHoP-RF;94.40	Bacteria	Actinobacteriota	Actinomycetia	Mycobacteriales	Mycobacteriaceae	Mycobacterium
MV14_contig_1737	8	95.9	iPHoP-RF;97.10	Bacteria	Proteobacteria	Gammaproteobacteria	Burkholderiales	Burkholderiaceae	Achromobacter
MV14_contig_1752	1.6	95.9	iPHoP-RF;97.10	Bacteria	Actinobacteriota	Actinomycetia	Mycobacteriales	Mycobacteriaceae	Mycobacterium
MV14_contig_1780	7.21	95.3	iPHoP-RF;96.70	Bacteria	Actinobacteriota	Actinomycetia	Streptomycetales	Streptomycetaceae	Streptomyces
MV14_contig_1789	6.59	94.9	iPHoP-RF;96.40	Bacteria	Actinobacteriota	Actinomycetia	Mycobacteriales	Mycobacteriaceae	Mycobacterium
MV14_contig_1807	4.31	93.1	iPHoP-RF;95.10	Bacteria	Actinobacteriota	Actinomycetia	Mycobacteriales	Mycobacteriaceae	Mycobacterium
MV14_contig_181	2.48	95.3	iPHoP-RF;92.10 RaFAH;79.40	Bacteria	Actinobacteriota	Actinomycetia	Mycobacteriales	Mycobacteriaceae	Mycobacterium
MV14_contig_182	8.96	91.8	iPHoP-RF;94.10	Bacteria	Actinobacteriota	Actinomycetia	Mycobacteriales	Mycobacteriaceae	Mycobacterium
MV14_contig_1825	3.39	92.2	iPHoP-RF;94.40	Bacteria	Actinobacteriota	Actinomycetia	Mycobacteriales	Micromonosporaceae	Micromonospora
MV14_contig_1876	7.23	94.2	blast;95.90 iPHoP-RF;94.10 CRISPR;67.00	Bacteria	Actinobacteriota	Actinomycetia	Streptomycetales	Streptomycetaceae	Streptomyces
MV14_contig_189	8.83	94.5	iPHoP-RF;96.10	Bacteria	Actinobacteriota	Actinomycetia	Mycobacteriales	Mycobacteriaceae	Mycobacterium
MV14_contig_1891	3.08	94.5	iPHoP-RF;96.10	Bacteria	Actinobacteriota	Actinomycetia	Mycobacteriales	Mycobacteriaceae	Mycobacterium
MV14_contig_1894	3.08	95.3	iPHoP-RF;96.70	Bacteria	Proteobacteria	Alphaproteobacteria	Rhizobiales	Xanthobacteraceae	Bradyrhizobium
MV14_contig_1894	3.08	93.1	iPHoP-RF;95.10	Bacteria	Proteobacteria	Alphaproteobacteria	Rhizobiales	Xanthobacteraceae	Afipia
MV14_contig_1894	3.08	91.8	iPHoP-RF;94.10	Bacteria	Proteobacteria	Alphaproteobacteria	Rhizobiales	Xanthobacteraceae
MV14_contig_1894	3.08	91	iPHoP-RF;93.40	Bacteria	Proteobacteria	Alphaproteobacteria	Rhizobiales	Xanthobacteraceae	Nitrobacter
MV14_contig_1894	3.08	91	iPHoP-RF;93.40	Bacteria	Proteobacteria	Alphaproteobacteria	Rhizobiales	Xanthobacteraceae	Tardiphaga
MV14_contig_190	36.41	95.9	iPHoP-RF;97.10	Bacteria	Actinobacteriota	Actinomycetia	Mycobacteriales	Mycobacteriaceae	Mycobacterium
MV14_contig_1947	8.82	93.5	iPHoP-RF;95.40	Bacteria	Actinobacteriota	Actinomycetia	Mycobacteriales	Mycobacteriaceae	Mycobacterium
MV14_contig_1960	5.74	93.5	iPHoP-RF;95.40	Bacteria	Actinobacteriota	Actinomycetia	Actinomycetales	Micrococcaceae	Arthrobacter
MV14_contig_1995	3.99	97.9	CRISPR;98.50	Bacteria	Actinobacteriota	Coriobacteriia	Coriobacteriales	Coriobacteriaceae	Collinsella
MV14_contig_2000	2.86	91.8	iPHoP-RF;94.10	Bacteria	Actinobacteriota	Actinomycetia	Mycobacteriales	Mycobacteriaceae	Mycobacterium
MV14_contig_2043	5.79	90.8	blast;93.20 iPHoP-RF;72.40	Bacteria	Proteobacteria	Gammaproteobacteria	Burkholderiales	Burkholderiaceae	Cupriavidus
MV14_contig_2043	5.79	90.7	iPHoP-RF;93.10	Bacteria	Proteobacteria	Gammaproteobacteria	Burkholderiales	Burkholderiaceae	Ralstonia
MV14_contig_2048	4.7	91.5	blast;93.80 iPHoP-RF;90.10 CRISPR;58.80	Bacteria	Actinobacteriota	Actinomycetia	Streptomycetales	Streptomycetaceae	Streptomyces
MV14_contig_2052	4.46	94.9	iPHoP-RF;96.40 CRISPR;57.10	Bacteria	Actinobacteriota	Actinomycetia	Mycobacteriales	Mycobacteriaceae	Mycobacterium
MV14_contig_2077	2.64	90.7	iPHoP-RF;93.10	Bacteria	Actinobacteriota	Actinomycetia	Mycobacteriales	Micromonosporaceae	Actinoplanes
MV14_contig_2118	1.68	95.9	iPHoP-RF;97.10	Bacteria	Actinobacteriota	Actinomycetia	Mycobacteriales	Mycobacteriaceae	Mycobacterium
MV14_contig_2120	5.37	90.3	iPHoP-RF;92.80	Bacteria	Actinobacteriota	Actinomycetia	Mycobacteriales	Mycobacteriaceae	Rhodococcus
MV14_contig_2179	8.03	95.3	iPHoP-RF;96.70	Bacteria	Proteobacteria	Gammaproteobacteria	Burkholderiales	Burkholderiaceae	Variovorax
MV14_contig_2191	11.55	93.1	iPHoP-RF;95.10	Bacteria	Actinobacteriota	Actinomycetia	Mycobacteriales	Mycobacteriaceae	Mycobacterium
MV14_contig_2257	5.02	93.5	iPHoP-RF;95.40	Bacteria	Actinobacteriota	Actinomycetia	Mycobacteriales	Mycobacteriaceae	Mycobacterium
MV14_contig_227	24.98	91.5	blast;93.80 iPHoP-RF;91.10	Bacteria	Proteobacteria	Gammaproteobacteria	Burkholderiales	Burkholderiaceae	Variovorax
MV14_contig_2288	13.13	91.2	blast;93.60	Bacteria	Proteobacteria	Alphaproteobacteria	Sphingomonadales	Sphingomonadaceae	Sphingopyxis
MV14_contig_2313	10	90.7	iPHoP-RF;93.10	Bacteria	Myxococcota	Myxococcia	Myxococcales	Myxococcaceae	Myxococcus
MV14_contig_2375	7.41	92.6	iPHoP-RF;94.70	Bacteria	Proteobacteria	Gammaproteobacteria	Burkholderiales	Burkholderiaceae	Trinickia
MV14_contig_2375	7.41	90.7	iPHoP-RF;93.10	Bacteria	Proteobacteria	Gammaproteobacteria	Burkholderiales	Burkholderiaceae	Caballeronia
MV14_contig_2398	3.5	93.9	iPHoP-RF;95.70	Bacteria	Actinobacteriota	Actinomycetia	Mycobacteriales	Mycobacteriaceae	Mycobacterium
MV14_contig_2404	3.51	95.9	iPHoP-RF;97.10	Bacteria	Actinobacteriota	Actinomycetia	Mycobacteriales	Mycobacteriaceae	Mycobacterium
MV14_contig_2411	28.24	97.5	blast;93.90 iPHoP-RF;87.90 RaFAH;84.90 CRISPR;68.80	Bacteria	Actinobacteriota	Actinomycetia	Streptomycetales	Streptomycetaceae	Streptomyces
MV14_contig_2426	14.05	93.5	iPHoP-RF;95.40 blast;93.00 CRISPR;67.90	Bacteria	Actinobacteriota	Actinomycetia	Streptomycetales	Streptomycetaceae	Streptomyces
MV14_contig_2429	3.86	94.5	iPHoP-RF;96.10	Bacteria	Actinobacteriota	Actinomycetia	Streptosporangiales	Streptosporangiaceae	Streptosporangium
MV14_contig_243	9.25	90.7	iPHoP-RF;93.10	Bacteria	Actinobacteriota	Actinomycetia	Mycobacteriales	Mycobacteriaceae	Mycobacterium
MV14_contig_2431	6.5	92.6	iPHoP-RF;94.70	Bacteria	Bacteroidota	Bacteroidia	Bacteroidales	UBA932	RC9
MV14_contig_2462	8.41	94.9	iPHoP-RF;96.40	Bacteria	Actinobacteriota	Actinomycetia	Mycobacteriales	Mycobacteriaceae	Mycobacterium
MV14_contig_2467	4.83	93.1	iPHoP-RF;95.10	Bacteria	Actinobacteriota	Actinomycetia	Propionibacteriales	Kribbellaceae	Kribbella
MV14_contig_2467	4.83	91.7	RaFAH;94.00	Bacteria	Actinobacteriota	Actinomycetia	Streptomycetales	Streptomycetaceae	Streptomyces
MV14_contig_248	11.22	91.6	blast;93.90 iPHoP-RF;63.50	Bacteria	Actinobacteriota	Actinomycetia	Actinomycetales	Microbacteriaceae	Plantibacter
MV14_contig_2484	2.85	95.3	iPHoP-RF;96.70	Bacteria	Actinobacteriota	Actinomycetia	Mycobacteriales	Mycobacteriaceae	Mycobacterium
MV14_contig_2502	6.12	91.5	blast;93.80	Bacteria	Proteobacteria	Gammaproteobacteria	Burkholderiales	Burkholderiaceae	Variovorax
MV14_contig_2503	9.03	92.2	iPHoP-RF;94.40	Bacteria	Proteobacteria	Gammaproteobacteria	Burkholderiales	Burkholderiaceae	Paraburkholderia
MV14_contig_2518	14.02	92.2	iPHoP-RF;94.40	Bacteria	Proteobacteria	Alphaproteobacteria	Rhizobiales	Xanthobacteraceae	Bradyrhizobium
MV14_contig_2559	14.94	98.4	CRISPR;98.80	Bacteria	Actinobacteriota	Coriobacteriia	Coriobacteriales	Coriobacteriaceae	Collinsella
MV14_contig_2559	14.94	94.2	CRISPR;95.90 iPHoP-RF;79.80	Bacteria	Actinobacteriota	Actinomycetia	Streptomycetales	Streptomycetaceae	Streptomyces
MV14_contig_2560	3.86	94.5	iPHoP-RF;96.10	Bacteria	Actinobacteriota	Actinomycetia	Mycobacteriales	Mycobacteriaceae	Mycobacterium
MV14_contig_2566	2.74	90.7	iPHoP-RF;93.10	Bacteria	Actinobacteriota	Actinomycetia	Mycobacteriales	Mycobacteriaceae	Mycobacterium
MV14_contig_2588	4.92	93.5	iPHoP-RF;95.40	Bacteria	Actinobacteriota	Actinomycetia	Mycobacteriales	Mycobacteriaceae	Mycobacterium
MV14_contig_2619	2.71	90.3	iPHoP-RF;92.80	Bacteria	Actinobacteriota	Actinomycetia	Mycobacteriales	Mycobacteriaceae	Mycobacterium
MV14_contig_2640	5.35	97.5	blast;93.00 iPHoP-RF;88.20 RaFAH;86.90	Bacteria	Actinobacteriota	Actinomycetia	Mycobacteriales	Micromonosporaceae	Micromonospora
MV14_contig_2640	5.35	93.5	iPHoP-RF;95.40	Bacteria	Actinobacteriota	Actinomycetia	Mycobacteriales	Micromonosporaceae	Actinoplanes
MV14_contig_2640	5.35	92.2	iPHoP-RF;94.40	Bacteria	Actinobacteriota	Actinomycetia	Mycobacteriales	Micromonosporaceae	Catenuloplanes
MV14_contig_2660	1.66	92.6	iPHoP-RF;94.70	Bacteria	Actinobacteriota	Actinomycetia	Streptomycetales	Streptomycetaceae	Streptomyces
MV14_contig_2700	7.08	95.9	iPHoP-RF;97.10 blast;93.90 CRISPR;50.10	Bacteria	Actinobacteriota	Actinomycetia	Streptomycetales	Streptomycetaceae	Streptomyces
MV14_contig_2708	20.44	93.1	iPHoP-RF;95.10 CRISPR;70.30	Bacteria	Actinobacteriota	Actinomycetia	Mycobacteriales	Mycobacteriaceae	Mycobacterium
MV14_contig_2745	4.68	94.5	iPHoP-RF;96.10 CRISPR;67.00	Bacteria	Actinobacteriota	Actinomycetia	Streptomycetales	Streptomycetaceae	Streptomyces
MV14_contig_2745	4.68	94.5	iPHoP-RF;96.10	Bacteria	Actinobacteriota	Actinomycetia	Streptomycetales	Streptomycetaceae	Streptomyces
MV14_contig_2749	9.86	94.5	CRISPR;96.10 blast;91.90 iPHoP-RF;88.50	Bacteria	Actinobacteriota	Actinomycetia	Streptomycetales	Streptomycetaceae	Streptomyces
MV14_contig_28	25.3	98.8	RaFAH;95.00 iPHoP-RF;91.10	Bacteria	Actinobacteriota	Actinomycetia	Mycobacteriales	Mycobacteriaceae	Mycobacterium
MV14_contig_2810	7.13	91.8	iPHoP-RF;94.10	Bacteria	Actinobacteriota	Actinomycetia	Streptomycetales	Streptomycetaceae	Streptomyces
MV14_contig_2828	4.92	90.7	iPHoP-RF;93.10	Bacteria	Proteobacteria	Gammaproteobacteria	Enterobacterales	Vibrionaceae	Vibrio
MV14_contig_317	3.53	95.3	iPHoP-RF;96.70	Bacteria	Actinobacteriota	Actinomycetia	Mycobacteriales	Mycobacteriaceae	Mycobacterium
MV14_contig_322	6.78	92.2	iPHoP-RF;94.40	Bacteria	Actinobacteriota	Actinomycetia	Mycobacteriales	Mycobacteriaceae	Mycobacterium
MV14_contig_329	6.62	93.5	iPHoP-RF;95.40	Bacteria	Proteobacteria	Gammaproteobacteria	Burkholderiales	Burkholderiaceae	Paraburkholderia
MV14_contig_333	10.34	99.3	RaFAH;96.70 iPHoP-RF;90.50	Bacteria	Actinobacteriota	Actinomycetia	Streptomycetales	Streptomycetaceae	Streptomyces
MV14_contig_333	10.34	92.2	iPHoP-RF;94.40	Bacteria	Actinobacteriota	Actinomycetia	Mycobacteriales	Mycobacteriaceae	Mycobacterium
MV14_contig_335	17.37	95.3	iPHoP-RF;96.70	Bacteria	Actinobacteriota	Actinomycetia	Mycobacteriales	Mycobacteriaceae	Mycobacterium
MV14_contig_353	6.16	92.2	iPHoP-RF;94.40	Bacteria	Proteobacteria	Gammaproteobacteria	Burkholderiales	Burkholderiaceae	Caballeronia
MV14_contig_396	3.12	93.9	iPHoP-RF;95.70	Bacteria	Actinobacteriota	Actinomycetia	Mycobacteriales	Mycobacteriaceae	Mycobacterium
MV14_contig_474	23.22	90.7	RaFAH;93.10	Bacteria	Firmicutes	Bacilli	Lactobacillales	Streptococcaceae	Streptococcus
MV14_contig_479	12.5	100	RaFAH;98.40 iPHoP-RF;97.10 blast;93.60 CRISPR;54.50	Bacteria	Actinobacteriota	Actinomycetia	Streptomycetales	Streptomycetaceae	Streptomyces
MV14_contig_481	7.01	95.9	iPHoP-RF;97.10	Bacteria	Proteobacteria	Gammaproteobacteria	SAR86	D2472	SAR86A
MV14_contig_546	6.67	92.2	iPHoP-RF;94.40	Bacteria	Myxococcota	Myxococcia	Myxococcales	Myxococcaceae	Myxococcus
MV14_contig_552	22.68	91.2	RaFAH;93.60	Bacteria	Proteobacteria	Gammaproteobacteria	Pseudomonadales	Moraxellaceae	Acinetobacter
MV14_contig_604	9.39	94.9	iPHoP-RF;96.40	Bacteria	Actinobacteriota	Actinomycetia	Mycobacteriales	Mycobacteriaceae	Mycobacterium
MV14_contig_624	8.79	93.1	iPHoP-RF;95.10	Bacteria	Actinobacteriota	Actinomycetia	Nanopelagicales	CAIYMF01	WLRQ01
MV14_contig_624	8.79	92.6	iPHoP-RF;94.70	Bacteria	Actinobacteriota	Actinomycetia	Nanopelagicales	Nanopelagicaceae
MV14_contig_643	19.46	95.9	iPHoP-RF;97.10	Bacteria	Actinobacteriota	Actinomycetia	Mycobacteriales	Mycobacteriaceae	Mycobacterium
MV14_contig_696	21.49	90.7	iPHoP-RF;93.10	Bacteria	Proteobacteria	Gammaproteobacteria	Burkholderiales	Burkholderiaceae	Ramlibacter
MV14_contig_703	12.75	93.5	iPHoP-RF;95.40	Bacteria	Proteobacteria	Gammaproteobacteria	Xanthomonadales	Rhodanobacteraceae	Dyella
MV14_contig_740	4.39	90.9	blast;93.30 CRISPR;91.30 iPHoP-RF;81.60	Bacteria	Actinobacteriota	Actinomycetia	Mycobacteriales	Micromonosporaceae	Micromonospora
MV14_contig_817	3.63	90.7	iPHoP-RF;93.10	Bacteria	Actinobacteriota	Actinomycetia	Mycobacteriales	Pseudonocardiaceae	Amycolatopsis
MV14_contig_836	6.53	94	RaFAH;86.60 iPHoP-RF;84.50	Bacteria	Actinobacteriota	Actinomycetia	Mycobacteriales	Micromonosporaceae	Micromonospora
MV14_contig_846	11.46	94.9	iPHoP-RF;96.40	Bacteria	Actinobacteriota	Actinomycetia	Mycobacteriales	Mycobacteriaceae	Mycobacterium
MV14_contig_877	2.53	92.6	iPHoP-RF;94.70	Bacteria	Actinobacteriota	Actinomycetia	Mycobacteriales	Mycobacteriaceae	Mycobacterium
MV14_contig_917	7.46	92.6	iPHoP-RF;94.70	Bacteria	Actinobacteriota	Actinomycetia	Mycobacteriales	Pseudonocardiaceae	Actinosynnema
MV14_contig_980	4.95	94.9	iPHoP-RF;96.40	Bacteria	Actinobacteriota	Actinomycetia	Mycobacteriales	Mycobacteriaceae	Mycobacterium
MV14_contig_981	26.02	93.4	blast;95.30 iPHoP-RF;74.80	Bacteria	Proteobacteria	Alphaproteobacteria	Rhizobiales	Rhizobiaceae	Mesorhizobium
MV14_contig_992	3.84	94.9	iPHoP-RF;96.40	Bacteria	Actinobacteriota	Actinomycetia	Streptomycetales	Streptomycetaceae	Streptomyces
MV14_contig_1039	8.48	93.1	iPHoP-RF;95.10	Bacteria	Actinobacteriota	Actinomycetia	Mycobacteriales	Mycobacteriaceae	Mycobacterium
MV14_contig_1045	8.54	90.3	iPHoP-RF;92.80	Bacteria	Bacteroidota	Bacteroidia	Flavobacteriales	UA16	UBA974
MV14_contig_1049	18.06	94.5	iPHoP-RF;96.10	Bacteria	Actinobacteriota	Actinomycetia	Mycobacteriales	Mycobacteriaceae	Mycobacterium
MV14_contig_1051	5.34	92.6	iPHoP-RF;94.70	Bacteria	Actinobacteriota	Actinomycetia	Mycobacteriales	Mycobacteriaceae	Mycobacterium
MV14_contig_1086	2.21	91.8	iPHoP-RF;94.10	Bacteria	Actinobacteriota	Actinomycetia	Mycobacteriales	Pseudonocardiaceae	Actinosynnema
MV14_contig_1110	1.5	91	iPHoP-RF;93.40	Bacteria	Bacteroidota	Bacteroidia	Flavobacteriales	TMED113	GCA-002707245
MV14_contig_1195	2.18	95.9	iPHoP-RF;97.10 blast;91.40 CRISPR;53.20	Bacteria	Actinobacteriota	Actinomycetia	Streptomycetales	Streptomycetaceae	Streptomyces
MV14_contig_1229	6.55	92.6	iPHoP-RF;94.70	Bacteria	Actinobacteriota	Actinomycetia	Actinomycetales	Micrococcaceae	Pseudarthrobacter
MV14_contig_1229	6.55	91	iPHoP-RF;93.40	Bacteria	Actinobacteriota	Actinomycetia	Actinomycetales	Micrococcaceae	Paenarthrobacter
MV14_contig_1235	7.11	95.9	iPHoP-RF;97.10	Bacteria	Bacteroidota	Bacteroidia	Sphingobacteriales	Sphingobacteriaceae	Mucilaginibacter
MV14_contig_1236	4.64	90.7	iPHoP-RF;93.10 CRISPR;65.20	Bacteria	Actinobacteriota	Actinomycetia	Mycobacteriales	Mycobacteriaceae	Mycobacterium
MV14_contig_1247	7.33	95.9	iPHoP-RF;97.10 CRISPR;51.90	Bacteria	Actinobacteriota	Actinomycetia	Mycobacteriales	Mycobacteriaceae	Mycobacterium
MV14_contig_1258	11.4	94.9	iPHoP-RF;96.40 blast;92.00	Bacteria	Proteobacteria	Alphaproteobacteria	Rhizobiales	Rhizobiaceae	Rhizobium
MV14_contig_1372	2.36	93.9	iPHoP-RF;95.70	Bacteria	Actinobacteriota	Actinomycetia	Mycobacteriales	Mycobacteriaceae	Mycobacterium
MV14_contig_1378	1.88	93.9	iPHoP-RF;95.70	Bacteria	Actinobacteriota	Actinomycetia	Mycobacteriales	Mycobacteriaceae	Mycobacterium
MV14_contig_1400	9.09	96.4	iPHoP-RF;96.40 RaFAH;65.80	Bacteria	Actinobacteriota	Actinomycetia	Mycobacteriales	Mycobacteriaceae	Mycobacterium
MV14_contig_1451	9.5	93.9	iPHoP-RF;95.70	Bacteria	Actinobacteriota	Actinomycetia	Mycobacteriales	Mycobacteriaceae	Mycobacterium
MV14_contig_1473	7.56	91.4	iPHoP-RF;93.70	Bacteria	Actinobacteriota	Actinomycetia	Streptomycetales	Streptomycetaceae	Streptomyces
MV14_contig_1489	1.98	91	iPHoP-RF;93.40	Bacteria	Actinobacteriota	Actinomycetia	Mycobacteriales	Mycobacteriaceae	Mycobacterium
MV14_contig_1500	38.5	91.6	blast;93.90 iPHoP-RF;58.40	Bacteria	Nitrospirota	Nitrospiria	Nitrospirales	Nitrospiraceae
MV14_contig_1517	5.23	93.9	iPHoP-RF;95.70	Bacteria	Actinobacteriota	Actinomycetia	Mycobacteriales	Mycobacteriaceae	Mycobacterium
MV14_contig_1553	6.09	95.3	iPHoP-RF;96.70	Bacteria	Actinobacteriota	Actinomycetia	Streptomycetales	Streptomycetaceae	Streptomyces
MV14_contig_1561	6.04	92.6	iPHoP-RF;94.70	Bacteria	Actinobacteriota	Actinomycetia	Mycobacteriales	Mycobacteriaceae	Mycobacterium
MV14_contig_160		95.3	iPHoP-RF;96.70	Bacteria	Actinobacteriota	Actinomycetia	Mycobacteriales	Mycobacteriaceae	Mycobacterium
MV14_contig_1612	5.93	93.5	iPHoP-RF;95.40 blast;91.20 CRISPR;83.90	Bacteria	Actinobacteriota	Actinomycetia	Streptomycetales	Streptomycetaceae	Streptomyces
MV14_contig_175	3.08	90.7	iPHoP-RF;93.10	Bacteria	Proteobacteria	Gammaproteobacteria	Burkholderiales	Burkholderiaceae	Paraburkholderia
MV14_contig_1750	2.4	91.4	iPHoP-RF;93.70	Bacteria	Actinobacteriota	Actinomycetia	Propionibacteriales	Kribbellaceae	Kribbella
MV14_contig_1760	10.51	93.9	RaFAH;94.80 iPHoP-RF;56.80 CRISPR;52.60	Bacteria	Actinobacteriota	Actinomycetia	Streptomycetales	Streptomycetaceae	Streptomyces
MV14_contig_1788	10.54	91.6	blast;93.90	Bacteria	Proteobacteria	Alphaproteobacteria	Rhizobiales	Rhizobiaceae	Mesorhizobium
MV14_contig_1801	23.07	93.9	iPHoP-RF;95.70	Bacteria	Proteobacteria	Gammaproteobacteria	Competibacterales	Competibacteraceae	Competibacter
MV14_contig_1801	23.07	92.2	iPHoP-RF;94.40	Bacteria	Proteobacteria	Gammaproteobacteria	Competibacterales	Competibacteraceae	REEE01
MV14_contig_1801	23.07	91.4	iPHoP-RF;93.70	Bacteria	Proteobacteria	Gammaproteobacteria	Competibacterales	Competibacteraceae	UBA2383
MV14_contig_1847	12.63	95.9	iPHoP-RF;97.10	Bacteria	Actinobacteriota	Actinomycetia	Mycobacteriales	Mycobacteriaceae	Mycobacterium
MV14_contig_1853	3.62	93.9	iPHoP-RF;95.70	Bacteria	Proteobacteria	Gammaproteobacteria	Legionellales	Legionellaceae	Legionella
MV14_contig_1865	9.69	93.9	iPHoP-RF;95.70	Bacteria	Proteobacteria	Gammaproteobacteria	Burkholderiales	Burkholderiaceae	Duganella
MV14_contig_1879	3.9	92.6	iPHoP-RF;94.70	Bacteria	Actinobacteriota	Actinomycetia	Mycobacteriales	Mycobacteriaceae	Rhodococcus
MV14_contig_1909	6.34	96.2	RaFAH;97.30	Bacteria	Actinobacteriota	Actinomycetia	Streptomycetales	Streptomycetaceae	Streptomyces
MV14_contig_1909	6.34	92.2	iPHoP-RF;94.40	Bacteria	Actinobacteriota	Actinomycetia	Mycobacteriales	Mycobacteriaceae	Mycobacterium
MV14_contig_1963	4.29	90.7	blast;93.10 iPHoP-RF;52.80	Bacteria	Actinobacteriota	Actinomycetia	Mycobacteriales	Pseudonocardiaceae	Pseudonocardia
MV14_contig_20	4.04	95.9	iPHoP-RF;97.10	Bacteria	Actinobacteriota	Actinomycetia	Mycobacteriales	Mycobacteriaceae	Mycobacterium
MV14_contig_2099	7.38	94.9	iPHoP-RF;96.40	Bacteria	Bacteroidota	Bacteroidia	Chitinophagales	Chitinophagaceae	Chitinophaga
MV14_contig_2152	6.84	95.9	iPHoP-RF;97.10	Bacteria	Proteobacteria	Alphaproteobacteria	Rhizobiales	Xanthobacteraceae	Bradyrhizobium
MV14_contig_2152	6.84	95.3	iPHoP-RF;96.70	Bacteria	Proteobacteria	Alphaproteobacteria	Rhizobiales	Xanthobacteraceae
MV14_contig_2152	6.84	94.9	iPHoP-RF;96.40	Bacteria	Proteobacteria	Alphaproteobacteria	Rhizobiales	Xanthobacteraceae	Afipia
MV14_contig_2152	6.84	94.9	iPHoP-RF;96.40	Bacteria	Proteobacteria	Alphaproteobacteria	Rhizobiales	Xanthobacteraceae	Nitrobacter
MV14_contig_2156		95.3	iPHoP-RF;96.70	Bacteria	Actinobacteriota	Actinomycetia	Mycobacteriales	Mycobacteriaceae	Mycobacterium
MV14_contig_2199	6.72	93.1	iPHoP-RF;95.10	Bacteria	Proteobacteria	Gammaproteobacteria	Pseudomonadales	Pseudomonadaceae	Pseudomonas
MV14_contig_2199	6.72	91	iPHoP-RF;93.40	Bacteria	Proteobacteria	Gammaproteobacteria	Pseudomonadales	Pseudomonadaceae	Pseudomonas
MV14_contig_22	3.35	95.9	iPHoP-RF;97.10	Bacteria	Actinobacteriota	Actinomycetia	Mycobacteriales	Mycobacteriaceae	Mycobacterium
MV14_contig_2217	2.91	93.4	blast;95.30 iPHoP-RF;87.00 CRISPR;79.20	Bacteria	Actinobacteriota	Actinomycetia	Mycobacteriales	Micromonosporaceae	Micromonospora
MV14_contig_2232	5.21	90.7	iPHoP-RF;93.10	Bacteria	Actinobacteriota	Actinomycetia	Streptomycetales	Streptomycetaceae	Streptomyces
MV14_contig_2280	5.17	91	RaFAH;93.40	Bacteria	Actinobacteriota	Actinomycetia	Streptomycetales	Streptomycetaceae	Streptomyces
MV14_contig_2294	4.75	91.4	iPHoP-RF;93.70	Bacteria	Actinobacteriota	Actinomycetia	Mycobacteriales	Mycobacteriaceae	Mycobacterium
MV14_contig_237	5.39	94.5	iPHoP-RF;96.10	Bacteria	Actinobacteriota	Actinomycetia	Streptomycetales	Streptomycetaceae	Streptomyces
MV14_contig_2450	8.69	93	RaFAH;95.00	Bacteria	Actinobacteriota	Actinomycetia	Streptomycetales	Streptomycetaceae	Streptomyces
MV14_contig_2459	7.9	93.9	iPHoP-RF;95.70	Bacteria	Actinobacteriota	Actinomycetia	Mycobacteriales	Mycobacteriaceae	Mycobacterium
MV14_contig_2469	6.55	92.6	iPHoP-RF;94.70	Bacteria	Proteobacteria	Alphaproteobacteria	Rhizobiales	Rhizobiaceae	Rhizobium
MV14_contig_2486	2.39	95.9	iPHoP-RF;97.10	Bacteria	Actinobacteriota	Actinomycetia	Mycobacteriales	Mycobacteriaceae	Mycobacterium
MV14_contig_2493	3.86	95.4	blast;96.80 iPHoP-RF;51.20	Bacteria	Actinobacteriota	Actinomycetia	Mycobacteriales	Micromonosporaceae	Micromonospora
MV14_contig_2497	8.89	94.5	iPHoP-RF;96.10	Bacteria	Proteobacteria	Gammaproteobacteria	Burkholderiales	Burkholderiaceae	Caballeronia
MV14_contig_2497	8.89	93.9	iPHoP-RF;95.70	Bacteria	Proteobacteria	Gammaproteobacteria	Burkholderiales	Burkholderiaceae	Burkholderia
MV14_contig_2497	8.89	90.7	iPHoP-RF;93.10	Bacteria	Proteobacteria	Gammaproteobacteria	Burkholderiales	Burkholderiaceae	Paraburkholderia
MV14_contig_2529	4.43	95.9	iPHoP-RF;97.10	Bacteria	Actinobacteriota	Actinomycetia	Mycobacteriales	Micromonosporaceae	Actinoplanes
MV14_contig_2529	4.43	93.5	iPHoP-RF;95.40	Bacteria	Actinobacteriota	Actinomycetia	Mycobacteriales	Micromonosporaceae	Micromonospora
MV14_contig_2529	4.43	93.1	iPHoP-RF;95.10	Bacteria	Actinobacteriota	Actinomycetia	Mycobacteriales	Micromonosporaceae	Phytohabitans
MV14_contig_253	3.58	93.5	iPHoP-RF;95.40	Bacteria	Actinobacteriota	Actinomycetia	Streptomycetales	Streptomycetaceae	Streptomyces
MV14_contig_2530	30.61	97	CRISPR;97.90 iPHoP-RF;93.70 blast;93.30	Bacteria	Actinobacteriota	Actinomycetia	Streptomycetales	Streptomycetaceae	Streptomyces
MV14_contig_2599	11.39	90.3	iPHoP-RF;92.80	Bacteria	Actinobacteriota	Actinomycetia	Actinomycetales	Microbacteriaceae	Curtobacterium
MV14_contig_2610	5.01	90.7	iPHoP-RF;93.10	Bacteria	Proteobacteria	Gammaproteobacteria	Burkholderiales	Burkholderiaceae	Paraburkholderia
MV14_contig_2637	6.54	94.5	CRISPR;96.10	Bacteria	Actinobacteriota	Actinomycetia	Streptomycetales	Streptomycetaceae	Streptomyces
MV14_contig_2657	4.94	97.5	iPHoP-RF;93.70 RaFAH;86.10	Bacteria	Actinobacteriota	Actinomycetia	Mycobacteriales	Mycobacteriaceae	Mycobacterium
MV14_contig_271	8.42	94.5	iPHoP-RF;96.10	Bacteria	Actinobacteriota	Actinomycetia	Mycobacteriales	Mycobacteriaceae	Mycobacterium
MV14_contig_271	8.42	91.1	blast;93.50	Bacteria	Actinobacteriota	Actinomycetia	Propionibacteriales	Propionibacteriaceae
MV14_contig_2757	7.85	93.1	iPHoP-RF;95.10	Bacteria	Actinobacteriota	Actinomycetia	Mycobacteriales	Mycobacteriaceae	Mycobacterium
MV14_contig_279	11.33	94.5	iPHoP-RF;96.10	Bacteria	Actinobacteriota	Actinomycetia	Mycobacteriales	Mycobacteriaceae	Mycobacterium
MV14_contig_2798	7.48	92.6	iPHoP-RF;94.70	Bacteria	Myxococcota	Myxococcia	Myxococcales	Myxococcaceae	Myxococcus
MV14_contig_406	3.63	91.8	iPHoP-RF;94.10	Bacteria	Proteobacteria	Alphaproteobacteria	Reyranellales	Reyranellaceae	Reyranella
MV14_contig_416	18.09	91.8	iPHoP-RF;94.10	Bacteria	Actinobacteriota	Actinomycetia	Mycobacteriales	Mycobacteriaceae	Mycobacterium
MV14_contig_459	2.76	95.9	iPHoP-RF;97.10	Bacteria	Actinobacteriota	Actinomycetia	Mycobacteriales	Mycobacteriaceae	Mycobacterium
MV14_contig_515	4.06	93.9	iPHoP-RF;95.70	Bacteria	Myxococcota	Myxococcia	Myxococcales	Myxococcaceae	Corallococcus
MV14_contig_515	4.06	93.9	iPHoP-RF;95.70	Bacteria	Myxococcota	Myxococcia	Myxococcales	Myxococcaceae	Myxococcus
MV14_contig_570	3.72	91.8	iPHoP-RF;94.10	Bacteria	Proteobacteria	Alphaproteobacteria	Rhizobiales	Xanthobacteraceae	Bradyrhizobium
MV14_contig_60	18.73	90.9	blast;93.30 iPHoP-RF;86.70	Bacteria	Actinobacteriota	Actinomycetia	Mycobacteriales	Micromonosporaceae	Actinoplanes
MV14_contig_629	3.53	96.3	CRISPR;97.40 iPHoP-RF;85.40	Bacteria	Actinobacteriota	Actinomycetia	Streptomycetales	Streptomycetaceae	Streptomyces
MV14_contig_64	2.75	95.3	iPHoP-RF;96.70	Bacteria	Actinobacteriota	Actinomycetia	Streptomycetales	Streptomycetaceae	Streptomyces
MV14_contig_645	14.83	92.6	iPHoP-RF;94.70 blast;93.60 CRISPR;67.90	Bacteria	Actinobacteriota	Actinomycetia	Streptomycetales	Streptomycetaceae	Streptomyces
MV14_contig_726	13.1	95.9	iPHoP-RF;97.10	Bacteria	Actinobacteriota	Actinomycetia	Mycobacteriales	Mycobacteriaceae	Mycobacterium
MV14_contig_783	6.71	95.9	iPHoP-RF;97.10	Bacteria	Actinobacteriota	Actinomycetia	Mycobacteriales	Mycobacteriaceae	Mycobacterium
MV14_contig_796	6.63	93.9	iPHoP-RF;95.70	Bacteria	Actinobacteriota	Actinomycetia	Mycobacteriales	Mycobacteriaceae	Mycobacterium
MV14_contig_819	22.88	91.4	blast;93.70 iPHoP-RF;62.50	Bacteria	Nitrospirota	Nitrospiria	Nitrospirales	Nitrospiraceae
MV14_contig_842	8.37	94.5	iPHoP-RF;96.10	Bacteria	Actinobacteriota	Actinomycetia	Mycobacteriales	Mycobacteriaceae	Mycobacterium
MV14_contig_929	2.66	95	CRISPR;96.50 iPHoP-RF;87.00	Bacteria	Actinobacteriota	Actinomycetia	Streptomycetales	Streptomycetaceae	Streptomyces
MV14_contig_953	19.76	93.1	iPHoP-RF;95.10	Bacteria	Actinobacteriota	Actinomycetia	Mycobacteriales	Mycobacteriaceae	Mycobacterium
MV15_contig_100	22.78	99.6	CRISPR;99.60 iPHoP-RF;97.10 blast;93.10	Bacteria	Actinobacteriota	Actinomycetia	Streptomycetales	Streptomycetaceae	Streptomyces
MV15_contig_100	22.78	99.4	CRISPR;99.50 blast;88.40 iPHoP-RF;74.60	Bacteria	Actinobacteriota	Actinomycetia	Streptomycetales	Streptomycetaceae	Streptomyces
MV15_contig_100	22.78	98.7	CRISPR;99.00	Bacteria	Actinobacteriota	Actinomycetia	Actinomycetales	Cellulomonadaceae	Xylanimonas
MV15_contig_100	22.78	98.4	CRISPR;98.80	Bacteria	Actinobacteriota	Actinomycetia	Mycobacteriales	Mycobacteriaceae	Nocardia
MV15_contig_1000	41.54	93.9	iPHoP-RF;95.70	Bacteria	Actinobacteriota	Actinomycetia	Mycobacteriales	Mycobacteriaceae	Mycobacterium
MV15_contig_1193	21.43	95.3	iPHoP-RF;96.70	Bacteria	Proteobacteria	Gammaproteobacteria	Burkholderiales	Burkholderiaceae	Variovorax
MV15_contig_1193	21.43	92.2	iPHoP-RF;94.40	Bacteria	Proteobacteria	Gammaproteobacteria	Burkholderiales	Burkholderiaceae	Ramlibacter
MV15_contig_1310	7.07	93.1	iPHoP-RF;95.10	Bacteria	Proteobacteria	Gammaproteobacteria	Burkholderiales	Burkholderiaceae	Caballeronia
MV15_contig_142	3.45	96.9	RaFAH;91.90 iPHoP-RF;79.00 CRISPR;68.00	Bacteria	Actinobacteriota	Actinomycetia	Streptomycetales	Streptomycetaceae	Streptomyces
MV15_contig_1466	6.63	94.9	iPHoP-RF;96.40	Bacteria	Actinobacteriota	Actinomycetia	Mycobacteriales	Mycobacteriaceae	Mycobacterium
MV15_contig_1487	6.98	91.4	iPHoP-RF;93.70	Bacteria	Actinobacteriota	Actinomycetia	Mycobacteriales	Micromonosporaceae	Phytohabitans
MV15_contig_1547	5.16	94.9	iPHoP-RF;96.40	Bacteria	Actinobacteriota	Actinomycetia	Mycobacteriales	Mycobacteriaceae	Mycobacterium
MV15_contig_1664	2	91.4	iPHoP-RF;93.70	Bacteria	Actinobacteriota	Actinomycetia	Streptomycetales	Streptomycetaceae	Streptomyces
MV15_contig_1834	21.86	94.9	iPHoP-RF;96.40	Bacteria	Actinobacteriota	Actinomycetia	Mycobacteriales	Mycobacteriaceae	Mycobacterium
MV15_contig_1878	5.14	95.9	iPHoP-RF;97.10	Bacteria	Proteobacteria	Gammaproteobacteria	Legionellales	Legionellaceae	Legionella
MV15_contig_2034	3	93.1	iPHoP-RF;95.10	Bacteria	Actinobacteriota	Actinomycetia	Mycobacteriales	Mycobacteriaceae	Mycobacterium
MV15_contig_2189	3.69	93.9	iPHoP-RF;95.70	Bacteria	Firmicutes	Bacilli	Bacillales
MV15_contig_2189	3.69	90.3	iPHoP-RF;92.80	Bacteria	Firmicutes	Bacilli	Bacillales
MV15_contig_2211	6.94	92.2	iPHoP-RF;94.40	Bacteria	Actinobacteriota	Actinomycetia	Actinomycetales	Micrococcaceae	Pseudarthrobacter
MV15_contig_2211	6.94	91	iPHoP-RF;93.40	Bacteria	Actinobacteriota	Actinomycetia	Actinomycetales	Micrococcaceae	Arthrobacter
MV15_contig_224	5.23	94.5	iPHoP-RF;96.10	Bacteria	Actinobacteriota	Actinomycetia	Mycobacteriales	Mycobacteriaceae	Mycobacterium
MV15_contig_2334	9.48	90.2	RaFAH;92.70	Bacteria	Bacteroidota	Bacteroidia	Bacteroidales	Bacteroidaceae	Bacteroides
MV15_contig_2364	11.48	95.9	iPHoP-RF;97.10	Bacteria	Actinobacteriota	Actinomycetia	Mycobacteriales	Mycobacteriaceae	Mycobacterium
MV15_contig_2440	4.27	90.7	iPHoP-RF;93.10	Bacteria	Actinobacteriota	Actinomycetia	Mycobacteriales	Micromonosporaceae	Actinoplanes
MV15_contig_2465	2.45	94.9	iPHoP-RF;96.40	Bacteria	Actinobacteriota	Actinomycetia	Streptomycetales	Streptomycetaceae	Streptomyces
MV15_contig_2472	3.63	91.2	blast;93.60	Bacteria	Actinobacteriota	Actinomycetia	Mycobacteriales	Micromonosporaceae	Micromonospora
MV15_contig_2479	63.08	93.2	blast;95.20 iPHoP-RF;92.80 CRISPR;85.20	Bacteria	Actinobacteriota	Actinomycetia	Streptomycetales	Streptomycetaceae	Streptomyces
MV15_contig_2559	20.77	92.2	iPHoP-RF;94.40	Bacteria	Actinobacteriota	Actinomycetia	Mycobacteriales	Mycobacteriaceae	Mycobacterium
MV15_contig_3	4.1	95.9	iPHoP-RF;97.10	Bacteria	Actinobacteriota	Actinomycetia	Mycobacteriales	Mycobacteriaceae	Mycobacterium
MV15_contig_381	2.79	91.4	iPHoP-RF;93.70	Bacteria	Actinobacteriota	Actinomycetia	Mycobacteriales	Mycobacteriaceae	Mycobacterium
MV15_contig_407	18.76	95.9	iPHoP-RF;97.10 blast;94.00 CRISPR;53.30	Bacteria	Actinobacteriota	Actinomycetia	Mycobacteriales	Mycobacteriaceae	Mycobacterium
MV15_contig_444	6.18	93.1	iPHoP-RF;95.10	Bacteria	Proteobacteria	Gammaproteobacteria	Burkholderiales	Burkholderiaceae	Burkholderia
MV15_contig_574	2.12	93.5	iPHoP-RF;95.40	Bacteria	Actinobacteriota	Actinomycetia	Mycobacteriales	Mycobacteriaceae	Mycobacterium
MV15_contig_590	5	93.9	RaFAH;95.70	Bacteria	Bacteroidota	Bacteroidia	Bacteroidales	Bacteroidaceae	Bacteroides
MV15_contig_681	17.73	90.7	iPHoP-RF;93.10	Bacteria	Proteobacteria	Gammaproteobacteria	Pseudomonadales	Pseudomonadaceae	Pseudomonas
MV15_contig_734	2.3	96.3	iPHoP-RF;93.70 RaFAH;79.40	Bacteria	Actinobacteriota	Actinomycetia	Mycobacteriales	Mycobacteriaceae	Mycobacterium
MV15_contig_933	2.99	93.9	iPHoP-RF;95.70	Bacteria	Actinobacteriota	Actinomycetia	Mycobacteriales	Mycobacteriaceae	Mycobacterium
MV15_contig_1039	7.81	95.3	iPHoP-RF;96.70	Bacteria	Actinobacteriota	Actinomycetia	Mycobacteriales	Mycobacteriaceae	Mycobacterium
MV15_contig_1041	6.99	92.2	iPHoP-RF;94.40	Bacteria	Actinobacteriota	Actinomycetia	Mycobacteriales	Mycobacteriaceae	Rhodococcus
MV15_contig_1041	6.99	91.8	iPHoP-RF;94.10	Bacteria	Actinobacteriota	Actinomycetia	Mycobacteriales	Mycobacteriaceae	Rhodococcus
MV15_contig_1061	15.45	90.7	iPHoP-RF;93.10	Bacteria	Proteobacteria	Alphaproteobacteria	Rhizobiales	Xanthobacteraceae	Bradyrhizobium
MV15_contig_1071	1.69	90.7	iPHoP-RF;93.10	Bacteria	Actinobacteriota	Actinomycetia	Mycobacteriales	Mycobacteriaceae	Mycobacterium
MV15_contig_11	6.76	92.6	iPHoP-RF;94.70	Bacteria	Actinobacteriota	Actinomycetia	Mycobacteriales	Mycobacteriaceae	Mycobacterium
MV15_contig_1105	5.42	91.4	iPHoP-RF;93.70	Bacteria	Actinobacteriota	Actinomycetia	Mycobacteriales	Mycobacteriaceae	Mycobacterium
MV15_contig_1125	12.19	90.8	blast;93.20	Bacteria	Gemmatimonadota	Gemmatimonadetes	Gemmatimonadales	GWC2-71-9
MV15_contig_1166	1.2	94.5	iPHoP-RF;96.10	Bacteria	Actinobacteriota	Actinomycetia	Mycobacteriales	Mycobacteriaceae	Mycobacterium
MV15_contig_1198	2.46	94.5	iPHoP-RF;90.80 RaFAH;78.60	Bacteria	Actinobacteriota	Actinomycetia	Mycobacteriales	Mycobacteriaceae	Mycobacterium
MV15_contig_1215	6.87	94.5	iPHoP-RF;96.10	Bacteria	Bacteroidota	Bacteroidia	Bacteroidales	Bacteroidaceae	Bacteroides
MV15_contig_1224	37.67	92.5	blast;94.60	Bacteria	Nitrospirota	Nitrospiria	Nitrospirales	Nitrospiraceae
MV15_contig_1241	14.65	97.3	CRISPR;98.10 iPHoP-RF;70.20	Bacteria	Bacteroidota	Bacteroidia	Flavobacteriales	Flavobacteriaceae	Flavobacterium
MV15_contig_1254	2.83	94.5	iPHoP-RF;96.10	Bacteria	Actinobacteriota	Actinomycetia	Actinomycetales	Micrococcaceae	Arthrobacter
MV15_contig_1254	2.83	92.6	iPHoP-RF;94.70	Bacteria	Actinobacteriota	Actinomycetia	Mycobacteriales	Mycobacteriaceae	Corynebacterium
MV15_contig_1254	2.83	92.6	iPHoP-RF;94.70	Bacteria	Actinobacteriota	Actinomycetia	Propionibacteriales	Propionibacteriaceae	Arachnia
MV15_contig_1268	2.76	93.1	iPHoP-RF;95.10	Bacteria	Proteobacteria	Gammaproteobacteria	Burkholderiales	Burkholderiaceae	Paraburkholderia
MV15_contig_1269	3.43	90.7	iPHoP-RF;93.10	Bacteria	Actinobacteriota	Actinomycetia	Mycobacteriales	Mycobacteriaceae	Mycobacterium
MV15_contig_1285	3.69	95.9	iPHoP-RF;97.10	Bacteria	Actinobacteriota	Actinomycetia	Mycobacteriales	Mycobacteriaceae	Mycobacterium
MV15_contig_1312	10.37	94.9	iPHoP-RF;96.40	Bacteria	Actinobacteriota	Actinomycetia	Mycobacteriales	Micromonosporaceae	Micromonospora
MV15_contig_1312	10.37	91.4	iPHoP-RF;93.70	Bacteria	Actinobacteriota	Actinomycetia	Mycobacteriales	Micromonosporaceae	Actinoplanes
MV15_contig_1343	5	91.4	iPHoP-RF;93.70	Bacteria	Actinobacteriota	Actinomycetia	Mycobacteriales	Mycobacteriaceae	Mycobacterium
MV15_contig_1356	5.41	90.7	iPHoP-RF;93.10	Bacteria	Actinobacteriota	Actinomycetia	Mycobacteriales	Mycobacteriaceae	Mycobacterium
MV15_contig_1362	1.96	92.6	iPHoP-RF;94.70	Bacteria	Actinobacteriota	Actinomycetia	Streptomycetales	Streptomycetaceae	Streptomyces
MV15_contig_1386	4.06	91.4	iPHoP-RF;93.70	Bacteria	Proteobacteria	Gammaproteobacteria	Burkholderiales	Burkholderiaceae	Paraburkholderia
MV15_contig_14	7.88	93.9	iPHoP-RF;95.70	Bacteria	Proteobacteria	Gammaproteobacteria	Burkholderiales	Burkholderiaceae	Burkholderia
MV15_contig_1403	2.96	95.9	iPHoP-RF;97.10	Bacteria	Actinobacteriota	Actinomycetia	Mycobacteriales	Mycobacteriaceae	Mycobacterium
MV15_contig_1418	1.85	97.9	CRISPR;98.50	Bacteria	Firmicutes	Bacilli	Paenibacillales	Paenibacillaceae	Paenibacillus
MV15_contig_1418	1.85	91.8	CRISPR;94.10	Bacteria	Firmicutes	Bacilli	Paenibacillales	Paenibacillaceae	Paenibacillus
MV15_contig_1458	12.12	93.1	iPHoP-RF;95.10	Bacteria	Actinobacteriota	Actinomycetia	Actinomycetales	Micrococcaceae	Glutamicibacter
MV15_contig_1458	12.12	92.6	iPHoP-RF;94.70	Bacteria	Actinobacteriota	Actinomycetia	Mycobacteriales	Mycobacteriaceae	Mycobacterium
MV15_contig_1486	7.05	93.5	iPHoP-RF;95.40	Bacteria	Actinobacteriota	Actinomycetia	Streptomycetales	Streptomycetaceae	Streptomyces
MV15_contig_1495	2.66	95.9	iPHoP-RF;97.10	Bacteria	Actinobacteriota	Actinomycetia	Mycobacteriales	Mycobacteriaceae	Mycobacterium
MV15_contig_1531	13.11	90.3	iPHoP-RF;92.80	Bacteria	Actinobacteriota	Actinomycetia	Actinomycetales	Dermatophilaceae	UBA4719
MV15_contig_1540	5.85	93.9	iPHoP-RF;95.70	Bacteria	Proteobacteria	Gammaproteobacteria	Pseudomonadales	Pseudomonadaceae	Pseudomonas
MV15_contig_1606	24.95	93.5	iPHoP-RF;95.40	Bacteria	Actinobacteriota	Actinomycetia	Mycobacteriales	Mycobacteriaceae	Mycobacterium
MV15_contig_1643	2.93	92.2	iPHoP-RF;94.40	Bacteria	Actinobacteriota	Actinomycetia	Mycobacteriales	Mycobacteriaceae	Mycobacterium
MV15_contig_1681	5.84	90.3	iPHoP-RF;92.80	Bacteria	Bacteroidota	Bacteroidia	Sphingobacteriales	Sphingobacteriaceae	Pedobacter
MV15_contig_1712	15.19	92.2	iPHoP-RF;94.40	Bacteria	Actinobacteriota	Actinomycetia	Mycobacteriales	Mycobacteriaceae	Mycobacterium
MV15_contig_1740	4.79	93.1	iPHoP-RF;95.10	Bacteria	Actinobacteriota	Actinomycetia	Streptomycetales	Streptomycetaceae	Streptomyces
MV15_contig_1774	9.72	94.5	iPHoP-RF;96.10	Bacteria	Bacteroidota	Bacteroidia	Flavobacteriales	Flavobacteriaceae	Arenibacter
MV15_contig_1774	9.72	93.9	iPHoP-RF;95.70	Bacteria	Bacteroidota	Bacteroidia	Flavobacteriales	Flavobacteriaceae	Maribacter
MV15_contig_1774	9.72	90.3	iPHoP-RF;92.80	Bacteria	Bacteroidota	Bacteroidia	Flavobacteriales	Flavobacteriaceae	Maribacter
MV15_contig_1796	3.51	91.8	iPHoP-RF;94.10	Bacteria	Actinobacteriota	Actinomycetia	Streptomycetales	Streptomycetaceae	Streptomyces
MV15_contig_1803	1.88	95.3	iPHoP-RF;96.70	Bacteria	Actinobacteriota	Actinomycetia	Mycobacteriales	Mycobacteriaceae	Mycobacterium
MV15_contig_1831	2.74	95.9	iPHoP-RF;97.10 blast;91.90 CRISPR;50.20	Bacteria	Actinobacteriota	Actinomycetia	Streptomycetales	Streptomycetaceae	Streptomyces
MV15_contig_184	5.77	92.6	iPHoP-RF;94.70	Bacteria	Actinobacteriota	Actinomycetia	Actinomycetales	Dermatophilaceae	UBA4719
MV15_contig_1844	4.14	95.7	iPHoP-RF;88.50 RaFAH;86.80	Bacteria	Actinobacteriota	Actinomycetia	Streptomycetales	Streptomycetaceae	Streptomyces
MV15_contig_1847	9.36	94.5	iPHoP-RF;96.10	Bacteria	Actinobacteriota	Actinomycetia	Mycobacteriales	Mycobacteriaceae	Mycobacterium
MV15_contig_1889	6.9	93.5	iPHoP-RF;95.40	Bacteria	Actinobacteriota	Actinomycetia	Mycobacteriales	Mycobacteriaceae	Mycobacterium
MV15_contig_1898	6.93	93.5	iPHoP-RF;95.40	Bacteria	Proteobacteria	Alphaproteobacteria	Rhizobiales	Rhizobiaceae	Agrobacterium
MV15_contig_1898	6.93	91	iPHoP-RF;93.40	Bacteria	Proteobacteria	Alphaproteobacteria	Rhizobiales	Rhizobiaceae	Rhizobium
MV15_contig_1916	11.46	95.3	iPHoP-RF;96.70	Bacteria	Actinobacteriota	Actinomycetia	Mycobacteriales	Mycobacteriaceae	Mycobacterium
MV15_contig_193	2.61	90.3	iPHoP-RF;92.80	Bacteria	Actinobacteriota	Actinomycetia	Mycobacteriales	Mycobacteriaceae	Corynebacterium
MV15_contig_1946	6.07	95.9	iPHoP-RF;97.10	Bacteria	Actinobacteriota	Actinomycetia	Mycobacteriales	Pseudonocardiaceae	Actinosynnema
MV15_contig_1946	6.07	95.9	iPHoP-RF;97.10	Bacteria	Actinobacteriota	Actinomycetia	Mycobacteriales	Pseudonocardiaceae	Lentzea
MV15_contig_1946	6.07	94.5	iPHoP-RF;96.10	Bacteria	Actinobacteriota	Actinomycetia	Mycobacteriales	Pseudonocardiaceae	Umezawaea
MV15_contig_1966	19.78	91.6	blast;93.90	Bacteria	Proteobacteria	Alphaproteobacteria	Sphingomonadales	Sphingomonadaceae	Rhizorhabdus
MV15_contig_202	5.03	93.1	iPHoP-RF;95.10	Bacteria	Proteobacteria	Alphaproteobacteria	Rhizobiales	Rhizobiaceae	Mesorhizobium
MV15_contig_2024	4.21	97.8	RaFAH;98.40	Bacteria	Actinobacteriota	Actinomycetia	Streptomycetales	Streptomycetaceae	Streptomyces
MV15_contig_2031	3.75	93.5	iPHoP-RF;95.40	Bacteria	Actinobacteriota	Actinomycetia	Mycobacteriales	Mycobacteriaceae	Mycobacterium
MV15_contig_2035	6.07	90.9	blast;93.30 iPHoP-RF;55.70	Bacteria	Proteobacteria	Alphaproteobacteria	Acetobacterales	Acetobacteraceae	Gluconacetobacter
MV15_contig_2039	9.66	91.2	blast;93.60 iPHoP-RF;62.20	Bacteria	Proteobacteria	Gammaproteobacteria	Burkholderiales	Burkholderiaceae	Janthinobacterium
MV15_contig_2041	7.14	95.9	iPHoP-RF;97.10	Bacteria	Actinobacteriota	Actinomycetia	Streptomycetales	Streptomycetaceae	Streptomyces
MV15_contig_2094	10.93	94.9	iPHoP-RF;96.40	Bacteria	Proteobacteria	Alphaproteobacteria	Rhizobiales	Beijerinckiaceae	Microvirga
MV15_contig_2120	7.3	95.9	iPHoP-RF;97.10	Bacteria	Actinobacteriota	Actinomycetia	Mycobacteriales	Mycobacteriaceae	Mycobacterium
MV15_contig_2124	3.76	94.5	iPHoP-RF;96.10	Bacteria	Proteobacteria	Alphaproteobacteria	Rhizobiales	Xanthobacteraceae	Bradyrhizobium
MV15_contig_2134	13.26	90.3	iPHoP-RF;92.80	Bacteria	Actinobacteriota	Actinomycetia	Mycobacteriales	Mycobacteriaceae	Mycobacterium
MV15_contig_2185	5.98	90.7	iPHoP-RF;93.10	Bacteria	Actinobacteriota	Actinomycetia	Mycobacteriales	Mycobacteriaceae	Mycobacterium
MV15_contig_2233	2.84	95.9	iPHoP-RF;97.10	Bacteria	Actinobacteriota	Actinomycetia	Mycobacteriales	Mycobacteriaceae	Mycobacterium
MV15_contig_2238	3.65	91	blast;93.40 iPHoP-RF;56.80	Bacteria	Myxococcota	Polyangia	Haliangiales	Haliangiaceae	UBA2376
MV15_contig_2287	24.8	93.9	blast;95.70 iPHoP-RF;69.50	Bacteria	Nitrospirota	Nitrospiria	Nitrospirales	Nitrospiraceae
MV15_contig_2293	1.5	93.1	iPHoP-RF;95.10	Bacteria	Actinobacteriota	Actinomycetia	Mycobacteriales	Mycobacteriaceae	Mycobacterium
MV15_contig_2377	4.76	91.4	iPHoP-RF;93.70	Bacteria	Proteobacteria	Gammaproteobacteria	Enterobacterales	Enterobacteriaceae	Xenorhabdus
MV15_contig_2382	3.03	91	iPHoP-RF;93.40	Bacteria	Actinobacteriota	Actinomycetia	Mycobacteriales	Micromonosporaceae	Actinoplanes
MV15_contig_2388		94.7	CRISPR;96.30 iPHoP-RF;73.70	Bacteria	Actinobacteriota	Actinomycetia	Mycobacteriales	Mycobacteriaceae	Mycobacterium
MV15_contig_2413	16.09	93.1	iPHoP-RF;95.10 blast;94.00 CRISPR;84.10	Bacteria	Actinobacteriota	Actinomycetia	Streptomycetales	Streptomycetaceae	Streptomyces
MV15_contig_2434	9.04	93.5	iPHoP-RF;95.40	Bacteria	Actinobacteriota	Actinomycetia	Mycobacteriales	Mycobacteriaceae	Mycobacterium
MV15_contig_2464	12.4	92.6	iPHoP-RF;94.70	Bacteria	Myxococcota	Myxococcia	Myxococcales	Myxococcaceae	Myxococcus
MV15_contig_2483	5.63	95.3	iPHoP-RF;96.70	Bacteria	Actinobacteriota	Actinomycetia	Mycobacteriales	Mycobacteriaceae	Mycobacterium
MV15_contig_250	6.08	92.6	iPHoP-RF;94.70	Bacteria	Actinobacteriota	Actinomycetia	Mycobacteriales	Mycobacteriaceae	Mycobacterium
MV15_contig_2506	5.35	92.2	iPHoP-RF;94.40	Bacteria	Actinobacteriota	Actinomycetia	Mycobacteriales	Mycobacteriaceae	Mycobacterium
MV15_contig_2508	7.55	91.8	iPHoP-RF;94.10	Bacteria	Bacteroidota	Bacteroidia	Sphingobacteriales	Sphingobacteriaceae	Pedobacter
MV15_contig_2512	9.65	95.3	iPHoP-RF;96.70	Bacteria	Proteobacteria	Gammaproteobacteria	Burkholderiales	Burkholderiaceae	Pseudoduganella
MV15_contig_2512	9.65	93.9	iPHoP-RF;95.70	Bacteria	Proteobacteria	Gammaproteobacteria	Burkholderiales	Burkholderiaceae	Massilia
MV15_contig_2512	9.65	93.1	iPHoP-RF;95.10	Bacteria	Proteobacteria	Gammaproteobacteria	Burkholderiales	Burkholderiaceae	Duganella
MV15_contig_2522	6.33	96.4	RaFAH;97.50	Bacteria	Bacteroidota	Bacteroidia	Bacteroidales	Bacteroidaceae	Bacteroides
MV15_contig_2560	6.69	90.4	blast;92.90 iPHoP-RF;52.50	Bacteria	Proteobacteria	Gammaproteobacteria	Steroidobacterales	Steroidobacteraceae	Steroidobacter
MV15_contig_2597	8.81	99.4	RaFAH;93.50 iPHoP-RF;87.60 CRISPR;85.10	Bacteria	Actinobacteriota	Actinomycetia	Streptomycetales	Streptomycetaceae	Streptomyces
MV15_contig_2597	8.81	94.9	CRISPR;96.40	Bacteria	Actinobacteriota	Actinomycetia	Streptomycetales	Streptomycetaceae	Streptomyces
MV15_contig_285	25.73	92.6	iPHoP-RF;94.70	Bacteria	Proteobacteria	Alphaproteobacteria	Rhizobiales	Xanthobacteraceae	Bradyrhizobium
MV15_contig_388	4.42	95.9	iPHoP-RF;97.10	Bacteria	Actinobacteriota	Actinomycetia	Mycobacteriales	Mycobacteriaceae	Mycobacterium
MV15_contig_395	2.74	92.6	iPHoP-RF;94.70	Bacteria	Proteobacteria	Gammaproteobacteria	Pseudomonadales	Pseudomonadaceae	Pseudomonas
MV15_contig_401	10.96	90.7	iPHoP-RF;93.10	Bacteria	Bacteroidota	Bacteroidia	Sphingobacteriales	Sphingobacteriaceae	Pedobacter
MV15_contig_417	18.56	93.9	iPHoP-RF;95.70	Bacteria	Actinobacteriota	Actinomycetia	Mycobacteriales	Mycobacteriaceae	Mycobacterium
MV15_contig_42	10.53	91	iPHoP-RF;93.40	Bacteria	Actinobacteriota	Actinomycetia	Mycobacteriales	Mycobacteriaceae	Mycobacterium
MV15_contig_449	14.99	99.4	CRISPR;99.50 iPHoP-RF;93.40 blast;93.30	Bacteria	Actinobacteriota	Actinomycetia	Streptomycetales	Streptomycetaceae	Streptomyces
MV15_contig_449	14.99	99.1	CRISPR;99.30 iPHoP-RF;82.20	Bacteria	Actinobacteriota	Actinomycetia	Streptomycetales	Streptomycetaceae	Streptomyces
MV15_contig_450	34	92.1	blast;94.30 iPHoP-RF;91.80 CRISPR;76.20	Bacteria	Actinobacteriota	Actinomycetia	Streptomycetales	Streptomycetaceae	Streptomyces
MV15_contig_476		93.1	iPHoP-RF;95.10	Bacteria	Myxococcota	Myxococcia	Myxococcales	Myxococcaceae	Myxococcus
MV15_contig_580	3.77	92.9	RaFAH;87.20 iPHoP-RF;80.00	Bacteria	Actinobacteriota	Actinomycetia	Mycobacteriales	Micromonosporaceae	Micromonospora
MV15_contig_597	4.56	91.8	iPHoP-RF;94.10	Bacteria	Actinobacteriota	Actinomycetia	Mycobacteriales	Mycobacteriaceae	Mycobacterium
MV15_contig_614	3.45	93.8	blast;95.60 iPHoP-RF;75.00	Bacteria	Acidobacteriota	Blastocatellia	Pyrinomonadales	Pyrinomonadaceae
MV15_contig_617	3.81	91.8	iPHoP-RF;94.10	Bacteria	Actinobacteriota	Actinomycetia	Mycobacteriales	Mycobacteriaceae	Mycobacterium
MV15_contig_630	5.98	91.8	iPHoP-RF;94.10	Bacteria	Actinobacteriota	Actinomycetia	Mycobacteriales	Mycobacteriaceae	Mycobacterium
MV15_contig_636	1.87	95.9	iPHoP-RF;97.10	Bacteria	Actinobacteriota	Actinomycetia	Mycobacteriales	Mycobacteriaceae	Mycobacterium
MV15_contig_679	1.56	92.6	iPHoP-RF;94.70	Bacteria	Actinobacteriota	Actinomycetia	Propionibacteriales	Nocardioidaceae	Aeromicrobium
MV15_contig_684	13.49	91	iPHoP-RF;93.40	Bacteria	Actinobacteriota	Actinomycetia	Mycobacteriales	Mycobacteriaceae	Mycobacterium
MV15_contig_690	6.57	92.6	iPHoP-RF;94.70	Bacteria	Proteobacteria	Alphaproteobacteria	Rhizobiales	Rhizobiaceae	Agrobacterium
MV15_contig_706	9.27	94.9	iPHoP-RF;96.40	Bacteria	Proteobacteria	Alphaproteobacteria	Rhizobiales	Xanthobacteraceae	Bradyrhizobium
MV15_contig_718	2.58	91.8	iPHoP-RF;94.10	Bacteria	Actinobacteriota	Actinomycetia	Mycobacteriales	Mycobacteriaceae	Rhodococcus
MV15_contig_761	3.42	94.9	iPHoP-RF;96.40	Bacteria	Proteobacteria	Gammaproteobacteria	Pseudomonadales	Pseudomonadaceae	Pseudomonas
MV15_contig_761	3.42	93.9	iPHoP-RF;95.70	Bacteria	Proteobacteria	Gammaproteobacteria	Pseudomonadales	Pseudomonadaceae	Pseudomonas
MV15_contig_761	3.42	91.8	iPHoP-RF;94.10	Bacteria	Proteobacteria	Gammaproteobacteria	Pseudomonadales	Pseudomonadaceae	Pseudomonas
MV15_contig_771	3.01	94.5	iPHoP-RF;96.10	Bacteria	Actinobacteriota	Actinomycetia	Mycobacteriales	Mycobacteriaceae	Mycobacterium
MV15_contig_81	3.74	92.6	iPHoP-RF;94.70	Bacteria	Proteobacteria	Gammaproteobacteria	Burkholderiales	Burkholderiaceae	Burkholderia
MV15_contig_81	3.74	90.7	iPHoP-RF;93.10	Bacteria	Proteobacteria	Gammaproteobacteria	Burkholderiales	Burkholderiaceae	Paraburkholderia
MV15_contig_811	2.8	95.3	iPHoP-RF;96.70	Bacteria	Actinobacteriota	Actinomycetia	Mycobacteriales	Mycobacteriaceae	Mycobacterium
MV15_contig_812	1.76	94.5	iPHoP-RF;96.10	Bacteria	Actinobacteriota	Actinomycetia	Mycobacteriales	Mycobacteriaceae	Mycobacterium
MV15_contig_822	23.37	99.9	CRISPR;97.70 RaFAH;96.50 iPHoP-RF;96.40 blast;93.90	Bacteria	Actinobacteriota	Actinomycetia	Streptomycetales	Streptomycetaceae	Streptomyces
MV15_contig_838	20.88	92.2	iPHoP-RF;94.40	Bacteria	Proteobacteria	Gammaproteobacteria	Burkholderiales	Burkholderiaceae	Rhodoferax
MV15_contig_844	18.57	91.8	iPHoP-RF;94.10 blast;92.40 CRISPR;65.50	Bacteria	Actinobacteriota	Actinomycetia	Streptomycetales	Streptomycetaceae	Streptomyces
MV15_contig_851	8.28	95.3	iPHoP-RF;96.70	Bacteria	Actinobacteriota	Actinomycetia	Mycobacteriales	Mycobacteriaceae	Mycobacterium
MV15_contig_88	9.08	92.2	iPHoP-RF;94.40	Bacteria	Actinobacteriota	Actinomycetia	Mycobacteriales	Mycobacteriaceae	Mycobacterium
MV15_contig_911	4.87	92.2	iPHoP-RF;94.40	Bacteria	Actinobacteriota	Actinomycetia	Mycobacteriales	Mycobacteriaceae	Mycobacterium
MV15_contig_919	3.53	91.4	iPHoP-RF;93.70	Bacteria	Actinobacteriota	Actinomycetia	Mycobacteriales	Mycobacteriaceae	Mycobacterium
MV15_contig_968	13.1	95.3	iPHoP-RF;96.70	Bacteria	Proteobacteria	Gammaproteobacteria	Burkholderiales	Burkholderiaceae	Variovorax
MV15_contig_1015	4.2	94.5	iPHoP-RF;96.10	Bacteria	Firmicutes	Bacilli	Lactobacillales	Lactobacillaceae	Lactobacillus
MV15_contig_1015	4.2	90.7	iPHoP-RF;93.10	Bacteria	Proteobacteria	Gammaproteobacteria	Legionellales	Legionellaceae	Tatlockia
MV15_contig_1024	27.18	91	iPHoP-RF;93.40	Bacteria	Proteobacteria	Gammaproteobacteria	Pseudomonadales	Pseudomonadaceae	Pseudomonas
MV15_contig_1028	8.02	95.2	iPHoP-RF;95.10 RaFAH;65.60	Bacteria	Actinobacteriota	Actinomycetia	Mycobacteriales	Mycobacteriaceae	Mycobacterium
MV15_contig_1031	6.83	92.2	iPHoP-RF;94.40	Bacteria	Actinobacteriota	Actinomycetia	Mycobacteriales	Mycobacteriaceae	Mycobacterium
MV15_contig_1072	4.41	94.5	iPHoP-RF;96.10	Bacteria	Actinobacteriota	Actinomycetia	Mycobacteriales	Mycobacteriaceae	Mycobacterium
MV15_contig_1073	4.34	93.1	iPHoP-RF;95.10	Bacteria	Proteobacteria	Alphaproteobacteria	Rhizobiales	Rhizobiaceae	Rhizobium
MV15_contig_1145	7.24	93.5	iPHoP-RF;95.40 CRISPR;55.00	Bacteria	Actinobacteriota	Actinomycetia	Mycobacteriales	Mycobacteriaceae	Mycobacterium
MV15_contig_1160	10.51	95.3	iPHoP-RF;96.70	Bacteria	Proteobacteria	Alphaproteobacteria	Rhizobiales	Xanthobacteraceae	Bradyrhizobium
MV15_contig_1160	10.51	91	iPHoP-RF;93.40	Bacteria	Proteobacteria	Alphaproteobacteria	Rhizobiales	Xanthobacteraceae
MV15_contig_1161	6.55	92.6	iPHoP-RF;94.70	Bacteria	Myxococcota	Myxococcia	Myxococcales	Myxococcaceae	Myxococcus
MV15_contig_1161	6.55	91	iPHoP-RF;93.40	Bacteria	Myxococcota	Myxococcia	Myxococcales	Myxococcaceae	Corallococcus
MV15_contig_1170		91.4	iPHoP-RF;93.70	Bacteria	Actinobacteriota	Actinomycetia	Streptomycetales	Streptomycetaceae	Streptomyces
MV15_contig_1180	9.21	95.9	iPHoP-RF;97.10	Bacteria	Actinobacteriota	Actinomycetia	Mycobacteriales	Mycobacteriaceae	Mycobacterium
MV15_contig_1256	5.4	92.6	iPHoP-RF;94.70	Bacteria	Actinobacteriota	Actinomycetia	Mycobacteriales	Mycobacteriaceae	Mycobacterium
MV15_contig_1283	4.47	93.9	iPHoP-RF;95.70	Bacteria	Actinobacteriota	Actinomycetia	Mycobacteriales	Mycobacteriaceae	Mycobacterium
MV15_contig_132		94.5	iPHoP-RF;96.10	Bacteria	Proteobacteria	Alphaproteobacteria	Rhizobiales	Xanthobacteraceae	Bradyrhizobium
MV15_contig_132		91	iPHoP-RF;93.40	Bacteria	Proteobacteria	Alphaproteobacteria	Rhizobiales	Xanthobacteraceae	62-47
MV15_contig_132		90.3	iPHoP-RF;92.80	Bacteria	Proteobacteria	Alphaproteobacteria	Rhizobiales	Xanthobacteraceae
MV15_contig_1320	11.61	95.9	iPHoP-RF;97.10	Bacteria	Proteobacteria	Alphaproteobacteria	Rhizobiales	Rhizobiaceae	Aminobacter
MV15_contig_1320	11.61	95.9	iPHoP-RF;97.10	Bacteria	Proteobacteria	Alphaproteobacteria	Rhizobiales	Rhizobiaceae	Mesorhizobium
MV15_contig_1320	11.61	95.9	iPHoP-RF;97.10	Bacteria	Proteobacteria	Alphaproteobacteria	Rhizobiales	Rhizobiaceae	Pseudaminobacter
MV15_contig_1327	7.01	93.9	iPHoP-RF;95.70	Bacteria	Actinobacteriota	Actinomycetia	Mycobacteriales	Mycobacteriaceae	Mycobacterium
MV15_contig_1375	1.88	93.9	iPHoP-RF;95.70	Bacteria	Actinobacteriota	Actinomycetia	Mycobacteriales	Mycobacteriaceae	Mycobacterium
MV15_contig_1377	2.39	97.8	RaFAH;98.40	Bacteria	Actinobacteriota	Actinomycetia	Streptomycetales	Streptomycetaceae	Streptomyces
MV15_contig_1450	8	91	iPHoP-RF;93.40	Bacteria	Actinobacteriota	Actinomycetia	Mycobacteriales	Mycobacteriaceae	Mycobacterium
MV15_contig_1478	13.04	92.6	iPHoP-RF;94.70 CRISPR;56.50	Bacteria	Actinobacteriota	Actinomycetia	Streptomycetales	Streptomycetaceae	Streptomyces
MV15_contig_1490	10.22	91.6	blast;93.90	Bacteria	Chloroflexota	Dehalococcoidia	UBA2979	UBA2979	SURF-43
MV15_contig_1494	6.82	100	RaFAH;97.40 iPHoP-RF;96.40 CRISPR;92.30 blast;91.10	Bacteria	Actinobacteriota	Actinomycetia	Streptomycetales	Streptomycetaceae	Streptomyces
MV15_contig_1503	27	92.2	blast;94.40	Bacteria	Nitrospirota	Nitrospiria	Nitrospirales	Nitrospiraceae
MV15_contig_1507	12.87	91.8	iPHoP-RF;94.10	Bacteria	Proteobacteria	Gammaproteobacteria	Burkholderiales	Burkholderiaceae	Variovorax
MV15_contig_1525	7.29	90.1	blast;92.60	Bacteria	Actinobacteriota	Actinomycetia	Mycobacteriales	Micromonosporaceae	Micromonospora
MV15_contig_1579	6.47	95.9	iPHoP-RF;97.10	Bacteria	Actinobacteriota	Actinomycetia	Mycobacteriales	Mycobacteriaceae	Mycobacterium
MV15_contig_1584	5.11	90.3	iPHoP-RF;92.80	Bacteria	Actinobacteriota	Actinomycetia	Mycobacteriales	Mycobacteriaceae	Mycobacterium
MV15_contig_1593	5.7	95.9	iPHoP-RF;97.10	Bacteria	Actinobacteriota	Actinomycetia	Mycobacteriales	Pseudonocardiaceae	Actinosynnema
MV15_contig_1593	5.7	95.4	blast;96.80 iPHoP-RF;83.10	Bacteria	Actinobacteriota	Actinomycetia	Mycobacteriales	Pseudonocardiaceae	Lentzea
MV15_contig_1597	12.79	95.9	iPHoP-RF;97.10	Bacteria	Proteobacteria	Alphaproteobacteria	Rhizobiales	Xanthobacteraceae	Bradyrhizobium
MV15_contig_1602	4.43	95.9	iPHoP-RF;97.10	Bacteria	Bacteroidota	Bacteroidia	Sphingobacteriales	Sphingobacteriaceae	Pedobacter
MV15_contig_1640	5.87	91.8	iPHoP-RF;94.10	Bacteria	Actinobacteriota	Actinomycetia	Mycobacteriales	Mycobacteriaceae	Mycobacterium
MV15_contig_1685	2.84	92.6	iPHoP-RF;94.70	Bacteria	Actinobacteriota	Actinomycetia	Mycobacteriales	Mycobacteriaceae	Mycobacterium
MV15_contig_1694	3.74	95.9	iPHoP-RF;97.10	Bacteria	Actinobacteriota	Actinomycetia	Mycobacteriales	Mycobacteriaceae	Mycobacterium
MV15_contig_1706	5.17	90.3	iPHoP-RF;92.80	Bacteria	Actinobacteriota	Actinomycetia	Mycobacteriales	Mycobacteriaceae	Mycobacterium
MV15_contig_1721	2.18	92.2	iPHoP-RF;94.40	Bacteria	Proteobacteria	Alphaproteobacteria	Rhizobiales	Xanthobacteraceae	Bradyrhizobium
MV15_contig_1758	5.54	93.9	iPHoP-RF;95.70	Bacteria	Actinobacteriota	Actinomycetia	Mycobacteriales	Mycobacteriaceae	Rhodococcus
MV15_contig_1797	14.77	91.6	RaFAH;93.90	Bacteria	Bacteroidota	Bacteroidia	Bacteroidales	Bacteroidaceae	Bacteroides
MV15_contig_1826	5.1	91.4	iPHoP-RF;93.70 blast;91.10	Bacteria	Proteobacteria	Gammaproteobacteria	Burkholderiales	Burkholderiaceae	Variovorax
MV15_contig_1843	24.57	91.8	iPHoP-RF;94.10	Bacteria	Proteobacteria	Gammaproteobacteria	Burkholderiales	Burkholderiaceae	Ralstonia
MV15_contig_189	2.91	95.9	iPHoP-RF;97.10	Bacteria	Actinobacteriota	Actinomycetia	Mycobacteriales	Mycobacteriaceae	Mycobacterium
MV15_contig_1900	5.48	95.3	iPHoP-RF;96.70 blast;96.00 CRISPR;87.30	Bacteria	Actinobacteriota	Actinomycetia	Streptomycetales	Streptomycetaceae	Streptomyces
MV15_contig_1939	7.14	96.6	CRISPR;97.60 blast;93.70 iPHoP-RF;91.40	Bacteria	Actinobacteriota	Actinomycetia	Streptomycetales	Streptomycetaceae	Streptomyces
MV15_contig_1964	4.67	93.5	iPHoP-RF;95.40 blast;91.80	Bacteria	Proteobacteria	Gammaproteobacteria	Burkholderiales	Burkholderiaceae	Variovorax
MV15_contig_1964	4.67	93.1	iPHoP-RF;95.10	Bacteria	Proteobacteria	Gammaproteobacteria	Burkholderiales	Burkholderiaceae	Xenophilus
MV15_contig_1970	8.26	94.9	iPHoP-RF;96.40	Bacteria	Actinobacteriota	Actinomycetia	Mycobacteriales	Mycobacteriaceae	Mycobacterium
MV15_contig_1978	6.45	91	iPHoP-RF;93.40	Bacteria	Proteobacteria	Gammaproteobacteria	Burkholderiales	Burkholderiaceae	Caballeronia
MV15_contig_2	1.68	93.9	iPHoP-RF;95.70	Bacteria	Bacteroidota	Bacteroidia	Flavobacteriales	Flavobacteriaceae	Flavobacterium
MV15_contig_2010	4.44	95.3	iPHoP-RF;96.70	Bacteria	Actinobacteriota	Actinomycetia	Mycobacteriales	Mycobacteriaceae	Mycobacterium
MV15_contig_2015	8.49	95.3	iPHoP-RF;96.70	Bacteria	Actinobacteriota	Actinomycetia	Streptomycetales	Streptomycetaceae	Streptomyces
MV15_contig_2021	6.34	96.3	RaFAH;97.40	Bacteria	Actinobacteriota	Actinomycetia	Streptomycetales	Streptomycetaceae	Streptomyces
MV15_contig_2028	3.12	95.9	iPHoP-RF;97.10	Bacteria	Actinobacteriota	Actinomycetia	Mycobacteriales	Mycobacteriaceae	Mycobacterium
MV15_contig_2029	4.99	92.2	iPHoP-RF;94.40	Bacteria	Actinobacteriota	Actinomycetia	Mycobacteriales	Micromonosporaceae	Actinoplanes
MV15_contig_2056	6.28	92.6	iPHoP-RF;94.70	Bacteria	Proteobacteria	Gammaproteobacteria	Burkholderiales	Burkholderiaceae	Variovorax
MV15_contig_2062	5.12	93.5	iPHoP-RF;95.40	Bacteria	Actinobacteriota	Actinomycetia	Streptomycetales	Streptomycetaceae	Streptomyces
MV15_contig_209	10.89	93.8	CRISPR;95.60 blast;91.10 iPHoP-RF;77.10	Bacteria	Actinobacteriota	Actinomycetia	Streptomycetales	Streptomycetaceae	Streptomyces
MV15_contig_2101	11.92	94.9	CRISPR;92.30 RaFAH;76.30	Bacteria	Actinobacteriota	Actinomycetia	Streptomycetales	Streptomycetaceae	Streptomyces
MV15_contig_2123	42.8	93.1	iPHoP-RF;95.10	Bacteria	Actinobacteriota	Actinomycetia	Mycobacteriales	Mycobacteriaceae	Mycobacterium
MV15_contig_2133	11.77	90.9	blast;93.30 iPHoP-RF;84.50	Bacteria	Proteobacteria	Gammaproteobacteria	Burkholderiales	Burkholderiaceae	Variovorax
[truncated: 10,846 more rows]

## Sheet: Supplementary_Table_5
Supplementary Table 5. Kruskal-Wallis rank sum test, Spearman's rank correlation, and Pairwise Wilcox Test for significant Kruskal-Wallis Tests
Kruskal-Wallis rank sum test:
Experimental Variable	Response Variable	vOTU/ASV/Chemistry	Burn Status	Habitat	Timepoint	chi-squared	df	p-value	Significant
Timepoint	DNA Yield (NA values = 0)	vOTU	Control	Chaparral	All (post-fire)	7.4231	2	0.02444	Yes
Timepoint	DNA Yield (NA values = 0)	vOTU	Burn	Chaparral	All (post-fire)	17.669	4	0.001432	Yes
Timepoint	DNA Yield (NA values = 0)	vOTU	Control	Woodland	All (post-fire)	8.7692	2	0.01247	Yes
Timepoint	DNA Yield (NA values = 0)	vOTU	Burn	Woodland	All (post-fire)	23.189	4	0.0001161	Yes
Burn Status	DNA Yield (NA values = 0)	vOTU	All	Chaparral	T3	4.875	1	0.02725	Yes
Burn Status	DNA Yield (NA values = 0)	vOTU	All	Woodland	T3	0.11538	1	0.7341	No
Burn Status	DNA Yield (NA values = 0)	vOTU	All	Chaparral	T4	4.3043	1	0.03802	Yes
Burn Status	DNA Yield (NA values = 0)	vOTU	All	Woodland	T4	0.065361	1	0.7982	No
Burn Status	DNA Yield (NA values = 0)	vOTU	All	Chaparral	T5	0.46809	1	0.4939	No
Burn Status	DNA Yield (NA values = 0)	vOTU	All	Woodland	T5	1.4135	1	0.2345	No
Timepoint	DNA Yield (NA values = 0.49)	vOTU	Control	Chaparral	All (post-fire)	7.4231	2	0.02444	Yes
Timepoint	DNA Yield (NA values = 0.49)	vOTU	Burn	Chaparral	All (post-fire)	17.669	4	0.001432	Yes
Timepoint	DNA Yield (NA values = 0.49)	vOTU	Control	Woodland	All (post-fire)	8.7692	2	0.01247	Yes
Timepoint	DNA Yield (NA values = 0.49)	vOTU	Burn	Woodland	All (post-fire)	23.189	4	0.0001161	Yes
Timepoint	Soil Moisture	Chemistry	All	All	All	77.838	5	2.377e-15	Yes
Burn Status	Acidobacteriota as Host Relative Abundance	vOTU	All	Chaparral	T3	5.0516	1	0.0246	Yes
Burn Status	Actinobacteriota as Host Relative Abundance	vOTU	All	Chaparral	T3	7.3846	1	0.006578	Yes
Burn Status	Bacteroidota as Host Relative Abundance	vOTU	All	Chaparral	T3	0.11538	1	0.7341	No
Burn Status	Firmicutes as Host Relative Abundance	vOTU	All	Chaparral	T3	1.8462	1	0.1742	No
Burn Status	Gemmatimonadota as Host Relative Abundance	vOTU	All	Chaparral	T3	7.1566	1	0.007469	Yes
Burn Status	Myxococcota as Host Relative Abundance	vOTU	All	Chaparral	T3	1.0421	1	0.3073	No
Burn Status	Nitrospirota as Host Relative Abundance	vOTU	All	Chaparral	T3	7.3846	1	0.006578	Yes
Burn Status	Proteobacteria as Host Relative Abundance	vOTU	All	Chaparral	T3	2.3365	1	0.1264	No
Burn Status	Actinobacteriota as Host Relative Abundance	vOTU	All	Woodland	T3	2.8846	1	0.08943	No
Burn Status	Bacteroidota as Host Relative Abundance	vOTU	All	Woodland	T3	1.8462	1	0.1742	No
Burn Status	Cyanobacteria as Host Relative Abundance	vOTU	All	Woodland	T3	5.5548	1	0.01843	Yes
Burn Status	Firmicutes as Host Relative Abundance	vOTU	All	Woodland	T3	1.4135	1	0.2345	No
Burn Status	Gemmatimonadota as Host Relative Abundance	vOTU	All	Woodland	T3	2.9054	1	0.08828	No
Burn Status	Myxococcota as Host Relative Abundance	vOTU	All	Woodland	T3	1.0385	1	0.3082	No
Burn Status	Nitrospirota as Host Relative Abundance	vOTU	All	Woodland	T3	1.4184	1	0.2337	No
Burn Status	Proteobacteria as Host Relative Abundance	vOTU	All	Woodland	T3	3.4904	1	0.06173	No
Burn Status	Acidobacteriota Relative Abundance	ASV	All	Chaparral	T3	7.3846	1	0.006578	Yes
Burn Status	Actinobacteriota Relative Abundance	ASV	All	Chaparral	T3	7.3846	1	0.006578	Yes
Burn Status	Bacteroidota Relative Abundance	ASV	All	Chaparral	T3	1.4135	1	0.2345	No
Burn Status	Firmicutes Relative Abundance	ASV	All	Chaparral	T3	7.3846	1	0.006578	Yes
Burn Status	Myxococcota Relative Abundance	ASV	All	Chaparral	T3	7.3846	1	0.006578	Yes
Burn Status	Nitrospirota Relative Abundance	ASV	All	Chaparral	T3	0.049699	1	0.8236	No
Burn Status	Planctomycetota Relative Abundance	ASV	All	Chaparral	T3	4.1538	1	0.04154	Yes
Burn Status	Proteobacteria Relative Abundance	ASV	All	Chaparral	T3	2.8846	1	0.08943	No
Burn Status	Verrucomicrobiota Relative Abundance	ASV	All	Chaparral	T3	7.3846	1	0.006578	Yes
Burn Status	Acidobacteriota Relative Abundance	ASV	All	Chaparral	T4	7.3846	1	0.006578	Yes
Burn Status	Actinobacteriota Relative Abundance	ASV	All	Chaparral	T4	7.3846	1	0.006578	Yes
Burn Status	Bacteroidota Relative Abundance	ASV	All	Chaparral	T4	2.3365	1	0.1264	No
Burn Status	Firmicutes Relative Abundance	ASV	All	Chaparral	T4	7.3846	1	0.006578	Yes
Burn Status	Myxococcota Relative Abundance	ASV	All	Chaparral	T4	6.5132	1	0.01071	Yes
Burn Status	Nitrospirota Relative Abundance	ASV	All	Chaparral	T4	2	1	0.1573	No
Burn Status	Planctomycetota Relative Abundance	ASV	All	Chaparral	T4	5.6538	1	0.01742	Yes
Burn Status	Proteobacteria Relative Abundance	ASV	All	Chaparral	T4	7.3846	1	0.006578	Yes
Burn Status	Verrucomicrobiota Relative Abundance	ASV	All	Chaparral	T4	7.3846	1	0.006578	Yes
Burn Status	Acidobacteriota Relative Abundance	ASV	All	Chaparral	T5	7	1	0.008151	Yes
Burn Status	Actinobacteriota Relative Abundance	ASV	All	Chaparral	T5	6.0357	1	0.01402	Yes
Burn Status	Bacteroidota Relative Abundance	ASV	All	Chaparral	T5	7	1	0.008151	Yes
Burn Status	Firmicutes Relative Abundance	ASV	All	Chaparral	T5	7	1	0.008151	Yes
Burn Status	Myxococcota Relative Abundance	ASV	All	Chaparral	T5	5.1429	1	0.02334	Yes
Burn Status	Nitrospirota Relative Abundance	ASV	All	Chaparral	T5	3.1429	1	0.07626	No
Burn Status	Planctomycetota Relative Abundance	ASV	All	Chaparral	T5	7	1	0.008151	Yes
Burn Status	Proteobacteria Relative Abundance	ASV	All	Chaparral	T5	7	1	0.008151	Yes
Burn Status	Verrucomicrobiota Relative Abundance	ASV	All	Chaparral	T5	3.2379	1	0.07195	No
Burn Status	Acidobacteriota Relative Abundance	ASV	All	Woodland	T3	6.4904	1	0.01085	Yes
Burn Status	Actinobacteriota Relative Abundance	ASV	All	Woodland	T3	0	1	1	No
Burn Status	Bacteroidota Relative Abundance	ASV	All	Woodland	T3	4.1684	1	0.04118	Yes
Burn Status	Chloroflexota Relative Abundance	ASV	All	Woodland	T3	5.6538	1	0.01742	Yes
Burn Status	Crenarchaeota Relative Abundance	ASV	All	Woodland	T3	0.029255	1	0.8642	No
Burn Status	Firmicutes Relative Abundance	ASV	All	Woodland	T3	1.4135	1	0.2345	No
Burn Status	Myxococcota Relative Abundance	ASV	All	Woodland	T3	1.8462	1	0.1742	No
Burn Status	Planctomycetota Relative Abundance	ASV	All	Woodland	T3	0.72115	1	0.3958	No
Burn Status	Proteobacteria Relative Abundance	ASV	All	Woodland	T3	0	1	1	No
Burn Status	Verrucomicrobiota Relative Abundance	ASV	All	Woodland	T3	1.8462	1	0.1742	No
Burn Status	Acidobacteriota Relative Abundance	ASV	All	Woodland	T4	1.8462	1	0.1742	No
Burn Status	Actinobacteriota Relative Abundance	ASV	All	Woodland	T4	0.72115	1	0.3958	No
Burn Status	Bacteroidota Relative Abundance	ASV	All	Woodland	T4	0.46154	1	0.4969	No
Burn Status	Chloroflexota Relative Abundance	ASV	All	Woodland	T4	3.4904	1	0.06173	No
Burn Status	Crenarchaeota Relative Abundance	ASV	All	Woodland	T4	0.0072623	1	0.9321	No
Burn Status	Firmicutes Relative Abundance	ASV	All	Woodland	T4	6.4904	1	0.01085	Yes
Burn Status	Myxococcota Relative Abundance	ASV	All	Woodland	T4	2.8846	1	0.08943	No
Burn Status	Planctomycetota Relative Abundance	ASV	All	Woodland	T4	1.8462	1	0.1742	No
Burn Status	Proteobacteria Relative Abundance	ASV	All	Woodland	T4	0	1	1	No
Burn Status	Verrucomicrobiota Relative Abundance	ASV	All	Woodland	T4	4.1538	1	0.04154	Yes
Burn Status	Acidobacteriota Relative Abundance	ASV	All	Woodland	T5	5.6538	1	0.01742	Yes
Burn Status	Actinobacteriota Relative Abundance	ASV	All	Woodland	T5	0.028846	1	0.8651	No
Burn Status	Bacteroidota Relative Abundance	ASV	All	Woodland	T5	1.0385	1	0.3082	No
Burn Status	Chloroflexota Relative Abundance	ASV	All	Woodland	T5	4.9093	1	0.02671	Yes
Burn Status	Crenarchaeota Relative Abundance	ASV	All	Woodland	T5	0.0072623	1	0.9321	No
Burn Status	Firmicutes Relative Abundance	ASV	All	Woodland	T5	4.875	1	0.02725	Yes
Burn Status	Myxococcota Relative Abundance	ASV	All	Woodland	T5	1.8462	1	0.1742	No
Burn Status	Planctomycetota Relative Abundance	ASV	All	Woodland	T5	0.46154	1	0.4969	No
Burn Status	Proteobacteria Relative Abundance	ASV	All	Woodland	T5	2.3365	1	0.1264	No
Burn Status	Verrucomicrobiota Relative Abundance	ASV	All	Woodland	T5	0.72368	1	0.3949	No
Timepoint	Actinobacteriota as Host Relative Abundance	vOTU	Burn	Chaparral	T2-T4	6.1688	2	0.04576	Yes
Timepoint	Bacteroidota as Host Relative Abundance	vOTU	Burn	Chaparral	T2-T4	7.8563	2	0.01968	Yes
Timepoint	Firmicutes as Host Relative Abundance	vOTU	Burn	Chaparral	T2-T4	2.7729	2	0.25	No
Timepoint	Myxococcota as Host Relative Abundance	vOTU	Burn	Chaparral	T2-T4	0.99083	2	0.6093	No
Timepoint	Nitrospirota as Host Relative Abundance	vOTU	Burn	Chaparral	T2-T4	3.1688	2	0.2051	No
Timepoint	Proteobacteria as Host Relative Abundance	vOTU	Burn	Chaparral	T2-T4	7.8667	2	0.01958	Yes
Timepoint	Actinobacteriota as Host Relative Abundance	vOTU	Burn	Woodland	All (post-fire)	2.7132	2	0.2575	No
Timepoint	Bacteroidota as Host Relative Abundance	vOTU	Burn	Woodland	All (post-fire)	9.5858	2	0.008288	Yes
Timepoint	Firmicutes as Host Relative Abundance	vOTU	Burn	Woodland	All (post-fire)	1.5607	2	0.4583	No
Timepoint	Myxococcota as Host Relative Abundance	vOTU	Burn	Woodland	All (post-fire)	8.7095	2	0.01285	Yes
Timepoint	Nitrospirota as Host Relative Abundance	vOTU	Burn	Woodland	All (post-fire)	0.2651	2	0.8759	No
Timepoint	Proteobacteria as Host Relative Abundance	vOTU	Burn	Woodland	All (post-fire)	8.4871	2	0.01436	Yes
Timepoint	Acidobacteriota Relative Abundance	ASV	Burn	Chaparral	All (post-fire)	6.0099	4	0.1984	No
Timepoint	Actinobacteriota Relative Abundance	ASV	Burn	Chaparral	All (post-fire)	20.995	4	0.0003174	Yes
Timepoint	Bacteroidota Relative Abundance	ASV	Burn	Chaparral	All (post-fire)	12.227	4	0.01574	Yes
Timepoint	Chloroflexota Relative Abundance	ASV	Burn	Chaparral	All (post-fire)	10.337	4	0.03512	Yes
Timepoint	Crenarchaeota Relative Abundance	ASV	Burn	Chaparral	All (post-fire)	0.805	4	0.9378	No
Timepoint	Firmicutes Relative Abundance	ASV	Burn	Chaparral	All (post-fire)	4.352	4	0.3605	No
Timepoint	Myxococcota Relative Abundance	ASV	Burn	Chaparral	All (post-fire)	11.091	4	0.02556	Yes
Timepoint	Planctomycetota Relative Abundance	ASV	Burn	Chaparral	All (post-fire)	9.8069	4	0.04381	Yes
Timepoint	Proteobacteria Relative Abundance	ASV	Burn	Chaparral	All (post-fire)	6.6215	4	0.1573	No
Timepoint	Verrucomicrobiota Relative Abundance	ASV	Burn	Chaparral	All (post-fire)	5.0689	4	0.2803	No
Timepoint	Acidobacteriota Relative Abundance	ASV	Burn	Woodland	All (post-fire)	9.598	4	0.04777	Yes
Timepoint	Actinobacteriota Relative Abundance	ASV	Burn	Woodland	All (post-fire)	16.057	4	0.002944	Yes
Timepoint	Bacteroidota Relative Abundance	ASV	Burn	Woodland	All (post-fire)	15.976	4	0.003052	Yes
Timepoint	Chloroflexota Relative Abundance	ASV	Burn	Woodland	All (post-fire)	7.2397	4	0.1238	No
Timepoint	Crenarchaeota Relative Abundance	ASV	Burn	Woodland	All (post-fire)	6.7927	4	0.1473	No
Timepoint	Firmicutes Relative Abundance	ASV	Burn	Woodland	All (post-fire)	6.4077	4	0.1707	No
Timepoint	Myxococcota Relative Abundance	ASV	Burn	Woodland	All (post-fire)	7.642	4	0.1056	No
Timepoint	Planctomycetota Relative Abundance	ASV	Burn	Woodland	All (post-fire)	7.0876	4	0.1313	No
Timepoint	Proteobacteria Relative Abundance	ASV	Burn	Woodland	All (post-fire)	10.291	4	0.0358	Yes
Timepoint	Verrucomicrobiota Relative Abundance	ASV	Burn	Woodland	All (post-fire)	0.71875	4	0.949	No
Burn Status	Richness	vOTU	All	Chaparral	T0-T4	11.985	2	0.002497	Yes
Burn Status	Richness	vOTU	All	Woodland	T0-T4	9.9524	2	0.0069	Yes
Burn Status	Richness	ASV	All	Chaparral	T0-T4	0.25095	1	0.6164	No
Burn Status	Richness	ASV	All	Woodland	T0-T4	1.0028	1	0.3166	No
Spearman's rank correlation:
Experimental Variable	Response Variable	vOTU/ASV/Chemistry	Burn Status	Habitat	Timepoint	rho	p-value	Significant
Days After Fire	Actinobacteriota as Host Relative Abundance	vOTU	Burn	Chaparral	All (post-fire)	-0.578006	0.02402	Yes
Days After Fire	Bacteroidota as Host Relative Abundance	vOTU	Burn	Chaparral	All (post-fire)	0.749049	0.00131	Yes
Days After Fire	Proteobacteria as Host Relative Abundance	vOTU	Burn	Chaparral	All (post-fire)	-0.204465	0.4648	No
Days After Fire	Bacteroidota as Host Relative Abundance	vOTU	Burn	Woodland	All (post-fire)	-0.769231	0.000495	Yes
Days After Fire	Myxococcota as Host Relative Abundance	vOTU	Burn	Woodland	All (post-fire)	0.0575647	0.8323	No
Days After Fire	Proteobacteria as Host Relative Abundance	vOTU	Burn	Woodland	All (post-fire)	-0.594398	0.01517	Yes
Days After Fire	Actinobacteriota Relative Abundance	ASV	Burn	Chaparral	All (post-fire)	0.762541	6.169e-07	Yes
Days After Fire	Bacteroidota Relative Abundance	ASV	Burn	Chaparral	All (post-fire)	-0.047565	0.7994	No
Days After Fire	Chloroflexota Relative Abundance	ASV	Burn	Chaparral	All (post-fire)	0.101727	0.5861	No
Days After Fire	Myxococcota Relative Abundance	ASV	Burn	Chaparral	All (post-fire)	-0.155811	0.4026	No
Days After Fire	Planctomycetota Relative Abundance	ASV	Burn	Chaparral	All (post-fire)	0.0773449	0.6792	No
Days After Fire	Acidobacteriota Relative Abundance	ASV	Burn	Woodland	All (post-fire)	-0.433976	0.01308	Yes
Days After Fire	Actinobacteriota Relative Abundance	ASV	Burn	Woodland	All (post-fire)	0.499411	0.003614	Yes
Days After Fire	Bacteroidota Relative Abundance	ASV	Burn	Woodland	All (post-fire)	0.0297144	0.8717	No
Days After Fire	Proteobacteria Relative Abundance	ASV	Burn	Woodland	All (post-fire)	-0.340713	0.05636	No
Pairwise Wilcox Test for significant Kruskal-Wallis Tests:
Experimental Variable	Response Variable	vOTU/ASV/Chemistry	Burn Status	Timepoint	Habitat	Group 1	Group 2	n1	n2	statistic	p-value	p.adj	Significant
Timepoint	Soil Moisture	Chemistry	All	All	All	T0	T1	7	8	25	0.779	1	ns
Timepoint	Soil Moisture	Chemistry	All	All	All	T0	T2	7	8	0	0.000311	0.005	**
Timepoint	Soil Moisture	Chemistry	All	All	All	T0	T3	7	24	0	7.61e-07	1.14e-05	****
Timepoint	Soil Moisture	Chemistry	All	All	All	T0	T4	7	24	4	9.13e-06	0.000137	***
Timepoint	Soil Moisture	Chemistry	All	All	All	T0	T5	7	24	41	0.043	0.642	ns
Timepoint	Soil Moisture	Chemistry	All	All	All	T1	T2	8	8	0	0.000155	0.002	**
Timepoint	Soil Moisture	Chemistry	All	All	All	T1	T3	8	24	0	1.9e-07	2.85e-06	****
Timepoint	Soil Moisture	Chemistry	All	All	All	T1	T4	8	24	3	1.33e-06	2e-05	****
Timepoint	Soil Moisture	Chemistry	All	All	All	T1	T5	8	24	51	0.052	0.772	ns
Timepoint	Soil Moisture	Chemistry	All	All	All	T2	T3	8	24	17	0.000195	0.003	**
Timepoint	Soil Moisture	Chemistry	All	All	All	T2	T4	8	24	182	2.59e-05	0.000388	***
Timepoint	Soil Moisture	Chemistry	All	All	All	T2	T5	8	24	192	1.9e-07	2.85e-06	****
Timepoint	Soil Moisture	Chemistry	All	All	All	T3	T4	24	24	576	6.2e-14	9.3e-13	****
Timepoint	Soil Moisture	Chemistry	All	All	All	T3	T5	24	24	576	6.2e-14	9.3e-13	****
Timepoint	Soil Moisture	Chemistry	All	All	All	T4	T5	24	24	483	2.46e-05	0.000369	***
Dunn's Test for significant Kruskal-Wallis Tests:
Experimental Variable	Response Variable	vOTU/ASV/Chemistry	Burn Status	Timepoint	Habitat	chi-squared	Z-statistic	P-value	P.adjusted	Significant	Comparisons
Burn Status	Richness	vOTU	All	Chaparral	T0-T4	11.9851	1.57643	0.0574629	0.172389	No	Post-Fire Control vs. Burned
Burn Status	Richness	vOTU	All	Chaparral	T0-T4	11.9851	3.38836	0.000351561	0.00105468	Yes	Post-Fire Control vs. Pre-Fire Control
Burn Status	Richness	vOTU	All	Chaparral	T0-T4	11.9851	2.68125	0.0036674	0.0110022	Yes	Burned vs. Pre-Fire Control
Burn Status	Richness	vOTU	All	Woodland	T0-T4	9.95245	1.56603	0.058671	0.176013	No	Post-Fire Control vs. Burned
Burn Status	Richness	vOTU	All	Woodland	T0-T4	9.95245	3.13701	0.000853398	0.00256019	Yes	Post-Fire Control vs. Pre-Fire Control
Burn Status	Richness	vOTU	All	Woodland	T0-T4	9.95245	2.41673	0.00783023	0.0234907	Yes	Burned vs. Pre-Fire Control

## Sheet: Supplementary_Table_6
Supplementary Table 6. Permutational multivariate analyses of variance (PERMANOVA)
Experimental Variable	Response Variable	Plots	Df	SumsOfSqs	R2	F.Model	Pr(>F)	Significant
Burn Status	Soil Chemistry	All	1	27.88	0.03295	3.1691	0.006	Yes
Habitat	Soil Chemistry	All	1	9.25	0.01094	1.0284	0.387	No
Burn Status	vOTU community	All	2	2.6971	0.1306	3.5798	0.001	Yes
Habitat	vOTU community	All	1	1.2161	0.05889	3.2281	0.001	Yes
Plot	vOTU community	All	12	8.6405	0.41841	2.6677	0.001	Yes
Burn Status x Habitat	vOTU community	All	2	1.6694	0.08084	2.2158	0.001	Yes
Burn Status	ASV community	All	1	2.3189	0.12027	13.4467	0.001	Yes
Habitat	ASV community	All	1	1.5816	0.08203	9.1714	0.001	Yes
Plot	ASV community	All	11	9.6462	0.50033	6.8271	0.001	Yes
Burn Status x Habitat	ASV community	All	1	1.0661	0.0553	6.182	0.001	Yes

## Sheet: Supplementary_Table_7
Supplementary Table 7. PERMDISP
Experimental Variable	Response Variable	Plots	Df	SumsOfSqs	Mean Sq	F-statistic	Pr(>F)	Significance
Burn Status	vOTU community distance	All	2	0.028904	0.0144521	6.3567	0.006	Yes
Burn Status	ASV community distance	All	1	0.018059	0.018059	8.4569	0.002	Yes
Burn Status	Soil chemistry distance	All	2	21.627	10.8133	9.5968	0.001	Yes

## Sheet: Supplementary_Table_8
Supplementary Table 8. ASV Relative Abundance Table
OTU_ID	FIRE001	FIRE002	FIRE003	FIRE004	FIRE005	FIRE006	FIRE007	FIRE008	FIRE009	FIRE010	FIRE011	FIRE012	FIRE013	FIRE014	FIRE015	FIRE016	FIRE017	FIRE018	FIRE019	FIRE020	FIRE021	FIRE022	FIRE023	FIRE024	FIRE025	FIRE026	FIRE027	FIRE028	FIRE029	FIRE030	FIRE031	FIRE032	FIRE033	FIRE034	FIRE035	FIRE036	FIRE037	FIRE038	FIRE039	FIRE040	FIRE041	FIRE042	FIRE043	FIRE044	FIRE045	FIRE046	FIRE047	FIRE048	FIRE049
TACGAAGGGGGCTAGCGTTGCTCGGAATCACTGGGCGTAAAGGGTGCGTAGGCGGGTCTTTAAGTCAGGGGTGAAATCCTGGAGCTCAACTCCAGAACTGCCTTTGATACTGAGGATCTTGAGTTCGGGAGAGGTGAGTGGAACTGCGAGTGTAGAGGTGAAATTCGTAGATATTCGCAAGAACACCAGTGGCGAAGGCGGCTCACTGGCCCGATACTGACGCTGAGGCACGAAAGCGTGGGGAGCAAACAGG	3358	4164	3020	6349	6737	4850	3123	2998	3780	6781	6270	4480	4351	4757	4368	7713	5747	5219	3829	3149	3447	4899	5241	4693	2517	4831	2617	7126	8072	5700	843	666	1204	7501	8172	5469	4641	4556	5292	7157	10333	8903	2560	1979	2741	6711	7801	8025	4780
TACGTAGGTGGCAAGCGTTGTCCGGAATTATTGGGCGTAAAGCGCGCGCAGGCGGTCCTTTAAGTCTGATGTGAAAGCCCACGGCTCAACCGTGGAGGGTCATTGGAAACTGGGGGACTTGAGTACAGAAGAGGAAAGCGGAATTCCACGTGTAGCGGTGAAATGCGTAGAGATGTGGAGGAACACCAGTGGCGAAGGCGGCTTTCTGGTCTGTAACTGACGCTGAGGCGCGAAAGCGTGGGGAGCAAACAGG	0	0	0	75	110	91	0	0	0	412	89	49	0	0	54	152	106	117	249	144	130	782	1118	816	10	0	0	22	0	0	0	0	0	0	0	0	534	414	543	394	499	549	7897	4054	5468	6105	7123	8220	0
TACGAAGGGGGCTAGCGTTGCTCGGAATCACTGGGCGTAAAGGGTGCGTAGGCGGGTCTTTAAGTCAGGGGTGAAATCCTGGAGCTCAACTCCAGAACTGCCTTTGATACTGAAGATCTTGAGTTCGGGAGAGGTGAGTGGAACTGCGAGTGTAGAGGTGAAATTCGTAGATATTCGCAAGAACACCAGTGGCGAAGGCGGCTCACTGGCCCGATACTGACGCTGAGGCACGAAAGCGTGGGGAGCAAACAGG	420	417	356	939	1267	989	372	377	440	928	1040	772	430	370	319	863	913	590	192	196	218	249	338	319	347	309	241	443	1446	733	109	114	246	1355	1393	1109	297	318	263	792	819	734	73	0	0	102	0	0	569
TACGTAGGGTGCAAGCGTTGTCCGGAATTATTGGGCGTAAAGAGCTCGTAGGCGGTTTGTTGCGTCGGCTGTGAAATCCCGAGGCTCAACCTCGGGTCTGCAGTCGATACGAGCAAACTAGAGTGTTGCAGGGGAGACTGGAATTCCTGGTGTAGCGGTGAAATGCGCAGATATCAGGAGGAACACCGGTGGCGAAGGCGGGTCTCTGGGCAACAACTGACGCTGAGGAGCGAAAGCGTGGGGAGCGAACAGG	0	8	0	0	0	0	0	0	0	0	17	0	0	0	8	0	0	0	0	0	0	0	0	0	0	0	0	0	0	80	0	0	0	0	0	0	12	25	0	0	20	7	25	55	0	0	38	0	0
TACGTAGGGCGCAAGCGTTATCCGGAATTATTGGGCGTAAAGAGCTCGTAGGCGGTTTGTCGCGTCTGCCGTGAAAGTCCGGGGCTCAACTCCGGATCTGCGGTGGGTACGGGCAGACTAGAGTGATGTAGGGGAGACTGGAATTCCTGGTGTAGCGGTGAAATGCGCAGATATCAGGAGGAACACCGATGGCGAAGGCAGGTCTCTGGGCATTAACTGACGCTGAGGAGCGAAAGCATGGGGAGCGAACAGG	0	0	0	0	0	0	0	0	0	16	0	0	0	0	0	0	0	0	0	0	0	0	0	0	0	0	0	0	0	0	0	0	0	0	0	0	15	23	0	21	15	25	0	49	0	0	0	0	0
TACGTAGGTGGCAAGCGTTGTCCGGAATTATTGGGCGTAAAGCGCGCGCAGGTGGTTCCTTAAGTCTGATGTGAAAGCCCACGGCTCAACCGTGGAGGGTCATTGGAAACTGGGGAACTTGAGTGCAGAAGAGGAAAGTGGAATTCCAAGTGTAGCGGTGAAATGCGTAGAGATTTGGAGGAACACCAGTGGCGAAGGCGACTTTCTGGTCTGTAACTGACACTGAGGCGCGAAAGCGTGGGGAGCAAACAGG	0	0	0	0	0	0	0	0	0	0	0	0	0	0	0	0	0	0	0	0	0	0	60	0	0	0	0	0	0	0	0	0	0	0	0	0	0	0	0	0	0	0	0	0	0	0	0	0	0
TACGTAGGTGGCAAGCGTTGTCCGGAATTATTGGGCGTAAAGCGCGCGCAGGTGGTTCTTTAAGTCTGATGTGAAAGCCCACGGCTCAACCGTGGAGGGTCATTGGAAACTGGGGAACTTGAGTGCAGAAGAGGAAAGTGGAATTCCAAGTGTAGCGGTGAAATGCGTAGAGATTTGGAGGAACACCAGTGGCGAAGGCGACTTTCTGGTCTGTAACTGACACTGAGGCGCGAAAGCGTGGGGAGCAAACAGG	20	0	0	134	167	247	14	23	13	283	96	55	0	20	24	117	126	129	203	419	183	663	884	572	0	0	0	20	0	24	0	0	0	0	0	0	117	145	198	46	70	56	13308	8096	8418	3707	3844	6641	11
TACGAAGGGGGCTAGCGTTGCTCGGAATCACTGGGCGTAAAGGGTGCGTAGGCGGGTCTTTAAGTCAGGGGTGAAATCCTGGAGCTCAACTCCAGAACTGCCTTTGATACTGAGGATCTTGAGTTCGGGAGAGGTGAGTGGAACTGCGAGTGTAGAGGTGAAATTCGTAGATATTCGCAAGAACACCAGTGGCGAAGGCGGCTCACTGGCCCGGTACTGACGCTGAGGTGCGAAAGCGTGGGGAGCAAACAGG	390	447	443	671	800	581	446	573	505	606	688	491	569	479	502	965	691	608	392	331	381	637	614	694	0	426	0	256	151	386	0	0	0	170	191	0	0	0	0	222	146	196	0	0	0	0	0	0	495
TACGTAGGTGGCAAGCGTTGTCCGGAATTATTGGGCGTAAAGCGCGCGCAGGCGGTCCTTTAAGTCTGATGTGAAAGCCCACGGCTCAACCGTGGAGGGTCATTGGAAACTGGGGGACTTGAGTGCAGAAGAGGAAAGCGGAATTCCACGTGTAGCGGTGAAATGCGTAGAGATGTGGAGGAACACCAGTGGCGAAGGCGGCTTTCTGGTCTGTAACTGACGCTGAGGCGCGAAAGCGTGGGGAGCAAACAGG	0	0	0	80	0	0	0	0	0	97	0	0	0	0	0	74	53	79	0	0	0	415	474	320	0	0	0	0	0	0	0	0	0	0	0	0	145	128	129	229	173	217	3149	1337	746	2755	2637	2882	0
TACGTAGGTGGCAAGCGTTGTCCGGAATTATTGGGCGTAAAGCGCGCGCAGGCGGTCCTTTAAGTCTGATGTGAAAGCCCACGGCTCAACCGTGGAGGGTCATTGGAAACTGGGGGACTTGAGTACAGAAGAGAAGAGTGGAATTCCACGTGTAGCGGTGAAATGCGTAGAGATGTGGAGGAACACCAGTGGCGAAGGCGACTCTTTGGTCTGTAACTGACGCTGAGGCGCGAAAGCGTGGGGAGCAAACAGG	0	0	0	0	0	0	0	0	0	0	0	0	0	0	0	0	0	0	0	0	0	0	0	0	0	0	0	0	0	0	0	0	0	0	0	0	0	0	0	0	0	0	0	0	0	0	0	0	0
TACGAAGGGGGCTAGCGTTGCTCGGAATCACTGGGCGTAAAGCGCACGTAGGCGGCTTCTTAAGTCAGGGGTGAAATCCTGGAGCTCAACTCCAGAACTGCCCTTGATACTGAGGAGCTCGAGTCCGGAAGAGGTGAGTGGAACTGCGAGTGTAGAGGTGAAATTCGTAGATATTCGCAAGAACACCAGTGGCGAAGGCGGCTCACTGGTCCGGTACTGACGCTGAGGTGCGAAAGCGTGGGGAGCAAACAGG	55	31	45	548	565	615	35	33	27	980	741	474	52	39	62	819	837	1118	127	98	72	984	922	967	43	0	59	404	1436	240	26	0	0	895	1075	980	231	217	280	1648	1822	1729	84	0	0	769	1122	973	89
TACAGAGGGTGCGAGCGTTAATCGGAATTACTGGGCGTAAAGCGCGCGTAGACGGTTTTGTAAGTCAGATGTGAAATCCCTGGGCTCAACCTGGGAACTGCATTTGAGACTGCATGGCTAGAGTATCGAAGAGGGAAGTGGAATTTCCGGTGTAGCGGTGAAATGCGTAGATATCGGAAGGAACACCAGTGGCGAAAGCGACTTCCTGGTCGAATACTGACGTTCATGTGCGAAAGCGTGGGGAGCAAACAGG	372	388	425	857	1024	587	334	440	379	676	737	593	313	317	375	791	448	582	287	423	328	339	260	200	290	917	349	2006	1638	163	154	144	169	1019	1654	1267	252	342	380	541	599	661	431	282	324	163	173	135	551
TACGTAGGGTGCAAGCGTTGTCCGGAATTATTGGGCGTAAAGAGCGTGTAGGCGGCCCCATTAGTCCGCTGTGAAAGTCCAGGGCTCAACCCTGGAATGCCGGTGGATACTGTGGGGCTAGAGTCCGGAAGGGGCGAGTGGAATTCCTGGTGTAGCGGTGAAATGCGCAGATATCAGGAGGAACACCAATGGCGAAGGCAGCTCGCTGGGACGTGACTGACGCTGAGACGCGAAAGCGTGGGGAGCAAACAGG	251	321	307	245	332	207	242	231	279	245	247	167	383	400	442	393	348	326	184	266	158	276	370	417	256	358	191	172	763	230	119	58	109	601	578	514	1794	1062	1464	1374	1787	1680	859	685	823	1055	1538	1578	307
TACAGAGGGTGCGAGCGTTAATCGGAATTACTGGGCGTAAAGCGCGCGTAGACGGTTTTGTAAGTCAGATGTGAAATCCCTGGGCTCAACCTGGGAACTGCATTTGAAACTGCATGGCTAGAGTATCGAAGAGGGAAGTGGAATTTCCGGTGTAGCGGTGAAATGCGTAGATATCGGAAGGAACACCAGTGGCGAAAGCGACTTCCTGGTCGAATACTGACGTTCATGTGCGAAAGCGTGGGGAGCAAACAGG	664	592	552	515	741	358	589	714	554	568	579	446	638	575	432	523	341	315	410	527	397	189	169	141	333	918	440	1226	1246	60	121	130	175	925	1342	1179	380	491	565	236	212	263	497	436	387	64	104	52	854
TACGTAGGGTGCGAGCGTTAATCGGAATTACTGGGCGTAAAGCGTGCGCAGGCGGTTCGTTAAGACAGATGTGAAATCCCCGGGCTTAACCTGGGAACTGCATTTGTGACTGGCGAGCTAGAGTATGGCAGAGGGGGGTAGAATTCCACGTGTAGCAGTGAAATGCGTAGAGATGTGGAGGAATACCGATGGCGAAGGCAGCCCCCTGGGCCAATACTGACGCTCATGCACGAAAGCGTGGGGAGCAAACAGG	480	648	488	285	309	181	552	430	470	236	357	212	1053	807	812	277	189	332	602	728	835	129	76	69	167	994	251	606	579	1011	107	97	63	568	452	429	605	531	580	267	334	231	292	221	394	51	67	94	709
TACGTAGGGGGCAAGCGTTGTCCGGAATCATTGGGCGTAAAGAGCGTGTAGGCGGCTCGGTAAGTCCGCTGTGAAAGTCCAGGGCTCAACCCTGGAATGCCGGTGGAAACTGTCGAGCTAGAGTCCGGAAGAGGCGAGTGGAATTCCTGGTGTAGCGGTGAAATGCGCAGATATCAGGAGGAACACCAATGGCGAAGGCAGCTCGCTGGGACGGTACTGACGCTGAGACGCGAAAGCGTGGGGAGCAAACAGG	325	312	197	333	449	226	211	292	262	317	389	251	413	442	449	432	534	571	460	371	423	402	603	496	177	877	153	304	442	253	75	0	56	538	410	295	1217	963	1279	1038	1193	1246	762	596	1053	954	1080	1000	284
TACGTAGGGGGCAAGCGTTGTCCGGAATCATTGGGCGTAAAGCGCGTGTAGGCGGCTTGGTAAGTCCGCTCTGAAAGCCCGGGGCTCAACCCCGGGAGGCGGGTGGATACTGTCAAGCTCGAGTCCGGAAGAGGCGAGTGGAATTCCTGGTGTAGCGGTGAAATGCGCAGATATCAGGAGGAACACCAATGGCGAAGGCAGCTCGCTGGGACGTGACTGACGCTGAGACGCGAAAGCGTGGGGAGCAAACAGG	199	241	193	96	83	0	205	191	280	89	79	0	264	333	266	103	74	108	338	305	287	148	156	196	112	222	126	373	138	232	58	18	0	91	168	94	1403	887	1619	376	697	449	822	626	888	1203	1174	1284	229
TACGGAGGGGGCTAGCGTTGTTCGGAATTACTGGGCGTAAAGCGCACGTAGGCGGCTTTGTAAGTTAGAGGTGAAAGCCCGGGGCTCAACTCCGGAATTGCCTTTAAGACTGCATCGCTAGAATTGTGGAGAGGTAAGTGGAATTCCGAGTGTAGAGGTGAAATTCGTAGATATTCGGAAGAACACCAGTGGCGAAGGCGACTTACTGGACACATATTGACGCTGAGGTGCGAAAGCGTGGGGAGCAAACAGG	0	18	0	0	15	0	6	0	0	0	0	0	0	0	0	0	0	0	0	0	6	8	0	0	0	12	0	0	0	143	0	0	0	33	0	0	25	12	47	33	41	30	0	0	0	0	0	0	12
TACGTAGGGTGCAAGCGTTGTCCGGAATTATTGGGCGTAAAGAGCGTGTAGGCGGCCCGATTAGTCCGCTGTGAAAGTCCAGGGCTCAACCCTGGAATGCCGGTGGATACTGTCGGGCTAGAGTCCGGAAGGGGCGAGTGGAATTCCTGGTGTAGCGGTGAAATGCGCAGATATCAGGAGGAACACCAATGGCGAAGGCAGCTCGCTGGGACGTGACTGACGCTGAGACGCGAAAGCGTGGGGAGCAAACAGG	131	124	121	360	373	230	81	153	92	168	315	270	175	150	108	427	415	567	118	93	80	500	476	1016	82	78	102	89	830	90	0	0	43	636	596	534	330	420	388	1787	1835	2100	265	452	314	1573	1945	1817	122
TACGAAGGGGGCTAGCGTTGCTCGGAATCACTGGGCGTAAAGGGTGCGTAGGCGGGTCTTTAAGTCAGGGGTGAAATCCTGGAGCTCAACTCCAGAACTGCCTTTGATACTGAGGATCTTGAGTACGGGAGAGGTGAGTGGAACTGCGAGTGTAGAGGTGAAATTCGTAGATATTCGCAAGAACACCAGTGGCGAAGGCGGCTCACTGGCCCGTTACTGACGCTGAGGCACGAAAGCGTGGGGAGCAAACAGG	315	518	354	287	453	354	414	453	391	365	375	325	525	600	570	428	413	329	348	416	424	198	210	163	146	1119	189	760	456	259	88	0	101	333	430	234	601	423	568	211	310	242	126	0	70	45	140	65	527
TACGTAGGGTGCGAGCGTTGTCCGGAATTACTGGGCGTAAAGAGCTCGTAGGTGGTTTGTCGCGTTGTCCGTGAAATTCCCTGGCTTAACTGGGGGCGTGCGGGCGATACGGGCAGACTGGAGTACTGCAGGGGAGACTGGAATTCCTGGTGTAGCGGTGGAATGCGCAGATATCAGGAGGAACACCGGTGGCGAAGGCGGGTCTCTGGGCAGTAACTGACGCTGAGGAGCGAAAGCGTGGGGAGCGAACAGG	256	360	280	423	442	277	274	262	252	348	357	267	422	452	450	474	475	368	809	865	907	649	355	507	91	1049	102	1345	538	205	63	28	19	516	506	251	664	503	918	833	1052	753	1098	853	1265	385	467	441	287
TACGTAGGGGGCTAGCGTTGTCCGGAATCATTGGGCGTAAAGCGCGTGTAGGCGGTCCGGTAAGTCCGCTGTGAAAGTCGGGGGCTCAACCCTCGGATGCCGGTGGATACTGTCGGGCTTGAGTACGGAAGAGGCGAGTGGAATTCCTGGTGTAGCGGTGAAATGCGCAGATATCAGGAGGAACACCAATTGCGAAGGCAGCTCGCTGGGACGTTACTGACGCTGAGACGCGAAAGCGTGGGGAGCAAACAGG	0	75	0	32	66	0	73	0	0	0	0	0	71	0	0	0	0	0	0	194	111	0	0	0	0	0	0	0	0	198	0	0	41	0	0	0	89	90	102	58	98	64	54	0	0	146	152	164	0
TACGTAGGTGGCAAGCGTTGTCCGGAATTATTGGGCGTAAAGCGCGCGCAGGTGGTTTCTTAAGTCTGATGTGAAAGCCCACGGCTCAACCGTGGAGGGTCATTGGAAACTGGGGAACTTGAGTGCAGAAGAGGAAAGTGGAATTCCACGTGTAGCGGTGAAATGCGTAGAGATGTGGAGGAACACCAGTGGCGAAGGCGACTTTCTGGTCTGTAACTGACACTGAGGCGCGAAAGCGTGGGGAGCAAACAGG	0	0	0	31	26	0	0	0	0	34	18	0	0	0	0	51	24	41	0	16	0	84	147	177	0	0	0	36	0	38	0	0	0	0	0	0	0	0	0	0	0	0	0	88	0	317	69	137	0
TACGAAGGGGGCTAGCGTTGCTCGGAATCACTGGGCGTAAAGGGTGCGTAGGCGGGTCTTTAAGTCAGGGGTGAAATCCTGGAGCTCAACTCCAGAACTGCCTTTGATACTGAGGATCTTGAGTTCGGGAGAGGTGAGTGGAACTGCGAGTGTAGAGGTGAAATTCGTAGATATTCGCAAGAACACCAGTGGCGAAGGCGGCTCACTGGCCCGATACTGACGCTGAGGTGCGAAAGCGTGGGGAGCAAACAGG	296	341	380	486	481	411	303	385	410	429	539	303	435	517	476	595	548	471	369	335	383	404	278	359	0	268	0	179	0	386	0	0	0	0	188	0	0	0	0	113	116	124	0	0	0	0	0	0	406
TACGAAGGGGGCTAGCGTTGCTCGGAATCACTGGGCGTAAAGCGCACGTAGGCGGACTCTTAAGTCGGTGGTGAAATCCTGGAGCTCAACTCCAGAACTGCCTTCGATACTGAGAGTCTCGAGTCCGGGAGAGGTGAGTGGAACTGCGAGTGTAGAGGTGAAATTCGTAGATATTCGCAAGAACACCAGTGGCGAAGGCGGCTCACTGGCCCGGTACTGACGCTGAGGTGCGAAAGCGTGGGGAGCAAACAGG	249	107	180	127	138	148	85	204	156	154	158	90	123	167	145	168	144	143	159	182	65	93	43	87	158	113	70	86	233	373	0	0	52	223	232	164	0	105	102	0	70	108	67	0	0	0	0	17	129
TACGAAGGGGGCTAGCGTTGTTCGGAATTACTGGGCGTAAAGCGCGTGTAGGCGGGTCTTTAAGTCAGGGGTGAAATGCCAAGGCTCAACCTTGGAACTGCCTTTGATACTGGAGATCTTGAGTCCGGGAGAGGTGAGTGGAATTGCGAGTGTAGAGGTGAAATTCGTAGATATTCGCAAGAACACCAGTGGCGAAGGCGGCTCACTGGCCCGGAACTGACGCTGAGACGCGAAAGCGTGGGGAGCAAACAGG	347	456	375	322	518	260	348	354	334	333	435	316	772	714	616	334	365	344	337	354	334	172	189	135	106	328	189	157	198	0	87	47	0	195	173	237	339	324	243	129	125	151	0	18	98	0	0	51	506
TACGTAGGGTGCGAGCGTTGTCCGGAATTACTGGGCGTAAAGAGCTCGTAGGTGGTTTGTCGCGTTGTTCGTGAAAACCGGGGGCTTAACCCTCGGCGTGCGGGCGATACGGGCAGACTGGAGTACTGCAGGGGAGACTGGAATTCCTGGTGTAGCGGTGGAATGCGCAGATATCAGGAGGAACACCGGTGGCGAAGGCGGGTCTCTGGGCAGTAACTGACGCTGAGGAGCGAAAGCGTGGGGAGCGAACAGG	270	364	269	306	354	270	286	331	287	363	267	257	568	687	756	450	546	376	806	802	992	480	330	410	45	875	50	1036	341	157	0	8	38	267	291	196	514	407	688	784	873	805	528	474	532	373	355	404	378
GACGAAGGGGGCTAGCGTTGTTCGGAATTACTGGGCGTAAAGCGAGTGTAGGTGGTTGTCCAAGTTGGATGTGAAAGCCTTGAGCTCAACTCAAGAAATGCATTCAGGACTGGGCGGCTAGAGGACCGGAGAGGATAGTGGAATTCCCAGTGTAGTGGTGAAATACGTAGAGATTGGGAAGAACACCAGTGGCGAAGGCGGCTATCTGGACGGTTTCTGACACTAAGACTCGAAAGCGTGGGGAGCAAACAGG	0	0	0	564	667	293	0	36	0	534	409	373	0	91	56	573	1064	419	0	55	0	190	304	275	48	142	55	206	884	161	0	13	35	876	679	721	49	25	83	498	586	402	76	44	83	51	90	72	80
TACGAAGGGGGCTAGCGTTGCTCGGAATCACTGGGCGTAAAGCGCACGTAGGCGGATTGCTAAGTCAGGGGTGAAATCCTGGAGCTCAACTCCAGAACTGCCTTTGATACTGGCGACCTTGAGTCCGGGAGAGGTGAGTGGAACTGCGAGTGTAGAGGTGAAATTCGTAGATATTCGCAAGAACACCAGTGGCGAAGGCGGCTCACTGGCCCGGTACTGACGCTGAGGTGCGAAAGCGTGGGGAGCAAACAGG	0	39	0	294	301	137	0	0	24	380	329	160	0	0	43	541	404	387	70	143	0	762	841	1097	0	0	0	47	221	230	0	0	0	176	222	176	41	36	29	462	577	496	0	0	0	460	412	238	0
TACGTAGGGTGCAAGCGTTAATCGGAATTACTGGGCGTAAAGCGTGCGCAGGCGGTCCGCTAAGACAGATGTGAAATCCCCGGGCTTAACCTGGGAACTGCATTTGTGACTGGCGGGCTAGAGTATGGCAGAGGGGGGTAGAATTCCACGTGTAGCAGTGAAATGCGTAGAGATGTGGAGGAATACCGATGGCGAAGGCAGCCCCCTGGGCCAATACTGACGCTCATGCACGAAAGCGTGGGGAGCAAACAGG	161	242	233	153	169	109	272	243	205	151	225	149	523	418	442	170	95	173	380	371	349	93	58	34	117	722	115	491	186	365	0	0	65	215	212	116	444	315	369	164	173	127	185	0	189	64	0	46	301
TACGTAGGGTGCAAGCGTTAATCGGAATTACTGGGCGTAAAGCGTGCGCAGGCGGTTTTGTAAGTCTGTCGTGAAATCCCCGGGCTCAACCTGGGAATTGCGATGGAGACTGCAAGGCTAGAATCTGGCAGAGGGGGGTAGAATTCCACGTGTAGCAGTGAAATGCGTAGAGATGTGGAGGAACACCGATGGCGAAGGCAGCCCCCTGGGTCAAGATTGACGCTCATGCACGAAAGCGTGGGGAGCAAACAGG	145	145	120	110	168	71	87	105	113	148	96	150	0	71	89	125	567	65	116	289	128	79	61	59	49	71	147	948	174	385	31	26	46	161	196	131	27	95	0	55	45	67	102	52	0	53	87	89	160
GACGTAGGGGGCCAGCGTTGCTCGGAATTACTGGGTGTAAAGGGTTCGTAGGCGGTGTGGCAAGTCGGGAGTGAAATCTCTGGGCTCAACCCAGGGGCTGCTTCCGAAACTGCCGTGCTAGAGTGTGGGAGAGGCGCGTGGAATTGCAGGTGTAGCGGTGAAATGCGTAGATATCTGCAGGAACACCCGTGGCGAAAGCGGCGCGCTGGACCACTACTGACGCTGAGGAACGAAAGCTAGGGGAGCAAACAGG	0	0	0	410	517	131	0	30	0	569	363	245	0	31	0	904	783	484	26	65	0	384	437	611	20	30	27	112	936	102	0	0	0	840	787	721	92	94	98	520	746	537	47	21	0	128	134	101	28
CACGTAGGGCGCAAGCGTTGTCCGGAATCATTGGGCGTAAAGAGCTCGTAGGTGGTTTGTCACGTCTGCTGTGAAAACTCGGGGCTTAACCCCGAGCTTGCAGTGGATACGGGCAGACTAGAGGTAGGTAGGGGAGAATGGAATTCCCGGTGTAGCGGTGAAATGCGCAGATATCGGGAGGAACACCGGTGGCGAAGGCGGTTCTCTGGGCCTTACCTGACACTGAGGAGCGAAAGCGTGGGGAGCGAACAGG	295	325	245	113	82	92	252	242	356	93	116	66	683	663	510	89	76	113	740	775	841	186	175	101	115	668	126	159	43	33	0	26	16	83	43	39	1111	976	1395	105	194	163	802	871	1037	36	62	33	278
TACAGAGGGTGCAAGCGTTAATCGGAATTACTGGGCGTAAAGCGTGCGTAGACGGTTACATAAGTCGGGTGTGAAAGCCCCGGGCTCAACCTGGGAATTGCATTCGAGACTGCGTAGCTAGGGTGCGGAAGAGGGAAGCGGAATTTCCGGTGTAGCGGTGAAATGCGTAGATATCGGAAGGAACACCAGTGGCGAAAGCGGCTTCCTGGTCCAGCACCGACGTTCAGGCACGAAAGCGTGGGGAGCAAACAGG	205	231	167	432	298	214	162	166	153	263	442	210	235	249	221	363	242	285	227	197	207	235	190	202	132	234	113	343	918	230	36	30	30	652	684	597	191	215	259	408	480	428	245	336	145	104	166	146	279
TACGTAGGGGGCAAGCGTTGTCCGGAATTATTGGGCGTAAAGCGCGCGCAGGCGGTCATTTAAGTCTGGTGTATAAACCAAGGGCTCAACCTTTGGACGCATTGGAAACTGGGTGACTGGAGTGTAGGAGAGGAAAGTGGAATTCCACGTGTAGCGGTGAAATGCGTAGAGATGTGGAGGAACACCAGTGGCGAAGGCGACTTTCTGGCCTATAACTGACGCTGAGGCGCGAAAGCGTGGGGAGCAAACAGG	36	70	42	90	144	64	33	73	69	64	131	66	60	76	85	162	126	248	536	647	609	359	636	594	12	63	23	180	0	132	0	0	0	7	0	0	0	10	0	0	0	0	32	0	0	34	0	203	56
TACGTAGGGTGCGAGCGTTGTCCGGAATTATTGGGCGTAAAGAGCTCGTAGGCGGCTTGTCGCGTCGGATGTGAAAGCCCGGGGCTTAACTCCGGGTCTGCATTCGATACGGGCAGGCTAGAGTGTGGTAGGGGAGATCGGAATTCCTGGTGTAGCGGTGAAATGCGCAGATATCAGGAGGAACACCGGTGGCGAAGGCGGATCTCTGGGCCATTACTGACGCTGAGGAGCGAAAGCGTGGGGAGCGAACAGG	170	217	187	655	361	382	219	173	201	535	460	424	336	266	295	493	424	427	338	399	335	703	529	555	63	0	111	122	489	0	0	68	64	321	292	269	236	163	146	696	853	571	177	176	339	823	1229	1311	194
TACGTAGGGTGCAAGCGTTGTCCGGAATCATTGGGCGTAAAGCGCGCGTAGGTGGTCATGTAAGTCCGCTGTGAAAGTCAAAGGCTCAACCTTTGAAAGCCGGTGGATACTGCATGACTAGAGTACGGAAGAGGCGAGTGGAATTCCTGGTGTAGCGGTGGAATGCGCAGATATCAGGAGGAACACCAATAGCGAAGGCAGCTCGCTGGGACGTTACTGACACTGAGGCGCGAAAGCGTGGGGAGCGAACAGG	372	358	305	70	51	58	512	385	368	39	43	57	592	629	763	79	0	82	765	786	803	65	58	39	114	820	114	293	31	121	27	22	68	56	57	24	1292	1210	1448	115	117	163	979	927	1152	49	62	108	550
TACGTAGGGTGCGAGCGTTGTCCGGAATTATTGGGCGTAAAGAGCTCGTAGGCGGTTTGTCGCGTCGGCTGTGAAAACTGGAGGCTTAACCTTCAGCGTGCAGTCGATACGGGCAGACTTGAGTTCGGTAGGGGAGACTGGAATTCCTGGTGTAGCGGTGAAATGCGCAGATATCAGGAGGAACACCGGTGGCGAAGGCGGGTCTCTGGGCCGATACTGACGCTGAGGAGCGAAAGCGTGGGGAGCGAACAGG	0	0	0	113	125	105	0	0	41	263	560	131	0	0	0	186	120	138	108	91	102	339	516	446	0	0	0	351	120	72	0	0	0	65	81	101	44	51	52	279	400	331	498	429	622	1946	2177	1706	0
TACAGAGGGTGCGAGCGTTAATCGGAATTACTGGGCGTAAAGCGCGCGTAGACGGTTTTGTAAGTCAGATGTGAAATCCCTGGGCTCAACCTGGGAACTGCATTTGATACTGCATGGCTAGAGTATCGAAGAGGGAAGTGGAATTTCCGGTGTAGCGGTGAAATGCGTAGATATCGGAAGGAACACCAGTGGCGAAAGCGACTTCCTGGTCGAATACTGACGTTCATGTGCGAAAGCGTGGGGAGCAAACAGG	152	177	144	407	588	319	120	183	159	354	398	423	128	107	128	410	205	235	97	159	120	210	115	112	127	694	99	843	1257	157	57	0	53	918	1106	835	82	92	174	266	321	298	175	129	0	0	106	75	263
TACGAAGGGGGCTAGCGTTGCTCGGAATCACTGGGCGTAAAGCGCACGTAGGCGGATTGTTAAGTCAGGGGTGAAATCCTGGAGCTCAACTCCAGAACTGCCTTTGATACTGACGGTCTTGAGTCCGGGAGAGGTGAGTGGAACTGCGAGTGTAGAGGTGAAATTCGTAGATATTCGCAAGAACACCAGTGGCGAAGGCGGCTCACTGGCCCGGTACTGACGCTGAGGTGCGAAAGCGTGGGGAGCAAACAGG	56	72	50	300	593	299	47	66	42	380	319	327	40	71	67	434	612	490	59	46	50	314	378	469	58	0	67	40	986	84	37	53	0	1292	890	866	100	72	71	481	593	532	0	0	0	88	233	177	72
TACGTAGGGCGCAAGCGTTGTCCGGAATTATTGGGCGTAAAGAGCTCGTAGGCGGCCTGTCGCGTCCGCTGTGAAATCCTGGGGCTTAACCCCGGGCGTGCAGTGGATACGGGCTGGCTAGAGGCAGGCAGGGGAGAACGGAATTCCCGGTGTAGCGGTGAAATGCGCAGATATCGGGAGGAACACCGGTGGCGAAGGCGGTTCTCTGGGCCTGTTCTGACGCTGAGGAGCGAAAGCGTGGGGAGCAAACAGG	141	238	217	392	468	220	187	154	173	382	397	314	343	438	371	309	384	228	376	460	409	332	422	223	37	656	85	505	188	0	0	0	17	197	165	192	474	308	435	313	274	362	253	431	520	106	105	104	182
TACGTAGGGCGCAAGCGTTGTCCGGAATTATTGGGCGTAAAGAGCTCGTAGGCGGCCTGTTGCGTCCGCTGTGAAATCCCAGGGCTTAACCCTGGGCCTGCAGTGGATACGGGCAGGCTAGAGGCAGGCAGGGGAGAACGGAATTCCCGGTGTAGCGGTGAAATGCGCAGATATCGGGAGGAACACCGGTGGCGAAGGCGGTTCTCTGGGCCTGTTCTGACGCTGAGGAGCGAAAGCGTGGGGAGCAAACAGG	197	204	160	593	784	419	172	164	187	622	562	530	300	370	344	621	610	789	364	376	366	720	561	486	50	173	87	208	359	0	51	35	0	338	313	269	301	284	440	550	786	736	193	133	431	313	472	537	240
TACGAAGGGGGCTAGCGTTGCTCGGAATCACTGGGCGTAAAGGGTGCGTAGGCGGGTCTTTAAGTCAGGGGTGAAATCCTGGAGCTCAACTCCAGAACTGCCTTTGATACTGAGGATCTTGAGTTCGGGAGAGGTGAGTGGAACTGCGAGTGTAGAGGTGAAATTCGTAGATATTCGCAAGAACACCAGTGGCGAAGGCGGCTCACTGGCCCGGAACTGACGCTGAGACGCGAAAGCGTGGGGAGCAAACAGG	238	303	259	365	350	298	243	248	262	296	349	271	385	521	357	491	360	292	185	147	164	157	148	106	0	312	0	163	0	168	0	0	0	0	0	0	0	0	0	0	0	0	0	0	0	0	0	0	278
TACGTAGGGTGCGAGCGTTGTCCGGAATTACTGGGCGTAAAGAGCTCGTAGGTGGTTTGTCGCGTTGTTCGTGAAAACTCACAGCTTAACTGTGGGCGTGCGGGCGATACGGGCAGACTGGAGTACTGCAGGGGAGACTGGAATTCCTGGTGTAGCGGTGGAATGCGCAGATATCAGGAGGAACACCGGTGGCGAAGGCGGGTCTCTGGGCAGTAACTGACGCTGAGGAGCGAAAGCGTGGGGAGCGAACAGG	0	0	0	245	167	0	0	0	0	184	138	143	0	0	0	292	147	203	0	0	0	213	149	172	0	0	0	445	278	96	0	0	0	271	390	222	64	44	54	691	1080	998	43	0	142	216	288	183	0
TACGTAGGGTGCGAGCGTTGTCCGGAATTACTGGGCGTAAAGAGCTCGTAGGTGGTTTGTCGCGTTGTTCGTGAAAACTCACAGCTCAACTGTGGGCGTGCGGGCGATACGGGCAGACTGGAGTACTGCAGGGGAGACTGGAATTCCTGGTGTAGCGGTGGAATGCGCAGATATCAGGAGGAACACCGGTGGCGAAGGCGGGTCTCTGGGCAGTAACTGACGCTGAGGAGCGAAAGCGTGGGGAGCGAACAGG	80	0	0	173	192	135	0	56	60	192	170	134	74	62	96	290	217	152	61	91	90	183	104	116	0	79	0	695	279	194	0	0	0	268	291	224	60	54	101	641	763	732	35	0	0	257	252	288	74
TACGGAGGGGGCTAGCGTTGTTCGGAATTACTGGGCGTAAAGCGCACGTAGGCGGCTTTGTAAGTTAGAGGTGAAAGCCCGGGGCTCAACTCCGGAATTGCCTTTAAGACTGCATCGCTAGAATTGTGGAGAGGTGAGTGGAATTCCGAGTGTAGAGGTGAAATTCGTAGATATTCGGAAGAACACCAGTGGCGAAGGCGACTCACTGGACACATATTGACGCTGAGGTGCGAAAGCGTGGGGAGCAAACAGG	0	0	0	0	0	0	0	0	0	0	0	0	0	0	0	0	0	0	0	0	0	0	0	0	0	0	0	0	0	0	0	0	0	0	0	0	0	0	0	0	0	0	0	0	0	0	0	0	0
TACGTAGGGGGCAAGCGTTGTCCGGATTTATTGGGCGTAAAGAGCGTGTAGGCGGTTAGGTAGGTCCGTTGTGAAAACTCGAGGCTCAACCTCGAGACGCCGATGGAAACCATCTGACTAGAGTCCGGAAGAGGAGAGTGGAATTCCTGGTGTAGCGGTGAAATGCGCAGATATCAGGAAGAACACCCGTGGCTAAGGCGGCTCTCTAGTACGTGACTGACGCTGAGACGCGAAAGCGTGGGGAGCGAACAGG	15	0	0	73	55	71	17	0	25	61	54	42	0	26	40	83	128	101	117	149	41	145	79	93	28	68	20	225	214	289	10	46	10	118	207	126	147	179	158	536	744	519	286	309	325	511	392	698	37
TACGAAGGGGGCGAGCGTTGTTCGGATTTACTGGGCGTAAAGGGCGCGCAGGCGGTCATTTTTGTCGAGTGTGAAAGCCCCGGGCTTAACCTGGGAACTGCGCTCGAAACGGGATGACTAGAGATCGGGAGAGGAGAGTGGAATTCCCAGTGTAGAGGTGAAATTCGTAGATATTGGGAAGAACACCGGTGGCGAAGGCGGCTCTCTGGACCGATACTGACGCTGAGGCGCGAAAGCGTGGGGAGCAAACAGG	0	0	0	211	181	64	0	0	0	199	334	77	0	0	4	314	198	145	15	25	12	254	317	469	0	0	29	43	565	50	14	6	0	435	389	301	29	22	42	414	486	368	17	84	0	270	317	278	0
TACGTAGGGGGCAAGCGTTGTCCGGAATCATTGGGCGTAAAGAGCGTGTAGGTGGCCCGGTCAGTCCGCCGTGAAAGTCCAGGGCTCAACCCTGGAATGCCGGTGGATACTGCCGGGCTGGAGTCCGGAAGAGGCGAGTGGAATTCCTGGTGTAGCGGTGAAATGCGCAGATATCAGGAGGAACACCAATGGCGAAGGCAGCTCGCTGGGACGGTACTGACACTGAGACGCGAAAGCGTGGGGAGCAAACAGG	0	26	0	53	0	0	0	0	0	0	97	0	0	0	26	46	59	287	139	211	56	194	173	157	28	0	0	0	132	112	0	0	0	109	98	39	171	101	283	379	367	341	1685	744	1202	974	1260	1524	0
TACGAAGGGGGCTAGCGTTGCTCGGAATCACTGGGCGTAAAGGGTGCGTAGGCGGGTCTTTAAGTCAGAGGTGAAATCCTGGAGCTCAACTCCAGAACTGCCTTTGATACTGAGGATCTTGAGTTCGGGAGAGGTGAGTGGAACTGCGAGTGTAGAGGTGAAATTCGTAGATATTCGCAAGAACACCAGTGGCGAAGGCGGCTCACTGGCCCGATACTGACGCTGAGGCACGAAAGCGTGGGGAGCAAACAGG	159	181	120	238	353	193	110	115	147	287	232	218	136	183	189	292	600	194	0	0	0	97	134	169	0	403	0	164	375	562	0	0	0	356	357	300	0	0	0	0	192	0	0	0	0	0	0	0	202
TACGTAGGGGGCAAGCGTTGTCCGGAATCATTGGGCGTAAAGAGCGCGTAGGCGGCCCTGTAAGTCCGCTGTGAAAGTCAAGGGCTCAACCCTTGAATGCCGGTGGATACTGCAGGGCTAGAGTCCGGAAGAGGCGAGTGGAATTCCTGGTGTAGCGGTGAAATGCGCAGATATCAGGAGGAACACCGATGGCGAAGGCAGCTCGCTGGGACGGTACTGACGCTGAGGCGCGAAAGCGTGGGGAGCAAACAGG	0	0	0	0	0	0	0	0	0	0	0	0	9	12	0	0	0	0	30	0	0	0	0	0	0	0	0	0	40	0	4	0	0	23	25	0	75	61	92	75	114	74	196	61	52	36	35	69	0
TACAGGGGGGGCAAGCGTTGTTCGGAATTACTGGGCGTAAAGGGCTCGTAGGTGGCCAACTAAGTCAGACGTGAAATCCCTCAGCTTAACTGGGGAACTGCGTCTGATACTGGATGGCTTGAGTTTGGGAGAGGGATGCGGAATTCCAGGTGTAGCGGTGAAATGCGTAGATATCTGGAGGAACACCGGTGGCGAAGGCGGCATCCTGGACCAACACTGACACTGAGGAGCGAAAGCCAGGGGAGCAAACGGG	129	218	164	115	121	108	127	145	221	99	124	145	181	156	138	168	152	184	168	264	147	75	55	108	0	98	0	102	287	367	18	0	0	161	160	128	31	0	45	65	80	82	88	131	13	29	50	0	224
TACGAGGGGGGCGAGCGTTGTTCGGAATTATTGGGCGTAAAGGGTGCGTAGGCGGTTTGGTAAGTCTTGTGTGAAATCTTCGGGCTCAACTCGAAGTCTGCATGAGAAACTGCCGGGCTTGAGTGTGGGAGAGGTGAGTGGAATTCCCGGTGTAGCGGTGAAATGCGTAGATATCGGGAGGAACACCTGTGGCGAAAGCGGCTCACTGGACCACAACTGACGCTGAGGCACGAAAGCTAGGGGAGCAAACAGG	141	151	181	158	212	87	143	194	193	155	179	111	278	191	157	138	121	136	137	128	98	64	59	46	43	410	0	367	193	197	30	0	26	130	163	99	157	92	93	154	156	112	0	35	53	19	34	12	298
TACGTAGGGTCCGAGCGTTGTCCGGAATTATTGGGCGTAAAGGGCTCGTAGGCGGTTCGTCGCGTCGGGAGTGAAAACTCGGAGCTCAACTCCGAGCCTGCTTCCGATACGGGCGGACTAGAGGTAGGCAGGGGAGAGCGGAACTCCTGGTGTAGCGGTGGAATGCGCAGATATCAGGAAGAACACCGGTGGCGAAGGCGGCTCTCTGGGCCTTACCTGACGCTGAGGAGCGAAAGCGTGGGTAGCGAACAGG	0	22	0	186	127	94	19	0	0	159	149	131	0	17	19	312	162	152	23	38	67	412	480	520	0	0	0	127	151	51	0	0	0	161	173	140	115	87	125	562	990	746	395	267	313	1666	1649	2003	13
TACGAAGGGGGCTAGCGTTGCTCGGAATCACTGGGCGTAAAGCGCACGTAGGCGGCTTCTTAAGTCAGGGGTGAAATCCTGGAGCTCAACTCCAGAACTGCCTTTGATACTGAGGATCTTGAGTTCGGGAGAGGTGAGTGGAACTGCGAGTGTAGAGGTGAAATTCGTAGATATTCGCAAGAACACCAGTGGCGAAGGCGGCTCACTGGCCCGATACTGACGCTGAGGCACGAAAGCGTGGGGAGCAAACAGG	0	0	0	325	338	311	0	0	0	336	380	284	0	0	0	433	305	304	110	110	0	398	353	345	0	0	0	191	100	198	0	0	0	66	110	0	0	0	0	90	155	118	0	0	0	0	0	0	199
TACGTAGGGCGCAAGCGTTGTCCGGAATTATTGGGCGTAAAGAGCTCGTAGGCGGCTTGTCACGTCGGTTGTGAAAGCCCGGGGCTTAACCCCGGGTCTGCAGTCGATACGGGCAGGCTAGAGTGTGGTAGGGGAGATCGGAATTCCTGGTGTAGCGGTGAAATGCGCAGATATCAGGAGGAACACCGGTGGCGAAGGCGGATCTCTGGGCCATTACTGACGCTGAGGAGCGAAAGCGTGGGGAGCGAACAGG	0	0	0	47	41	53	0	0	0	47	47	0	0	0	0	56	46	0	0	0	0	74	66	349	0	0	0	48	0	0	0	0	0	23	49	26	0	51	0	430	447	475	55	0	62	197	235	287	0
TACGTAGGGGGCAAGCGTTGTCCGGAATCATTGGGCGTAAAGCGCGTGTAGGCGGTCCGGTAAGTCGGCTGTGAAAGTCCAGGGCTCAACCCTGGGATGCCGGTCGATACTGCCGGACTAGAGTTCGGAAGAGGCGAGTGGAATTCCCGGTGTAGCGGTGAAATGCGCAGATATCGGGAGGAACACCAATGGCGAAGGCAGCTCGCTGGGACGTTACTGACGCTGAGACGCGAAAGCGTGGGGAGCAAACAGG	0	0	0	0	0	0	0	0	0	0	0	0	0	0	0	0	0	0	0	0	0	0	0	0	0	0	0	0	0	0	0	0	0	0	0	0	0	0	0	0	0	0	0	0	0	0	0	0	0
TACGAAGGGGGCTAGCGTTGCTCGGAATCACTGGGCGTAAAGCGCACGTAGGCGGATCTTTAAGTCAGGGGTGAAATCCTGGAGCTCAACTCCAGAACTGCCTTTGATACTGGGGATCTCGAGTCCGGAAGAGGTGAGTGGAACTCCGAGTGTAGAGGTGAAATTCGTAGATATTCGGAAGAACACCAGTGGCGAAGGCGGCTCACTGGTCCGGTACTGACGCTGAGGTGCGAAAGCGTGGGGAGCAAACAGG	62	53	68	123	160	127	54	84	54	174	140	145	41	42	80	160	184	135	89	61	29	132	142	108	67	54	63	92	342	93	96	21	29	349	307	255	80	72	59	253	283	191	20	43	77	80	87	44	106
TACAGAGGGTGCGAGCGTTGTTCGGAATCATTGGGCGTAAAGCGCTTGTAGGCGGCTTGTTAAGTCGCGTGTGAAATCCCTTGGCTCAACCAAGGAAGTGCGCGCGAAACTGGCGAGCTCGAGTGCCGGAGAGGGTCGCGGAATTCCCGGTGTAGAGGTGAAATTCGTAGATATCGGGAGGAACACCAGTGGCGAAGGCGGCGACCTGGACGGACACTGACGCTGAGACGCGAAAGCGTGGGGAGCAAACAGG	0	0	0	99	82	71	0	0	0	89	168	42	0	20	0	178	145	220	81	41	52	221	202	458	12	0	0	70	258	33	0	0	0	107	152	126	55	26	25	177	233	232	137	84	68	336	365	266	9
TACGTAGGGCGCAAGCGTTGTCCGGAATTATTGGGCGTAAAGAGCTCGTAGGCGGCTTGTCACGTCGGGTGTGAAAGCCCGGGGCTTAACCCCGGGTCTGCATTCGATACGGGCTAGCTAGAGTGTGGTAGGGGAGATCGGAATTCCTGGTGTAGCGGTGAAATGCGCAGATATCAGGAGGAACACCGGTGGCGAAGGCGGATCTCTGGGCCATTACTGACGCTGAGGAGCGAAAGCGTGGGGAGCGAACAGG	60	76	30	0	0	0	35	46	71	0	0	0	170	144	147	0	0	0	128	131	149	0	0	73	33	32	32	20	0	0	0	16	0	0	0	34	1016	894	895	68	67	74	112	218	338	0	29	0	74
TACGTAGGGCGCAAGCGTTGTCCGGAATTATTGGGCGTAAAGAGCTCGTAGGCGGCCTGTTGCGTCCGCTGTGAAATCCCAGGGCTTAACCCTGGGCCTGCAGTGGATACGGGCAGGCTAGAGGCAGGCAGGGGAGAACGGAATTCCCGGTGTAGCGGTGAAATGCGCAGATATCGGGAGGAACACCGGTGGCGAAGGCGGTTCTCTGGGCCTGTTCTGACGCTGAGGAGCGAAAGCGTGGGTAGCAAACAGG	0	42	37	246	335	111	58	0	47	212	190	192	91	80	73	277	268	310	120	148	188	430	357	218	0	456	0	261	253	0	0	0	0	248	164	197	184	153	197	422	564	560	115	117	275	277	377	674	52
TACGTAGGGAGCAAGCGTTGTCCGGAATCATTGGGCGTAAAGCGCGCGTAGGCGGCCCTGTAAGTCCGTTGTGAAAGTCAAAGGCTCAACCTTTGAAAGCCGATGGATACTGCAGGGCTAGAGTCCGGAAGAGGCGAGTGGAATTCCTGGTGTAGCGGTGGAATGCGCAGATATCAGGAGGAACACCAATAGCGAAGGCAGCTCGCTGGGACGGTACTGACGCTAAGGCGCGAAAGCGTGGGGAGCGAACAGG	125	159	130	62	0	70	77	66	174	38	57	28	134	132	214	49	38	29	194	162	157	26	0	0	81	0	98	0	117	59	14	0	0	69	110	84	728	366	744	144	253	209	425	155	173	102	75	65	184
TACGAAGGGGGCTAGCGTTGCTCGGAATCACTGGGCGTAAAGCGCACGTAGGCGGCTTCTTAAGTCAGGGGTGAAATCCTGGAGCTCAACTCCAGAACTGCCTTTGATACTGAGGAGCTTGAGTCCGGGAGAGGTGAGTGGAACTGCGAGTGTAGAGGTGAAATTCGTAGATATTCGCAAGAACACCAGTGGCGAAGGCGGCTCACTGGCCCGGTACTGACGCTGAGGTGCGAAAGCGTGGGGAGCAAACAGG	0	0	0	160	126	109	0	0	0	142	204	84	0	0	0	226	172	126	0	0	0	214	337	340	0	0	0	0	102	60	0	0	0	94	130	94	0	0	0	184	114	169	0	14	0	121	87	78	0
TACGTAGGGTGCAAGCGTTAATCGGAATTACTGGGCGTAAAGCGTGCGCAGGCGGCTTTGCAAGACAGATGTGAAATCCCCGGGCTTAACCTGGGAACTGCATTTGTGACTGCATGGCTGGAGTGCGGCAGAGGGGGATGGAATTCCGCGTGTAGCAGTGAAATGCGTAGATATGCGGAGGAACACCGATGGCGAAGGCAATCCCCTGGGCCTGCACTGACGCTCATGCACGAAAGCGTGGGGAGCAAACAGG	78	0	71	38	72	0	48	0	82	37	82	0	61	62	37	39	75	34	53	75	55	0	15	0	0	0	0	0	78	426	0	0	0	0	88	50	72	36	112	0	32	33	0	0	0	0	0	0	0
TACGTAGGGGGCAAGCGTTGTCCGGATTTATTGGGCGTAAAGAGCGTGTAGGCGGTTTTACAGGTCCGCTGTGAAAACTCGAGGCTCAACCTCGAGCTGTCGGTGGAAACCGTAAGGCTAGAGTCCGGAAGAGGAGAGTGGAATTCCTGGTGTAGCGGTGAAATGCGCAGATATCAGGAAGAACACCCGTGGCGAAGGCGGCTCTCTGGGACGGTACTGACGCTGAGACGCGAAAGCGTGGGGAGCGAACAGG	101	83	107	59	62	31	73	58	95	49	50	30	110	143	199	76	106	91	401	252	190	83	47	86	0	137	39	85	150	222	15	0	38	114	104	70	145	130	344	293	383	367	369	180	358	318	487	397	107
TACGAAGGGGGCTAGCGTTGCTCGGAATCACTGGGCGTAAAGCGCACGTAGGCGGCTTGTTAAGTCAGGGGTGAAATCCTGGAGCTCAACTCCAGAACTGCCTTTGATACTGGCGAGCTTGAGTCCGGGAGAGGTGAGTGGAACTGCGAGTGTAGAGGTGAAATTCGTAGATATTCGCAAGAACACCAGTGGCGAAGGCGGCTCACTGGCCCGGTACTGACGCTGAGGTGCGAAAGCGTGGGGAGCAAACAGG	0	0	0	90	104	53	0	0	0	92	93	41	0	0	0	140	115	51	0	0	0	90	128	185	0	0	0	0	43	0	0	0	0	74	103	47	0	0	0	105	90	90	0	0	0	19	61	37	0
TACGGGGGGGGCAAGCGTTGTTCGGAATTACTGGGCGTAAAGGGCTCGTAGGCGGCCAACTAAGTCAGACGTGAAATCCCTCGGCTTAACCGGGGAACTGCGTCTGATACTGGATGGCTTGAGATTGGGAGAGGGATGCGGAATTCCAGGTGTAGCGGTGAAATGCGTAGATATCTGGAGGAACACCGGTGGCGAAGGCGGCATCCTGGACCAACACTGACGCTGAGGAGCGAAAGCCAGGGGAGCAAACGGG	56	114	99	172	149	134	58	127	105	145	105	75	69	77	71	142	287	109	111	81	85	55	0	82	69	0	0	0	131	167	0	0	0	86	140	100	55	0	0	0	38	0	53	84	67	0	22	0	115
TACGTAGGGGGCAAGCGTTGTCCGGAATCATTGGGCGTAAAGAGCGTGTAGGCGGTCCGGTAAGTCGGCTGTGAAAGTCCAGGGCTCAACCCTGGGATGCCGGTCGATACTGCCGGACTAGAGTTCGGAAGAGGCGAGTGGAATTCCCGGTGTAGCGGTGAAATGCGCAGATATCGGGAGGAACACCTATGGCGAAGGCAGCTCGCTGGGACGTTACTGACGCTGAGACGCGAAAGCGTGGGGAGCAAACAGG	0	0	0	0	0	0	0	0	0	0	0	0	0	0	0	0	0	0	0	0	0	0	0	0	0	0	0	0	0	0	0	0	0	0	0	0	0	0	0	0	0	0	0	0	0	0	0	0	0
TACGTAGGGGGCAAGCGTTGTCCGGAATCATTGGGCGTAAAGAGCGTGTAGGTGGCCCGATCAGTCCGCCGTGAAAGTCCAGGGCTCAACCCTGGAATGCCGGTGGATACTGTCGGGCTGGAGTCCGGAAGAGGCGAGTGGAATTCCTGGTGTAGCGGTGAAATGCGCAGATATCAGGAGGAACACCAATGGCGAAGGCAGCTCGCTGGGACGGTACTGACACTGAGACGCGAAAGCGTGGGGAGCAAACAGG	0	0	0	90	100	60	0	0	0	88	89	73	0	0	0	153	127	62	0	0	0	204	281	203	0	0	27	0	226	0	0	0	0	191	231	127	65	0	103	805	898	790	293	111	190	2148	2128	1661	0
CACGTAGGGCGCAAGCGTTGTCCGGAATTATTGGGCGTAAAGAGCTCGTAGGCGGACTGTTGCGTCCGCTGTGAAAAGCTGGGGCTTAACCCTGGCCTTGCAGTGGATACGGGCAGACTAGAGGTAGGTAGGGGAGAATGGAATTCCCGGTGTAGCGGTGAAATGCGCAGATATCGGGAGGAACACCGGTGGCGAAGGCGGTTCTCTGGGCCTTACCTGACGCTGAGGAGCGAAAGCGTGGGGAGCGAACAGG	43	50	36	147	215	110	45	54	46	145	152	140	130	141	94	191	187	117	334	216	306	280	402	445	36	86	50	67	346	0	0	0	0	376	355	349	557	402	349	550	699	778	332	401	788	454	502	421	30
TACGGAGGATCCAAGCGTTATCCGGATTTATTGGGTTTAAAGGGTGCGTAGGCGGCCTATTAAGTCAGGGGTGAAAGACGGTAGCTTAACTATCGCAGTGCCTTTGATACTGATGGGCTTGAATGTACTTGAGGTAGGCGGAATGTGACAAGTAGCGGTGAAATGCATAGATATGTCACAGAACACCAATTGCGAAGGCAGCTTACTAAAGTATGATTGACGCTGAGGCACGAAAGCGTGGGGATCAAACAGG	308	276	243	101	127	59	317	265	177	111	129	94	0	0	0	0	0	0	73	105	86	0	0	0	127	302	120	163	203	321	88	95	101	167	151	120	200	331	302	0	0	0	236	157	222	63	0	0	389
TACGAAGGGGGCTAGCGTTGCTCGGAATCACTGGGCGTAAAGCGCACGTAGGCGGATCGTTAAGTCAGGGGTGAAATCCTGGAGCTCAACTCCAGAACTGCCTTTGATACTGGCGACCTTGAGTTCGGGAGAGGTGAGTGGAACTGCGAGTGTAGAGGTGAAATTCGTAGATATTCGCAAGAACACCAGTGGCGAAGGCGGCTCACTGGCCCGATACTGACGCTGAGGTGCGAAAGCGTGGGGAGCAAACAGG	203	217	238	122	235	201	73	183	164	158	146	167	254	285	225	179	385	208	322	337	312	245	164	294	0	189	0	124	107	61	0	0	0	102	96	106	122	0	52	127	97	121	0	0	77	29	0	0	190
TACGTAGGGTGCAAGCGTTGTCCGGAATTATTGGGCGTAAAGAGCTCGTAGGCGGTTTGTCGCGTCGGCTGTGAAAACCTGGGGCTCAACCCCGGGCCTGCAGCCGATACGGGCAAGCTAGAATTCGGTAGGGGAGACTGGAATTCCTGGTGTAGCGGTGAAATGCGCAGATATCAGGAGGAACACCGGTGGCGAAGGCGGGTCTCTGGGCCGATATTGACGCTGAGGAGCGAAAGCGTGGGGAGCAAACAGG	252	223	163	0	0	48	184	196	214	0	96	0	249	290	345	0	0	0	234	247	280	0	0	0	148	482	218	184	155	258	0	46	66	124	106	74	270	277	226	117	89	92	0	127	58	0	17	0	252
TACGAGGGGGGCAAGCGTTGTTCGGATTTATTGGGCGTAAAGGGTGCGTAGGCGGTTTGGCAAGTCTGATGTGAAATCTATGGGCTCAACCCATAGTCTGCATCAGAAACTGCCGGGCTTGAGTATGGGAGAGGTGAGTGGAATTTCCGGTGTAGCGGTGAAATGCGTAGATATCGGAAGGAACACCTGTGGCGAAAGCGGCTCACTGGACCATAACTGACGCTGATGCACGAAAGCTAGGGGAGCAAACAGG	68	94	56	192	252	91	78	120	112	174	155	98	57	123	81	151	252	152	54	78	60	50	72	86	19	256	31	296	181	119	12	0	0	214	186	159	32	105	71	155	139	168	153	82	0	56	21	20	120
TACGAAGGGGGCTAGCGTTGCTCGGAATTACTGGGCGTAAAGGGCGCGTAGGCGGACAGTTTAGTCAGAGGTGAAAGCCCAGGGCTCAACCTTGGAATTGCCTTTGATACTGGCTGTCTTGAGTTCGGGAGAGGTGAGTGGAATGCCGAGTGTAGAGGTGAAATTCGTAGATATTCGGCGGAACACCAGTGGCGAAGGCGACTCACTGGCCCGATACTGACGCTGAGGCGCGAAAGCGTGGGGAGCAAACAGG	0	120	0	47	51	0	66	81	49	39	56	52	67	70	73	46	75	51	62	86	104	0	34	60	71	0	75	46	152	166	0	0	0	77	114	88	102	60	73	76	156	111	0	0	45	0	42	58	67
TACGAGGGGGGCAAGCGTTGTTCGGAATTATTGGGCGTAAAGGGTGCGTAGGCGGTTTGATAAGTCTGATGTGAAATCTCTGGGCTCAACCCAGAGTCTGCATTAGAAACTGTCGGGCTTGAGTATGGGAGAGGTGAGTGGAATTTCCGGTGTAGCGGTGAAATGCGTAGATATCGGAAGGAACACCTGTGGCGAAAGCGGCTCACTGGACCATAACTGACGCTGAGGCACGAAAGCTAGGGGAGCAAACAGG	67	101	104	94	70	0	93	107	88	68	90	40	145	326	254	54	36	0	277	117	113	58	37	0	29	110	41	74	16	184	0	18	32	33	26	14	83	0	74	0	0	27	30	0	34	0	0	0	143
TACGTAGGGGGCAAGCGTTGTCCGGAATCATTGGGCGTAAAGCGCGTGTAGGCGGCTTGGTAAGTCTGCTCTGAAAGCCCGGGGCTCAACCCCGGGAGGCGGGTGGATACTGTCAAGCTCGAGTCCGGAAGAGGAGTGTGGAATTCCTGGTGTAGCGGTGAAATGCGCAGATATCAGGAGGAACACCAATGGCGAAGGCAGCACTCTGGGACGTGACTGACGCTGAGACGCGAAAGCGTGGGGAGCAAACAGG	0	0	0	0	0	0	0	0	0	23	17	0	0	0	0	32	0	17	0	0	0	20	31	20	0	0	0	0	23	48	0	0	0	15	14	37	0	46	0	92	128	112	55	15	0	158	91	74	0
TACGTAGGGGGCAAGCGTTGTCCGGAATCATTGGGCGTAAAGCGCGTGTAGGCGGTCCGGTAAGTCCGCTGTGAAAGTCGGGGGCTCAACCCTCGGATGCCGGTGGATACTGTCGGGCTTGAGTACGGAAGAGGCGAGTGGAATTCCTGGTGTAGCGGTGAAATGCGCAGATATCAGGAGGAACACCAATTGCGAAGGCAGCTCGCTGGGACGTTACTGACGCTGAGACGCGAAAGCGTGGGGAGCAAACAGG	0	0	0	0	0	0	0	0	191	0	0	0	0	0	0	0	0	0	0	0	0	0	0	0	0	0	0	0	0	0	0	0	0	0	0	0	0	0	0	54	0	0	0	45	48	0	70	100	0
GACGTAGGGGGCCAGCGTTGCTCGGAATTACTGGGTGTAAAGGGTTCGTAGGCGGTGTGGCAAGTCGGGAGTGAAATCTCTGGGCTCAACCCAGAGTCTGCTTCCGAAACTGCTGTGCTTGAGTGTGGGAGAGGCGCGTGGAATTGCAGGTGTAGCGGTGAAATGCGTAGATATCTGCAGGAACACCCGTGGCGAAAGCGGCGCGCTGGACCACTACTGACGCTGAGGAACGAAAGCTAGGGGAGCAAACAGG	125	211	116	82	94	59	115	111	140	44	53	37	288	196	196	87	54	65	113	138	134	36	33	21	118	289	125	97	143	44	27	39	29	113	51	72	92	99	114	0	23	0	97	68	21	0	0	0	221
TACGTAGGGTGCGAGCGTTGTCCGGAATTATTGGGCGTAAAGAGCTCGTAGGCGGTGTGTCACGTCGATCGTGAAAACGTACAGCTTAACTGTGCGCGTGCGGTCGATACGGGCATCACTGGAGTTCGGCAGGGGAGACTGGAATTCCTGGTGTAGCGGTGAAATGCGCAGATATCAGGAGGAACACCGGTGGCGAAGGCGGGTCTCTGGGCCGATACTGACGCTGAGGAGCGAAAGCGTGGGGAGCGAACAGG	84	77	66	202	165	185	71	76	101	143	140	94	100	124	173	150	53	85	111	75	78	141	95	127	175	118	151	122	606	37	33	34	38	669	552	409	391	278	354	512	711	492	60	182	159	130	300	159	132
TACGTAGGGGGCAAGCGTTGTCCGGAATCATTGGGCGTAAAGAGCGTGTAGGCGGCTCGGTAAGTCCGCTGTGAAAGTCCAGGGCTCAACCCTGGAATGCCGGTGGAAACTGTCGAGCTCGAGTCCGGAAGAGGCGAGTGGAATTCCTGGTGTAGCGGTGAAATGCGCAGATATCAGGAGGAACACCAATGGCGAAGGCAGCTCGCTGGGACGGTACTGACGCTGAGACGCGAAAGCGTGGGGAGCAAACAGG	101	99	85	0	59	0	88	143	83	183	77	0	184	173	244	73	108	138	120	136	143	98	122	113	0	64	0	0	88	0	0	0	0	69	82	54	514	399	579	164	203	183	547	141	439	163	395	195	100
TACGAAGGGGGCTAGCGTTGCTCGGAATGACTGGGCGTAAAGGGCGCGTAGGCGGATGGCACAGTCAGATGTGAAATTCCCGGGCTTAACCTGGGGGCTGCATTTGATACGTGTGATCTAGAGTGAGGAAGAGGGTCGTGGAATTCCCAGTGTAGAGGTGAAATTCGTAGATATTGGGAAGAACACCGGTGGCGAAGGCGGCGACCTGGTCCTTTACTGACGCTGAGGCGCGAAAGCGTGGGGAGCAAACAGG	88	85	105	143	214	113	164	153	66	210	126	100	0	88	0	85	0	189	82	83	68	114	80	56	39	425	91	300	0	0	0	0	0	0	0	144	0	0	0	0	0	0	69	0	0	0	0	60	148
TACGAGGGGGGCAAGCGTTGTTCGGATTTATTGGGCGTAAAGGGTGCGTAGGCGGTTTGGCAAGTCTTATGTGAAATCTTCGGGCTCAACCCGAAGCCTGCATAAGAAACTGCCGGGCTTGAGTATGGGAGAGGTGAGTGGAATTTCCGGTGTAGCGGTGAAATGCGTAGATATCGGAAGGAACACCTGTGGCGAAAGCGGCTCACTGGACCATAACTGACGCTGATGCACGAAAGCTAGGGGAGCAAACAGG	142	194	144	106	117	76	142	104	155	183	87	73	169	133	174	120	138	100	178	279	196	42	52	52	50	228	0	298	152	137	0	0	63	112	127	92	174	308	298	66	87	51	308	103	157	38	11	32	190
TACGTAGGGAGCAAGCGTTGTCCGGAATCATTGGGCGTAAAGCGCGCGTAGGTGGCTCTATAAGTCCGTTGTGAAAGTCAAAGGCTCAACCTTTGAAAGCCGATGGATACTGTAGAGCTAGAGTCCGGAAGAGGCGAGTGGAATTCCTGGTGTAGCGGTGGAATGCGCAGATATCAGGAGGAACACCAATAGCGAAGGCAGCTCGCTGGGACGTGACTGACACTAAGGCGCGAAAGCGTGGGGAGCGAACAGG	181	195	114	41	89	39	113	146	220	45	0	38	195	190	231	114	235	46	248	386	213	49	27	33	84	136	127	18	141	176	29	16	26	48	138	0	915	777	1006	212	345	290	541	343	370	191	341	205	158
TACAGAGGGTGCGAGCGTTGTTCGGAATTATTGGGCGTAAAGGGCGCGTAGGCGGTATTGTAAGTCACCTGTGAAACCTCTGGGCTTAACTCAGAGCCTGCAGGCGAAACTGCAATGCTGGAGGGTGGGAGAGGTGCGTGGAATTCCCGGTGTAGCGGTGAAATGCGTAGATATCGGGAGGAACACCTGTGGCGAAAGCGGCGCACTGGACCACTACTGACGCTGAGGCGCGAAAGCTAGGGGAGCAAACAGG	0	0	0	224	279	90	0	0	0	129	190	120	0	0	0	314	207	88	0	0	0	113	109	101	29	0	0	110	330	160	0	0	0	290	308	300	0	0	0	400	398	243	0	0	0	55	51	0	0
TACGTAGGGGGCAAGCGTTGTCCGGAATCATTGGGCGTAAAGCGCGTGTAGGCGGCTCGATAAGTCTGCTGTGAAAGTCCAGGGCTCAACCCTGGGATGCCGGTGGATACTGTCGAGCTCGAGTCCGGAAGAGGCGAGTGGAATTCCTGGTGTAGCGGTGAAATGCGCAGATATCAGGAGGAACACCAATGGCGAAGGCAGCTCGCTGGGACGTGACTGACGCTGAGACGCGAAAGCGTGGGGAGCAAACAGG	0	0	0	39	37	25	0	0	0	42	0	16	0	0	0	54	22	0	0	0	59	122	90	86	0	0	0	272	29	40	0	0	0	57	35	0	73	75	0	95	141	161	32	123	52	315	411	480	0
TACGTAGGGTGCAAGCGTTATCCGGAATTATTGGGCGTAAAGAGCTCGTAGGCGGTTTGTCGCGTCTGCTGTGAAAACTGGAGGCTCAACCTCCAGCCTGCAGTGGGTACGGGCAGACTAGAGTGCGGTAGGGGAGATTGGAATTCCTGGTGTAGCGGTGGAATGCGCAGATATCAGGAGGAACACCGATGGCGAAGGCAGATCTCTGGGCCGTAACTGACGCTGAGGAGCGAAAGCATGGGGAGCGAACAGG	145	172	119	0	20	0	151	95	70	41	0	0	102	145	146	21	0	35	157	148	166	42	0	0	119	361	84	216	51	322	141	0	99	64	66	38	116	195	131	0	40	0	0	88	103	0	0	16	129
TACGTAGGGTGCGAGCGTTGTCCGGAATTATTGGGCGTAAAGAGCTCGTAGGCGGTCTGTCGCGTCGGTCGTGAAAACTTGGGGCTTAACCCTGAGCTTGCGGTCGATACGGGCATGACTGGAGTTCGGCAGGGGAGACTGGAATTCCTGGTGTAGCGGTGAAATGCGCAGATATCAGGAGGAACACCGGTGGCGAAGGCGGGTCTCTGGGCCGATACTGACGCTGAGGAGCGAAAGCGTGGGGAGCGAACAGG	0	0	0	0	0	0	0	0	0	0	0	0	0	0	63	0	0	0	0	0	0	0	0	0	0	0	0	0	19	0	0	0	0	0	19	0	0	0	0	0	0	0	0	0	0	0	0	0	0
TACGTAGGCAGCAAGCGTTGTTCGGAGTTACTGGGCGTAAAGAGTGCGTAGGCGGTCCTGTAAGTTTGGTGTGAAATCTCCCGGCTCAACTGGGAGGGTGCGCCGAAGACTGCAGGGCTTGAGTATGGGAGAGGTAAGCGGAATTCCTGGTGTAGCGGTGAAATGCGTAGATATCAGGAGGAACACCTGTGGTGTAGACAGCTTACTGGACCATAACTGACGCTGAGGCACGAAAGCGTGGGTAGCAAACAGG	22	42	0	117	80	81	27	0	43	76	85	52	0	0	0	138	91	114	40	36	0	187	225	158	0	0	0	171	82	0	5	0	0	61	64	57	0	0	0	82	106	96	33	31	50	253	299	204	0
TACGTAGGGTGCGAGCGTTGTCCGGAATTATTGGGCGTAAAGGGCTCGTAGGCGGTTTGTCGCGTCGGGAGTGAAATCCACTGGCTTAACTGGTGGCTTGCTTTCGATACGGGCAGACTGGAGGTATGCAGGGGAGAACGGAATTCCTGGTGTAGCGGTGAAATGCGCAGATATCAGGAGGAACACCGGTGGCGAAGGCGGTTCTCTGGGCATGTCCTGACGCTGAGGAGCGAAAGTGTGGGGAGCGAACAGG	49	30	29	0	0	0	25	43	52	0	0	0	59	57	84	0	0	0	48	136	72	0	0	0	20	53	28	26	27	43	0	9	47	8	11	0	159	151	120	0	12	0	30	45	65	0	6	0	31
TACGTAGGGTGCAAGCGTTGTCCGGAATTATTGGGCGTAAAGAGCTCGTAGGTGGCCTGTCGCGTCGGCTGTGAAAACTCGGGGCTCAACTCCGAGCTTGCAGTCGATACGGGCAGGCTAGAGTGCGGCAGGGGAGACTGGAATTCCTGGTGTAGCGGTGAAATGCGCAGATATCAGGAGGAACACCGGTGGCGAAGGCGGGTCTCTGGGCCGATACTGACACTGAGGAGCGAAAGCGTGGGGAGCGAACAGG	23	0	0	184	0	0	0	229	26	91	105	57	0	40	40	68	27	503	107	197	165	135	187	60	0	0	52	0	118	70	0	0	25	137	92	55	247	282	183	241	308	299	725	332	708	503	403	577	33
TACGAAGGGGGCTAGCGTTGTTCGGAATTACTGGGCGTAAAGCGCGTGTAGGCGGGTCTTTAAGTCAGAGGTGAAATGCCAAGGCTCAACCTTGGAACTGCCTTTGATACTGGAGATCTTGAGTCCGGGAGAGGTGAGTGGAATTGCGAGTGTAGAGGTGAAATTCGTAGATATTCGCAAGAACACCAGTGGCGAAGGCGGCTCACTGGCCCGGAACTGACGCTGAGACGCGAAAGCGTGGGGAGCAAACAGG	154	187	139	140	231	118	125	128	131	152	176	158	214	255	207	168	217	172	168	139	131	0	0	79	0	242	0	131	194	100	0	0	0	147	145	175	116	140	0	76	65	0	0	0	0	0	0	0	178
TACGTAGGGTGCGAGCGTTGTCCGGAATTATTGGGCGTAAAGAGCTCGTAGGCGGTGTGTCACGTCGATCGTGAAAACTTGGGGCTTAACTCTGAGCTTGCGGTCGATACGGGCATCACTGGAGTTCGGCAGGGGAGACTGGAATTCCTGGTGTAGCGGTGAAATGCGCAGATATCAGGAGGAACACCGGTGGCGAAGGCGGGTCTCTGGGCCGATACTGACGCTGAGGAGCGAAAGCGTGGGGAGCGAACAGG	0	0	0	0	0	0	0	0	0	0	0	0	0	0	0	0	0	0	0	0	0	0	0	0	0	0	0	0	0	0	0	0	0	0	0	0	0	27	0	0	0	0	57	0	42	31	20	17	0
GACGTAGGGCGCAAGCGTTGTCCGGATTTATTGGGCGTAAAGAGCTCGTAGGCGGCTTGTTGCGTCGACTGTGAAAACCCGCAGCTTAACTGCGGGCCTGCAGTTGATACGGGCAGGCTAGAGTTCGGTAGGGGAGACTGGAATTCCTGGTGTAGCGGTGAAATGCGCAGATATCAGGAGGAACACCGGTGGCGAAGGCGGGTCTCTGGGCCGATACTGACGCTGAGGAGCGAAAGCGTGGGGAGCGAACAGG	0	13	0	131	75	144	0	0	0	126	97	61	0	24	27	120	107	121	51	110	69	178	176	163	0	0	0	144	51	0	0	0	0	0	0	81	0	26	25	98	86	60	0	23	0	78	0	153	0
TACGTAGGGGGCAAGCGTTGTCCGGAATTATTGGGCGTAAAGAGCGTGTAGGCGGTCCGGTAAGTCGGCTGTGAAAGTCCAGGGCTCAACCCTGGGATGCCGGTCGATACTGCCGGACTAGAGTTCGGAAGAGGCGAGTGGAATTCCCGGTGTAGCGGTGAAATGCGCAGATATCGGGAGGAACACCTATGGCGAAGGCAGCTCGCTGGGACGTTACTGACGCTGAGACGCGAAAGCGTGGGGAGCAAACAGG	0	0	0	6	0	0	0	0	0	0	0	0	0	0	0	0	0	0	0	0	0	0	0	0	0	0	0	0	6	0	0	0	0	0	23	4	0	0	0	0	0	34	0	0	0	19	36	13	0
TACGAAGGGGGCTAGCGTTGCTCGGAATCACTGGGCGTAAAGGGTGCGTAGGCGGGTATTTAAGTCAGGGGTGAAATCCTGGAGCTCAACTCCAGAACTGCCTTTGATACTGAGTATCTTGAGTACGGGAGAGGTGAGTGGAACTGCGAGTGTAGAGGTGAAATTCGTAGATATTCGCAAGAACACCAGTGGCGAAGGCGGCTCACTGGCCCGTTACTGACGCTGAGGCACGAAAGCGTGGGGAGCAAACAGG	79	80	97	112	97	68	71	54	69	60	70	60	90	159	89	142	175	149	120	85	152	97	134	174	42	40	30	0	235	122	0	19	27	221	193	150	173	175	196	322	364	288	0	70	32	70	42	97	86
TACGTAGGGGGCAAGCGTTGTCCGGAATCATTGGGCGTAAAGAGCGTGTAGGCGGCCCGGTAAGTCCGCTGTGAAAGTCCAGGGCTCAACCCTGGGATGCCGGTGGATACTGTCGGGCTCGAGTCCGGAAGAGGAGTGTGGAATTCCTGGTGTAGCGGTGAAATGCGCAGATATCAGGAGGAACACCAATGGCGAAGGCAGCACTCTGGGACGTGACTGACGCTGAGACGCGAAAGCGTGGGGAGCAAACAGG	0	0	0	0	0	0	0	0	0	17	0	0	0	0	0	0	24	0	0	0	0	64	34	25	0	0	0	0	38	0	0	0	0	0	47	15	0	0	0	74	97	46	0	0	49	55	0	127	0
TACGTAGGGTGCAAGCGTTAATCGGAATTACTGGGCGTAAAGCGTGCGCAGGCGGTTCTATAAGACAGATGTGAAATCCCCGGGCTCAACCTGGGAACTGCATTTGTGACTGTAGAGCTGGAGTGCGGCAGAGGGGGATGGAATTCCGCGTGTAGCAGTGAAATGCGTAGATATGCGGAGGAACACCGATGGCGAAGGCAATCCCCTGGGCCTGCACTGACGCTCATGCACGAAAGCGTGGGGAGCAAACAGG	269	367	259	60	69	28	375	256	289	67	82	37	127	210	165	36	26	36	242	257	258	0	0	0	358	170	297	227	128	328	120	104	142	70	197	149	221	312	330	14	20	0	243	233	150	33	0	0	284
TACGAAGGGGGCTAGCGTTGCTCGGAATTACTGGGCGTAAAGGGCGCGTAGGCGGATATTTAAGTTAGAGGTGAAAGCCCAGGGCTCAACCCTGGAATAGCCTTTAATACTGGATATCTTGAGTTCGGGAGAGGTGAGTGGAACTCCGAGTGTAGAGGTGAAATTCGTAGATATTCGGAAGAACACCAGTGGCGAAGGCGACTCACTGGCCCGATACTGACGCTGAGGCGCGAAAGCGTGGGGAGCAAACAGG	136	162	196	115	136	64	93	0	0	118	111	102	92	0	0	64	98	117	0	0	0	24	19	61	109	214	117	176	224	244	86	85	226	165	221	185	64	81	51	99	160	116	0	0	78	0	29	33	97
GACGTAGGGCGCGAGCGTTGTCCGGATTTATTGGGCGTAAAGAGCTCGTAGGCGGCTTGTTGCGTCAGCTGTGAAAACCCGCAGCTCAACTGTGGGCTTGCAGCTGATACGGGCAGGCTTGAGTTCGGTAGGGGAGACTGGAATTCCTGGTGTAGCGGTGAAATGCGCAGATATCAGGAGGAACACCGGTGGCGAAGGCGGGTCTCTGGGCCGATACTGACGCTGAGGAGCGAAAGCGTGGGGAGCGAACAGG	67	39	39	41	37	254	60	35	55	0	53	43	60	94	59	115	0	49	315	207	397	54	73	154	9	0	29	44	69	64	11	0	0	31	51	38	42	0	37	0	0	0	74	0	0	44	16	33	74
TACGTAGGGTCCGAGCGTTGTCCGGAATTATTGGGCGTAAAGGGCTCGTAGGCGGTTCGTCGCGTCGGGAGTGAAAACTCGGAGCTCAACTCCGAGCCTGCTTCCGATACGGGCAGACTAGAGGTAGGCAGGGGAGAGCGGAACTCCTGGTGTAGCGGTGGAATGCGCAGATATCAGGAAGAACACCGGTGGCGAAGGCGGCTCTCTGGGCCTTACCTGACGCTGAGGAGCGAAAGCGTGGGTAGCGAACAGG	0	0	0	0	0	0	0	0	0	0	76	0	0	0	0	0	0	0	0	0	0	0	0	66	0	0	0	0	0	0	0	0	0	0	0	0	0	51	0	85	124	135	169	83	0	293	203	255	0
TACGGGGGGGGCAAGCGTTGTTCGGAATTACTGGGCGTAAAGGGCTCGTAGGTGGCCAACTAAGTCAGACGTGAAATCCCTCGGCTTAACCGGGGAACTGCGTCTGATACTGGATGGCTTGAGTTCGGGAGAGGGATGCGGAATTCCAGGTGTAGCGGTGAAATGCGTAGATATCTGGAGGAACACCGGTGGCGAAGGCGGCATCCTGGACCGACACTGACACTGAGGAGCGAAAGCCAGGGGAGCAAACGGG	0	0	0	0	94	86	0	0	0	81	0	0	0	0	0	85	103	64	0	108	0	70	64	0	0	0	0	0	105	0	0	0	0	31	81	61	0	0	0	32	37	46	0	0	0	0	0	0	0
TACGGGGGGTGCGAGCGTTGTCCGGAATCACTGGGCGTAAAGGGCGCGTAGGTGGTTTGATAAGGGTGTGGTGAAAGTCCGGGGCTCAACCCCGGATCTGCCGTGCCGACTGTCAAACTCGAGGACTGTAGAGGCAGACGGAATTCCGGGTGTAGCGGTGGAATGCGTAGAGATCCGGAGGAAGACCGGTGGCGAAGGCGGTCTGCTGGGCAGTTTCTGACACTGAGGCGCGACAGCGTGGGGAGCAAACAGG	13	7	15	28	0	63	0	0	0	55	21	37	12	18	42	46	59	49	38	14	0	0	0	32	0	0	13	0	93	227	3	0	0	67	78	76	67	63	80	125	183	153	28	0	0	99	73	125	27
TACGTAGGGGGCTAGCGTTGTCCGGAATCATTGGGCGTAAAGAGCGTGTAGGCGGTCCGGTAAGTCCGCTGTGAAAGTCGGGGGCTCAACCCTCGAATGCCGGTGGATACTGTCGGGCTAGAGTGCGGAAGAGGCGAGTGGAATTCCTGGTGTAGCGGTGAAATGCGCAGATATCAGGAGGAACACCTATTGCGAAGGCAGCTCGCTGGGACGTAACTGACGCTGAGACGCGAAAGCGTGGGGAGCAAACAGG	0	0	0	0	0	0	0	0	0	0	0	0	0	0	0	0	0	0	15	24	0	0	0	0	0	0	0	0	0	0	0	0	0	0	0	0	0	0	0	0	0	0	0	0	0	0	0	0	0
TACGAAGGGGGCTAGCGTTGTTCGGAATTACTGGGCGTAAAGCGCGTGTAGGCGGGTCTTTAAGTCAGGGGTGAAATGCCAAGGCTCAACCTTGGAACTGCCTTTGATACTGGAGATCTTGAGTCCGGGAGAGGTGAGTGGAATTGCGAGTGTAGAGGTGAAATTCGTAGATATTCGCAAGAACACCAGTGGCGAAGGCGGCTCACTGGCCCGATACTGACGCTGAGGCACGAAAGCGTGGGGAGCAAACAGG	0	271	248	228	181	151	258	246	169	243	246	269	344	265	354	132	190	168	147	185	143	101	0	87	0	0	0	170	0	0	0	0	0	0	0	0	0	0	0	0	0	0	0	0	0	0	0	0	0
TACGTAGGGTGCGAGCGTTGTCCGGAATTACTGGGCGTAAAGAGCTTGTAGGTGGTTTGTCGCGTTGTTCGTGAAATCTCACGGCTTAACTGTGAGCGTGCGGGCGATACGGGCAGACTAGAGTACTGCAGGGGAGACTGGAATTCCTGGTGTAGCGGTGGAATGCGCAGATATCAGGAGGAACACCGGTGGCGAAGGCGGGTCTCTGGGCAGTAACTGACGCTGAGAAGCGAAAGCGTGGGGAGCGAACAGG	79	84	62	55	31	66	101	102	121	26	23	24	130	176	134	63	29	26	98	182	146	39	32	38	0	476	30	245	83	260	15	0	29	69	105	28	372	324	358	68	137	75	17	92	72	0	0	57	124
TACGAAGGGGGCTAGCGTTGCTCGGAATGACTGGGCGTAAAGGGCGCGTAGGCGGATGGCACAGTCAGATGTGAAATTCCCGGGCTTAACCTGGGGGCTGCATTTGATACGTGTTGTCTAGAGTGAGGAAGAGGGTCGTGGAATTCCCAGTGTAGAGGTGAAATTCGTAGATATTGGGAAGAACACCGGTGGCGAAGGCGGCGACCTGGTCCTTGACTGACGCTGAGGCGCGAAAGCGTGGGGAGCAAACAGG	107	130	84	85	122	56	131	123	79	149	83	130	99	112	68	68	118	135	69	72	104	0	0	0	48	274	0	172	211	231	28	67	0	115	105	54	107	46	0	112	91	0	0	0	0	29	42	0	181
TACGTAGGGTGCGAGCGTTGTCCGGAATTATTGGGCGTAAAGAGCTCGTAGGCGGCTTGTCGCGTCGGATGTGAAAGCCCGGGGCTTAACTCCGGGTCTGCATTCGATACGGGCAGGCTAGAGTTCGGTAGGGGAGATCGGAATTCCTGGTGTAGCGGTGAAATGCGCAGATATCAGGAGGAACACCGGTGGCGAAGGCGGATCTCTGGGCCGATACTGACGCTGAGGAGCGAAAGCGTGGGGAGCGAACAGG	159	192	126	95	89	78	140	149	177	128	85	67	193	557	592	74	76	83	501	366	310	143	96	147	85	89	26	65	58	22	14	0	34	60	54	50	887	648	636	148	288	123	316	350	378	116	128	134	151
TACGTAGGGCGCGAGCGTTGTCCGGAATTATTGGGCGTAAAGAGCTCGTAGGCGGCCTGTTGCGTCCGCTGTGAAATCCCAGGGCTCAACCCTGGGCGTGCAGTGGATACGGGCAGGCTGGAGGCAGGCAGGGGAGAACGGAATTCCCGGTGTAGCGGTGAAATGCGCAGATATCGGGAGGAACACCGGTGGCGAAGGCGGTTCTCTGGGCCTGTTCTGACGCTGAGGAGCGAAAGCGTGGGGAGCAAACAGG	24	47	55	450	645	268	52	34	40	538	420	434	108	77	93	348	453	483	55	49	67	163	126	139	12	0	0	0	213	0	0	0	0	204	209	124	62	52	63	253	345	320	61	0	43	117	115	109	38
TACGTAGGGCGCAAGCGTTGTCCGGAATTATTGGGCGTAAAGAGCTCGTAGGTGGCTTGTCACGTCGGGTGTGAAAGCTTGGGGCTTAACTCCAGGTCTGCATTCGATACGGGCTGGCTAGAGGTAGGTAGGGGAGAACGGAATTCCTGGTGTAGCGGTGAAATGCGCAGATATCAGGAGGAACACCGGTGGCGAAGGCGGTTCTCTGGGCCTTACCTGACGCTGAGGAGCGAAAGCGTGGGGAGCGAACAGG	34	63	36	25	21	21	44	55	50	20	33	14	81	89	56	50	49	32	261	463	259	81	96	114	28	24	26	0	0	0	0	0	0	0	0	0	15	0	12	5	0	0	0	29	110	39	17	36	60
TACGTAGGGTGCGAGCGTTGTCCGGAATTATTGGGCGTAAAGAGCTCGTAGGCGGTCTGTCGCGTCGGATGTGAAAGCCCGGGGCTTAACCCCGGGTCTGCATTCGATACGGGCAGACTAGAGTGTGGTAGGGGAGATCGGAATTCCTGGTGTAGCGGTGAAATGCGCAGATATCAGGAGGAACACCGGTGGCGAAGGCGGATCTCTGGGCCATTACTGACGCTGAGGAGCGAAAGCGTGGGGAGCGAACAGG	0	0	0	124	84	52	0	0	0	94	72	71	0	0	0	159	101	99	0	0	0	269	258	284	0	0	0	129	47	37	0	0	0	92	0	29	45	0	0	173	202	201	252	135	221	656	687	942	0
TACGAAGGGGGCTAGCGTTGCTCGGAATCACTGGGCGTAAAGCGCACGTAGGCGGATTCTTAAGTCAGGGGTGAAATCCTGGAGCTCAACTCCAGAACTGCCTTTGATACTGAGGGTCTTGAGTTCGGGAGAGGTGAGTGGAACTGCGAGTGTAGAGGTGAAATTCGTAGATATTCGCAAGAACACCAGTGGCGAAGGCGGCTCACTGGCCCGATACTGACGCTGAGGTGCGAAAGCGTGGGGAGCAAACAGG	0	0	0	32	0	21	0	0	0	20	0	0	0	0	0	40	0	0	0	0	0	44	27	33	0	0	0	0	29	20	0	0	0	41	25	21	0	0	13	53	52	76	0	0	0	28	0	0	0
TACGTAGGCAGCGAGCGTTGTTCGGAATTACTGGGCGTAAAGAGTGTGTAGGCGGTGTTCCAAGTTCGGTGTGAAATCTCCCGGCTTAACTGGGAGGGTGCGCCGAAAACTGGAATGCTCGAGCGTGGGAGAGGAAAGCGGAATTCCTGGTGTAGCGGTGAAATGCGTAGATATCAGGAGGAACACCAGCGGTGTAGACGGCTTTCTGGACCATTGCTGACGCTGAGACACGAAAGCGTGGGTAGCAAACAGG	0	0	0	147	231	137	0	0	0	242	153	137	0	0	0	27	25	105	0	0	0	52	59	66	15	0	78	0	689	0	46	13	50	526	439	684	49	102	55	121	246	101	29	0	0	25	135	0	0
TACGAAGGGGGCTAGCGTTGTTCGGATTTACTGGGCGTAAAGCGCACGTAGGCGGATCGTTAAGTCGGGGGTGAAATCCTGGAGCTCAACTCCAGAACTGCCTTCGATACTGGCGATCTTGAGTCCGGAAGAGGTGAGTGGAACTCCTAGTGTAGAGGTGGAATTCGTAGATATTAGGAAGAACACCAGTGGCGAAGGCGGCTCACTGGTCCGGTACTGACGCTGAGGTGCGAAAGCGTGGGGAGCAAACAGG	223	142	218	30	0	0	217	157	183	0	44	35	137	138	135	19	26	31	111	92	150	15	0	0	182	65	192	47	102	98	107	0	0	103	0	35	99	131	181	29	26	0	32	40	75	0	0	0	169
TACGTAGGTGGCAAGCGTTGTCCGGAATTATTGGGCGTAAAGCGCGCGCAGGCGGTCCTTTAAGTCTGATGTGAAAGCCCACGGCTCAACCGTGGAGGGTCATTGGAAACTGGGGGACTTGAGTGCAGAAGAGGAGAGTGGAATTCCACGTGTAGCGGTGAAATGCGTAGAGATGTGGAGGAACACCAGTGGCGAAGGCGACTCTCTGGTCTGTAACTGACGCTGAGGCGCGAAAGCGTGGGGAGCGAACAGG	0	0	0	58	21	0	0	0	0	35	0	16	0	0	0	49	42	44	46	22	34	154	221	319	0	0	0	0	0	0	0	0	0	0	0	0	0	0	0	0	0	0	457	477	562	86	98	142	0
GACGTAGGGCGCGAGCGTTGTCCGGAATTATTGGGCGTAAAGAGCTCGTAGGCGGCTTGTCGCGTCGACTGTGAAAACCCGTGGCTCAACCATGTGGTCTGCAGTCGATACGGGCAGGCTAGAATTCGGTAGGGGAGACTGGAATTCCTGGTGTAGCGGTGAAATGCGCAGATATCAGGAGGAACACCGGTGGCGAAGGCGGGTCTCTGGGCCGATATTGACGCTGAGGAGCGAAAGCGTGGGGAGCGAACAGG	0	0	0	208	68	117	0	0	0	174	112	79	0	0	0	91	86	101	0	65	0	116	148	154	0	0	0	102	33	62	0	0	0	0	0	27	23	0	56	90	97	66	0	91	0	212	340	243	0
TACGTAGGCAGCGAGCGTTGTTCGGAGTTACTGGGCGTAAAGGGTGTGTAGGCGGTTCTTTAAGTTTGGTGTGAAATCTCCCGGCTCAACCGGGAGGGTGCGCCGAATACTGAGGGACTAGAGTGCGGGAGAGGAAAGTGGAATTCCTGGTGTAGCGGTGAAATGCGTAGATATCAGGAGGAACACCGGTGGTGTAGACGGCTTTCTGGACCGTAACTGACGCTGAGACACGAAAGCGTGGGTAGCAAACAGG	0	0	0	109	131	40	0	0	0	134	0	83	0	42	0	109	169	101	0	0	0	99	136	107	0	0	0	72	136	101	0	0	0	126	122	81	0	0	0	70	106	48	0	0	0	68	16	42	0
GACGTAGGGGGCCAGCGTTGTTCGGAATTACTGGGTGTAAAGGGTTCGTAGGCGGTGCGGCAAGTTGGGAGTGAAATCTCTGGGCTCAACCCAGAGGCTGCTTCCAAAACTGCTGTGCTCGAGTGTGAGAGAGGCGCGTGGAATTGCAGGTGTAGCGGTGAAATGCGTAGATATCTGCAGGAACACCCGTGGCGAAAGCGGCGCGCTGGATCACTACTGACGCTGAGGAACGAAAGCTAGGGGAGCAAACAGG	0	0	0	178	380	83	0	0	0	219	147	88	0	0	0	261	312	122	0	0	0	147	156	101	0	39	0	451	899	0	0	0	0	961	735	674	0	0	0	370	418	395	0	0	0	53	28	74	0
TACGAAGGGGGCTAGCGTTGCTCGGAATCACTGGGCGTAAAGCGCACGTAGGCGGATTGTTAAGTCAGAGGTGAAATCCTGGAGCTCAACTCCAGAACTGCCTTTGATACTGGCGATCTTGAGTCCGGGAGAGGTGAGTGGAACTGCGAGTGTAGAGGTGAAATTCGTAGATATTCGCAAGAACACCAGTGGCGAAGGCGGCTCACTGGCCCGGTACTGACGCTGAGGTGCGAAAGCGTGGGGAGCAAACAGG	106	94	85	125	227	155	55	55	97	147	123	145	85	128	77	201	225	295	107	88	90	222	215	181	0	139	0	48	86	65	0	0	91	120	76	100	0	0	0	151	125	80	0	0	0	51	0	82	110
TACAGAGGGTGCAAGCGTTAATCGGAATTACTGGGCGTAAAGCGTGCGCAGACGGTTATATAAGTCGGGTGTGAAAGCCCCGGGCTCAACCTGGGAATTGCATTCGAGACTGTGTAGCTAGGGTACGGAAGAGGGAAGCGGAATTTCAGGTGTAGCGGTGAAATGCGTAGATATCTGAAGGAACACCAGTGGCGAAAGCGGCTTCCTGGTCCAGTACCGACGTTCAGGCACGAAAGCGTGGGGAGCAAACAGG	115	140	87	116	92	89	125	99	109	112	101	95	123	120	166	104	100	105	119	143	171	79	81	0	85	215	132	175	232	0	33	46	0	228	232	155	88	175	240	129	134	90	48	118	0	43	0	0	156
TACGTAGGGGGCTAGCGTTGTCCGGAATCATTGGGCGTAAAGCGCGTGTAGGCGGCCCGGTAAGTCCGCTGTGAAAGTCGGGGGCTCAACCCTCGGATGCCGGTGGATACTGTCGGGCTCGAGTACGGAAGAGGCGAGTGGAATTCCTGGTGTAGCGGTGAAATGCGCAGATATCAGGAGGAACACCAATTGCGAAGGCAGCTCGCTGGGACGTTACTGACGCTGAGACGCGAAAGCGTGGGGAGCAAACAGG	0	0	0	0	0	0	0	0	0	0	0	0	0	0	0	0	0	0	0	0	0	0	0	0	0	0	0	0	0	0	0	0	0	0	0	0	0	30	39	0	0	0	0	0	0	0	0	0	0
TACGAAGGGGGCTAGCGTTGCTCGGAATGACTGGGCGTAAAGGGCGCGTAGGCGGTTCGTACAGTCAGACGTGAAATTCCCGGGCTCAACCTGGGGGCTGCGTTTGATACGTACGGGCTTGAGTTCGGAAGAGGGTCGTGGAATTCCCAGTGTAGAGGTGAAATTCGTAGATATTGGGAAGAACACCGGTGGCGAAGGCGGCGACCTGGTCCGATACTGACGCTGAGGCGCGAAAGCGTGGGGAGCAAACAGG	127	117	63	234	109	125	0	162	128	199	90	178	0	0	95	103	0	101	139	0	0	0	112	136	97	154	63	122	319	55	61	0	0	351	289	200	70	0	0	0	119	92	83	0	132	0	0	30	118
TACGAAGGGGGCGAGCGTTGTTCGGATTTACTGGGCGTAAAGGGCGCGTAGGCGGCCATCTTTGTCAGGCGTGAAAGCCCCGGGCTCAACCTGGGAACTGCGTCTGGGACGGGGTGGCTAGAGATCGGGAGAGGAGCGTGGAATTCCCAGTGTAGAGGTGAAATTCGTAGATATTGGGAAGAACACCGGTGGCGAAGGCGGCGCTCTGGACCGATACTGACGCTGAGGCGCGAAAGCGTGGGGAGCAAACAGG	0	0	0	0	0	0	0	0	0	0	32	0	0	0	0	0	0	0	0	0	0	0	0	0	0	0	0	0	0	0	0	0	0	0	0	0	0	0	0	0	9	0	0	0	0	0	0	0	0
TACGAAGGGGGCTAGCGTTGCTCGGAATCACTGGGCGTAAAGGGCGCGTAGGCGGCCTGATCAGTCGGGGGTGAAAGCCTGTGGCTCAACCACAGAATTGCCTTCGATACTGTCAGGCTTGAGACCGGAAGAGGTAAGTGGAACTGCGAGTGTAGAGGTGAAATTCGTAGATATTCGCAAGAACACCAGTGGCGAAGGCGGCTTACTGGTCCGGTTCTGACGCTGAGGCGCGAAAGCGTGGGGAGCAAACAGG	0	0	0	0	0	0	0	0	0	0	0	0	0	0	0	0	0	0	11	29	0	0	0	5	0	9	0	0	10	264	0	0	0	0	0	6	17	11	20	7	0	12	42	0	0	0	0	0	5
TACGTAGGGGGCAAGCGTTGTCCGGAATTATTGGGCGTAAAGAGCGCGTAGGCGGTCCGATAAGTCGGCTGTGAAAGTCATGGGCTCAACCCATGAAAGCCGGCCGATACTGTCGGACTAGAGTCCGGAAGAGGCGAGTGGAATTCCCGGTGTAGCGGTGAAATGCGCAGATATCGGGAGGAACACCAATTGCGAAGGCAGCTCGCTGGGACGGTACTGACGCTGAGGCGCGAAAGCGTGGGGAGCAAACAGG	0	0	5	76	91	67	0	0	0	93	50	77	13	0	0	131	61	57	24	23	19	167	155	150	0	0	0	320	185	19	0	0	0	110	110	94	33	0	10	269	412	360	301	229	230	687	943	529	0
TACGAAGGGGGCTAGCGTTGCTCGGAATCACTGGGCGTAAAGCGCACGTAGGCGGACTCTTAAGTCGGTGGTGAAATCCTGGAGCTCAACTCCAGAACTGCCTTCGATACTGAGAGTCTCGAGTCCGAGAGAGGTGAGTGGAACTGCGAGTGTAGAGGTGAAATTCGTAGATATTCGCAAGAACACCAGTGGCGAAGGCGGCTCACTGGCTCGGTACTGACGCTGAGGTGCGAAAGCGTGGGGAGCAAACAGG	89	53	55	51	46	69	119	92	42	42	43	28	46	105	74	43	45	0	112	133	124	40	49	32	98	0	104	36	126	130	0	53	66	83	97	100	129	54	86	33	0	35	0	32	44	0	28	0	75
CACGTAGGGCGCAAGCGTTGTCCGGAATTATTGGGCGTAAAGAGCTCGTAGGCGGTCTGTTGCGTCCGCTGTGAAAACTCGGGGCTTAACCCCGAGCCTGCAGTGGATACGGGCAGACTAGAGGTAGGTAGGGGAGAATGGAATTCCCGGTGTAGCGGTGAAATGCGCAGATATCGGGAGGAACACCGGTGGCGAAGGCGGTTCTCTGGGCCTTACCTGACGCTGAGGAGCGAAAGCGTGGGGAGCAAACAGG	41	44	61	94	109	0	35	59	41	62	0	73	84	92	69	149	82	98	85	116	90	157	196	129	51	48	78	0	168	0	0	0	0	186	168	108	300	242	238	293	323	413	27	125	114	296	185	191	48
TACGAGTGCCTCGAGCGTTATCCGGAATTATTGGGCGTAAAGGGTGTGTAGGTGGTTCTGTTAGTCTCGCGTTAAATTTCCCGGCTCAACCGGGAACCTGCGTGGGAAACGGCAGGACTAGAGGACGGTAGAGGTCTCTGGAACTCATAGTGTAGCGGTGAAATGCGTTGATATTATGGGGAACACCAAAAGCGAAGGCAAGAGACTGGACCGCTCCTGACACTGAAACACGAAAGCGTGGGTCGCGAATGGG	0	0	4	0	0	0	0	0	0	0	0	0	0	0	0	0	0	0	0	0	0	0	0	0	1092	0	1114	0	52	0	1156	1254	1755	165	90	356	342	292	192	11	35	0	0	16	87	10	0	0	4
TACAGAGGGTGCGAGCGTTAATCGGAATTACTGGGCGTAAAGCGCGCGTAGACGGTTTTGTAAGTCAGATGTGAAATCCCTGGGCTCAACCTGGGAACTGCATTTGAGACTGCATGGCTAGAGTATGGAAGAGGGAAGTGGAATTTCCGGTGTAGCGGTGAAATGCGTAGATATCGGAAGGAACACCAGTGGCGAAAGCGACTTCCTGGTCCAATACTGACGTTCATGTGCGAAAGCGTGGGGAGCAAACAGG	0	0	45	110	166	79	0	33	0	132	116	145	0	0	0	140	201	119	0	0	0	71	48	80	0	0	0	303	507	109	0	0	0	291	458	406	28	39	0	148	193	174	0	0	0	50	102	55	0
TACGAAGGGGGCTAGCGTTGCTCGGAATGACTGGGCGTAAAGGGCGCGTAGGCGGATGGCACAGTCAGATGTGAAATTCCCGGGCTTAACCTGGGGGCTGCATTTGATACGTGTTGTCTAGAGTGAGGAAGAGGGTCGTGGAATTCCCAGTGTAGAGGTGAAATTCGTAGATATTGGGAAGAACACCGGTGGCGAAGGCGGCGACCTGGTCCTTTACTGACGCTGAGGCGCGAAAGCGTGGGGAGCAAACAGG	196	271	220	0	102	0	245	207	196	0	0	0	168	149	103	0	0	0	135	149	138	0	0	0	55	454	87	175	0	168	0	0	16	0	0	0	88	0	46	0	0	0	0	0	0	0	0	0	335
TACGAAGGGGGCTAGCGTTGTTCGGATTTACTGGGCGTAAAGCGCACGTAGGCGGATCGATCAGTCAGGGGTGAAATCCCAGAGCTCAACTCTGGAACTGCCTTTGATACTGTCGATCTGGAGTATGGAAGAGGTGAGTGGAATTCCGAGTGTAGAGGTGAAATTCGTAGATATTCGGAGGAACACCAGTGGCGAAGGCGGCTCACTGGTCCATTACTGACGCTGAGGTGCGAAAGCGTGGGGAGCAAACAGG	187	188	117	46	45	31	139	205	173	26	33	25	132	105	110	19	11	0	136	165	187	37	0	0	73	135	66	48	79	252	13	18	32	86	68	66	125	100	79	18	25	0	49	91	36	8	0	0	292
TACGAGGGGGGCGAGCGTTGTTCGGAATTATTGGGCGTAAAGGGCGCGTAGGCGGTTGGATAAGTCTCGTGTGAAATCTTCGGGCTCAACTCGAAGTCTGCACGAGAAACTATCCGGCTAGAGTGTGGGAGAGGTGAGTGGAATTCCTGGTGTAGCGGTGAAATGCGTAGATATCAGGAGGAACACCTGTGGCGAAAGCGGCTCACTGGACCACAACTGACGCTGAGGCGCGAAAGCTAGGGGAGCAAACAGG	102	118	100	128	134	96	87	126	110	93	118	77	190	147	116	104	61	87	133	182	123	64	88	47	74	276	118	320	136	0	30	26	36	162	161	72	238	195	192	100	113	84	135	144	28	54	80	54	173
TACGTAGGGGGCAAGCGTTGTCCGGAATCATTGGGCGTAAAGAGCGCGTAGGCGGTCCGGTAAGTCCGCTGTGAAAGTCAAGGGCTCAACCCTTGAATGCCGGTGGATACTGTCGGGCTAGAGTCCGGAAGAGGCGAGTGGAATTCCTGGTGTAGCGGTGAAATGCGCAGATATCAGGAGGAACACCAATGGCGAAGGCAGCTCGCTGGGACGGTACTGACGCTGAGGCGCGAAAGCGTGGGGAGCAAACAGG	0	0	0	19	0	0	0	0	0	0	0	0	0	0	0	0	0	0	0	0	0	0	43	60	0	0	0	0	0	0	0	0	0	0	0	0	0	0	21	37	0	34	57	0	0	111	65	0	0
TACGTAGGGTGCAAGCGTTGTCCGGAATTATTGGGCGTAAAGAGCTCGTAGGCGGTTCGTCGCGTCGGCTGTGAAATCCCGAGGCTCAACCTCGGGTCTGCAGTCGATACGGGCGGACTGGAGTTCGGCAGGGGAGACTGGAATTCCTGGTGTAGCGGTGAAATGCGCAGATATCAGGAGGAACACCGGTGGCGAAGGCGGGTCTCTGGGCCGATACTGACGCTGAGGAGCGAAAGCGTGGGGAGCGAACAGG	0	0	0	0	0	0	0	0	0	0	0	0	0	0	0	0	0	0	0	0	0	0	0	0	0	0	0	0	0	0	0	0	0	0	0	0	0	0	0	0	0	0	0	0	0	0	0	0	0
TACGTAGGGGGCAAGCGTTGTCCGGAATTATTGGGCGTAAAGCGCGCGCAGGCGGTCAATTAAGTTGGGTGTTTAAGCCCGGGGCTCAACCCCGGTTCGCATCCAAAACTGGTTGACTTGAGTGTAGGAGAGGAAAGTGGAATTCCACGTGTAGCGGTGAAATGCGTAGAGATGTGGAGGAACACCAGTGGCGAAGGCGACTTTCTGGCCTATAACTGACGCTGAGGCGCGAAAGCGTGGGGAGCAAACAGG	0	0	0	0	21	0	0	0	0	25	38	0	0	0	0	66	118	73	0	0	0	202	356	386	0	0	0	0	0	12	0	0	0	0	0	0	0	0	0	112	110	141	178	106	82	1128	1446	1782	0
TACGTAGGTGGCAAGCGTTGTCCGGATTTATTGGGCGTAAAGCGCGCGCAGGCGGTCTTTTAAGTCTGATGTGAAAGCCCACGGCTCAACCGTGGAGGGTCATTGGAAACTGGGAGACTTGAGTGCAGAAGAGGAGAGTGGAATTCCACGTGTAGCGGTGAAATGCGTAGAGATGTGGAGGAACACCAGTGGCGAAGGCGACTCTCTGGTCTGTAACTGACGCTGAGGCGCGAAAGCGTGGGGAGCGAACAGG	0	0	0	0	0	0	0	0	0	0	0	0	0	0	0	0	0	0	0	0	0	0	0	39	0	0	0	0	0	0	0	0	0	0	0	0	0	0	0	0	0	0	0	0	0	0	29	28	0
TACAGAGGTCTCAAGCGTTGTTCGGATTCATTGGGCGTAAAGGGTGCGTAGGCGGCGCGGTAAGTCGGGTGTGAAATCTCGGAGCTTAACTCCGAAACTGCATTCGATACTGCCGTGCTTGAGGACTGGAGAGGAGACTGGAATTTACGGTGTAGCGGTGAAATGCGTAGATATCGTAAGGAAGACCAGTGGCGAAGGCGGGTCTCTGGACAGTTCCTGACGCTGAGGCACGAAGGCCAGGGGAGCAAACGGG	0	0	0	0	0	0	0	0	0	0	0	0	0	0	0	0	0	0	0	0	0	0	0	0	0	0	0	0	0	0	0	0	0	0	0	0	0	0	0	0	89	0	0	0	0	0	0	0	0
TACGTAGGGGGCAAGCGTTGTCCGGAATCATTGGGCGTAAAGAGCGTGTAGGCGGCTTGGTAAGTCCGCTGTGAAAGTCCAGGGCTCAACCCTGGAATGCCGGTGGAAACTGTCAAGCTTGAGTCCGGAAGAGGCGAGTGGAATTCCTGGTGTAGCGGTGAAATGCGCAGATATCAGGAGGAACACCAATGGCGAAGGCAGCTCGCTGGGACGGTACTGACGCTGAGACGCGAAAGCGTGGGGAGCAAACAGG	169	159	143	0	0	0	69	102	164	67	42	0	182	177	259	0	0	0	118	0	111	0	0	0	0	181	81	0	122	0	0	0	0	0	99	0	288	286	360	0	86	83	100	109	105	0	65	0	217
TACGTAGGGGGCAAGCGTTGTCCGGAATCATTGGGCGTAAAGAGCGTGTAGGCGGCCCGGTAAGTCCGCTGTGAAAGTCCAGGGCTCAACCCTGGAATGCCGGTGGATACTGTCGGGCTCGAGTCCGGAAGAGGTGAGTGGAATTCCTGGTGTAGCGGTGAAATGCGCAGATATCAGGAGGAACACCAATGGCGAAGGCAGCTCACTGGGACGGTACTGACGCTGAGACGCGAAAGCGTGGGGAGCAAACAGG	0	0	0	0	0	0	0	0	0	0	69	0	0	0	0	0	0	26	0	0	0	58	0	0	0	0	0	0	32	0	0	0	0	0	0	0	44	44	51	42	121	65	50	58	225	176	393	247	0
TACAGAGGTCCCAAGCGTTGTTCGGATTCATTGGGCGTAAAGGGTGCGTAGGTGGCGCCGTAAGTCGGGTGTGAAATTTCGGAGCTTAACTCCGAAACTGCATTCGATACTGCGGTGCTTGAGGACTGGAGAGGAGACTGGAATTCATGGTGTAGCAGTGAAATGCGTAGAGATCATGAGGAAGACCAGTGGCGAAGGCGGGTCTCTGGACAGTTCCTGACACTGAGGCACGAAGGCCAGGGGAGCAAACGGG	35	41	54	0	45	40	0	21	17	32	28	0	28	0	66	0	50	0	0	33	28	0	0	0	45	20	49	12	115	82	0	16	0	78	111	58	118	107	91	130	174	129	74	0	0	0	48	0	43
TACAGAGGGTGCGAGCGTTGTTCGGAATTATTGGGCGTAAAGCGCTTGTAGGCGGCCTGTCAAGTCGCGTGTGAAATCCCCTGGCTTAACCAGGGAAGTGCGCGCGAAACTGGCGGGCTTGAGTGCCGGAGAGGGTCGCGGAATTCCCGGTGTAGAGGTGAAATTCGTAGATATCGGGAGGAACACCAGTGGCGAAGGCGGCGACCTGGACGGACACTGACGCTGAGACGCGAAAGCGTGGGGAGCAAACAGG	0	0	0	32	39	0	0	0	0	36	95	0	0	0	0	38	55	43	0	0	0	66	23	82	0	0	0	0	124	0	0	0	0	51	74	56	0	0	0	66	92	101	14	0	0	42	126	42	0
TACGTAGGGTGCGAGCGTTGTCCGGAATTACTGGGCGTAAAGAGCTCGTAGGTGGTTTGTCGCGTTGTCCGTGAAAACTCACAGCTTAACTGTGGGCGTGCGGGCGATACGGGCAGACTGGAGTACTGCAGGGGAGACTGGAATTCCTGGTGTAGCGGTGGAATGCGCAGATATCAGGAGGAACACCGGTGGCGAAGGCGGGTCTCTGGGCAGTAACTGACGCTGAGGAGCGAAAGCGTGGGGAGCGAACAGG	122	80	69	0	0	0	63	80	61	0	0	0	125	154	126	0	0	0	182	144	263	0	0	0	73	0	53	0	0	0	0	0	0	0	0	0	186	150	202	0	0	0	66	50	132	0	0	0	101
TACGAAGGGGGCTAGCGTTGCTCGGAATCACTGGGCGTAAAGCGCACGTAGGCGGCTTTTTAAGTCAGGGGTGAAATCCTGGAGCTCAACTCCAGAACTGCCTTTGATACTGAGAAGCTTGAGTCCGGGAGAGGTGAGTGGAACTGCGAGTGTAGAGGTGAAATTCGTAGATATTCGCAAGAACACCAGTGGCGAAGGCGGCTCACTGGCCCGGTACTGACGCTGAGGTGCGAAAGCGTGGGGAGCAAACAGG	171	100	87	174	212	165	104	99	170	146	199	118	147	192	177	218	126	145	179	193	174	157	117	97	0	0	0	0	141	0	0	0	0	151	0	85	0	95	153	0	109	55	0	0	0	0	0	32	212
TACGTAGGGGGCAAGCGTTGTCCGGAATCATTGGGCGTAAAGAGCGTGTAGGCGGTTTGGTAAGTCCGCTGTGAAAGTCCAGGGCTCAACCCTGGAATGCCAGTGGAAACTCCCAAGCTAGAGTCCGGAAGAGGCGAGTGGAACTCCTGGTGTAGCGGTGAAATGCGCAGATATCAGGAAGAACACCAATGGCGAAGGCAGCTCGCTGGGACGGTACTGACGCTGAGACGCGAAAGCGTGGGGAGCAAACAGG	0	0	0	47	158	61	0	0	0	67	38	60	16	0	0	122	175	88	36	0	0	223	297	308	0	0	0	0	169	0	0	0	0	171	177	83	18	58	32	610	643	611	153	114	216	1214	1184	1241	0
TACGTAGGGGGCGAGCGTTGTCCGGAATCATTGGGCGTAAAGAGCGTGTAGGTGGCTTGGAAAGTCTTACGTGAAAGCCTGCGGCTCAACCGCAGAAGTGCGTGGGAAACTTCCTCGCTAGAGTCCGGAAGAGGAGAGCGGAATTCCTGGTGTAGCGGTGGAATGCGCAGATATCAGGAGGAACACCCGTGGCGAAGGCGGCTCTCTGGGACGGTACTGACACTGAGACGCGAAAGCGTGGGGAGCGAACAGG	85	79	50	0	27	13	56	89	80	19	27	0	156	136	177	20	24	43	97	116	118	16	12	21	38	164	49	39	120	102	22	0	33	74	114	81	564	503	377	179	207	188	118	63	126	82	80	102	127
TACGAGTGCCTCGAGCGTTATCCGGAATCATTGGGCGTAAAGGGTGCGTAGGCGGCGATGTTAGTCTCCCGTAAAATTCCTCGGCTCAACCGGGGGCGCGCGGGAGAAACGGCATTGCTTGAGAGCGGAAGGGGCCTCTGGAACTCATAGTGTAGCGGTGAAATGCGTTGATATTATGGGGAACACCAAAAGCGAAGGCAGGAGGCTGGTCCGTTTCTGACGCTGAAGCACGAAAGCGTGGGTCGCGAATGGG	0	3	0	0	0	0	0	0	0	0	0	0	0	0	0	0	0	0	0	0	0	0	0	0	1529	0	1023	0	34	0	973	1313	1659	69	49	161	74	47	58	0	0	0	47	22	31	0	0	0	0
TACGGAGGATCCAAGCGTTATCCGGATTTATTGGGTTTAAAGGGTGCGTAGGCGGCCAATTAAGTCAGGGGTGAAAGACGGTAGCTTAACTATCGCAGTGCCTTTGATACTGATTGGCTTGAATGTACTTGAGGTAGGCGGAATGTGACAAGTAGCGGTGAAATGCATAGATATGTCACAGAACACCAATTGCGAAGGCAGCTTACTAAAGTATGATTGACGCTGAGGCACGAAAGCGTGGGGATCAAACAGG	117	223	120	33	47	28	144	99	202	26	0	33	41	91	38	29	36	0	54	94	71	22	0	17	175	115	184	98	120	124	71	106	190	86	112	72	293	886	295	0	0	0	403	310	401	29	26	34	151
TACGTAGGGTGCGAGCGTTGTCCGGAATTATTGGGCGTAAAGAGCTCGTAGGCGGTTTGTCGCGTCGGCCGTGAAAACCTCAGGCTTAACTTGGGGCTTGCGGTCGATACGGGCAGACTTGAGTTCGGCAGGGGAGACTGGAATTCCTGGTGTAGCGGTGAAATGCGCAGATATCAGGAGGAACACCGGTGGCGAAGGCGGGTCTCTGGGCCGATACTGACGCTGAGGAGCGAAAGCGTGGGGAGCGAACAGG	0	0	12	194	147	129	12	0	0	141	166	185	13	0	0	95	61	100	0	0	0	99	207	88	23	0	28	0	607	0	14	0	0	623	445	484	47	23	45	430	472	326	0	35	72	132	150	116	0
TACGAAGGGGGCTAGCGTTGTTCGGAATTACTGGGCGTAAAGCGCGCGCAGGCGGTCTTCCAAGTCAGTGGTGAAAGCCCGGAGCTCAACTCCGGAACTGCCATTGAAACTGTGAGACTTGAGTACGAGAGAGGTGAGTGGAATTCCCAGTGTAGAGGTGAAATTCGTAGATATTGGGAAGAACACCGGTGGCGAAGGCGGCTCACTGGCTCGTAACTGACGCTCAGGCGCGACAGCGTGGGGATCAAACAGG	95	102	132	68	49	45	86	116	106	47	70	45	103	90	115	53	53	75	147	131	125	0	0	0	84	162	170	89	101	132	63	0	98	142	118	114	65	57	169	0	0	0	158	66	111	0	0	0	112
TACGAAGGGGGCTAGCGTTGCTCGGAATCACTGGGCGTAAAGCGCACGTAGGCGGATTGTTAAGTCAGGGGTGAAATCCTGGAGCTCAACTCCAGAACTGCCTTTGATACTGAGGATCTTGAGTTCGGGAGAGGTGAGTGGAACTGCGAGTGTAGAGGTGAAATTCGTAGATATTCGCAAGAACACCAGTGGCGAAGGCGGCTCACTGGCCCGATACTGACGCTGAGGCACGAAAGCGTGGGGAGCAAACAGG	0	0	0	180	214	223	0	0	0	154	136	166	0	0	0	220	200	179	0	0	0	93	155	113	0	0	0	110	0	135	0	0	0	80	87	54	0	0	0	50	94	0	0	0	0	0	0	0	0
GACGTAGGGCGCGAGCGTTGTCCGGATTTATTGGGCGTAAAGAGCTCGTAGGCGGCTTGTTGCGTCGACTGTGAAAACCCGCAGCTTAACTGCGGGCCTGCAGTTGATACGGGCAGGCTAGAGTTCGGTAGGGGAGACTGGAATTCCTGGTGTAGCGGTGAAATGCGCAGATATCAGGAGGAACACCGGTGGCGAAGGCGGGTCTCTGGGCCGATACTGACGCTGAGGAGCGAAAGCGTGGGGAGCGAACAGG	0	0	0	0	0	60	0	0	0	0	101	0	0	0	0	0	0	0	56	0	0	120	153	145	0	0	0	180	0	64	0	0	0	33	33	0	0	0	0	0	59	39	22	0	45	71	33	0	0
TACGTAGGGGGCAAGCGTTGTCCGGAATTATTGGGCGTAAAGCGCGCGCAGGCGGTTCTTTAAGTCTGGTGTCTAAGTGCGGGGCTCAACCCCGTGATGCACTGGAAACTGGGGAACTTGAGTGCAGAAGAGGAGAGCGGAATTCCACGTGTAGCGGTGAAATGCGTAGAGATGTGGAGGAACACCAGTGGCGAAGGCGGCTCTCTGGACTGTAACTGACGCTGAGGCGCGAAAGCGTGGGGAGCAAACAGG	0	0	0	36	36	0	0	0	0	0	0	0	0	0	0	46	0	0	0	0	0	170	0	153	0	0	0	36	0	0	0	0	0	0	0	0	0	0	0	0	0	0	28	28	0	41	68	52	0
TACGAAGGGGGCTAGCGTTGCTCGGAATCACTGGGCGTAAAGCGCACGTAGGCGGCTTTTTAAGTCAGGGGTGAAATCCTGGAGCTCAACTCCAGAACTGCCTTTGATACTGAGAAGCTTGAGTTCGGGAGAGGTGAGTGGAACTGCGAGTGTAGAGGTGAAATTCGTAGATATTCGCAAGAACACCAGTGGCGAAGGCGGCTCACTGGCCCGATACTGACGCTGAGGTGCGAAAGCGTGGGGAGCAAACAGG	0	0	0	0	37	55	0	0	0	92	60	0	0	0	0	0	0	44	0	0	0	0	0	47	0	0	0	0	161	102	0	0	0	147	131	136	0	0	36	0	0	72	0	0	0	0	0	0	0
TACGTAGGGTCCGAGCGTTGTCCGGAATTATTGGGCGTAAAGGGCTCGTAGGCGGTTCGTCACGTCGGGAGTGAAAACTCGGGGCTTAACCCCGAGCCTGCTTCCGATACGGGCAGACTAGAGGTAGGCAGGGGAGAGCGGAACTCCTGGTGTAGCGGTGGAATGCGCAGATATCAGGAAGAACACCGGTGGCGAAGGCGGCTCTCTGGGCCTTACCTGACGCTGAGGAGCGAAAGCGTGGGTAGCGAACAGG	0	0	0	177	131	80	0	0	0	107	125	152	0	0	45	153	131	93	0	0	0	98	72	50	0	12	0	14	480	0	0	0	0	493	485	299	58	49	52	756	1340	728	0	34	0	111	188	120	0
TACGTAGGTGGCAAGCGTTGTCCGGAATTATTGGGCGTAAAGCGCGCGCAGGCGGTCCTTTAAGTCTGATGTGAAATCTCGCGGCTCAACCGCGAGCGGTCATTGGAAACTGGGGGACTTGAGTGCAGAAGAGGAAAGCGGAATTCCACGTGTAGCGGTGAAATGCGTAGAGATGTGGAGGAACACCAGTGGCGAAGGCGGCTTTCTGGTCTGTAACTGACGCTGAGGCGCGAAAGCGTGGGGAGCAAACAGG	0	0	0	0	13	0	0	0	0	19	0	0	0	0	16	15	0	0	29	24	12	92	157	95	0	0	0	0	0	0	0	0	0	0	0	0	47	117	53	42	54	58	890	420	841	931	643	810	0
TACGAAGGGGGCTAGCGTTGCTCGGAATGACTGGGCGTAAAGGGCGCGTAGGCGGATGGCACAGTCAGATGTGAAATTCCCGGGCTTAACCTGGGGGCTGCATTTGATACGTGTGATCTAGAGTGAGGAAGAGGGTCGTGGAATTCCCAGTGTAGAGGTGAAATTCGTAGATATTGGGAAGAACACCGGTGGCGAAGGCGGCGACCTGGTCCTTGACTGACGCTGAGGCGCGAAAGCGTGGGGAGCAAACAGG	84	95	76	66	87	0	82	135	105	0	74	0	85	84	150	69	0	0	112	57	65	0	0	0	27	225	53	148	56	0	59	0	0	73	0	53	76	79	87	0	0	0	0	25	0	0	0	0	101
TACGGAGGGTGCAAGCGTTATCCGGATTCACTGGGTTTAAAGGGTGCGTAGGCGGGTTGGTAAGTCCGTGGTGAAATCTCCAAGCTTAACTTGGAAACTGCCGTGGATACTATCAATCTTGAATATAGTGGAGGTGAGCGGAATATGTCATGTAGCGGTGAAATGCTTAGATATGACATAGAACACCCATTGCGAAGGCAGCTCGCTACACTATTATTGACGCTGAGGCACGAAAGCGTGGGGATCAAACAGG	147	137	130	30	52	23	156	79	140	46	28	22	90	69	120	15	87	13	106	97	111	6	0	12	67	149	91	47	110	264	0	45	0	70	92	85	63	153	77	0	18	0	58	65	0	8	0	0	199
TACGTAGGGTGCAGGCGTTAATCGGAATTACTGGGCGTAAAGCGTGCGCAGGCGGTTTCTTAAGTCAGATGTGAAAGCCCCGGGCTTAACCTGGGAACTGCGTTTGAAACTGGGAGACTTGAGTGTGGCAGAGGGGGGTGGAATTCCACGTGTAGCAGTGAAATGCGTAGATATGTGGAGGAACACCGATGGCGAAGGCAGCCCCCTGGGTTAACACTGACGCTCATGCACGAAAGCGTGGGGAGCAAACAGG	54	85	62	25	38	24	44	65	88	42	41	22	0	41	37	21	22	46	52	49	52	16	0	9	0	27	0	35	65	168	0	0	42	48	54	32	0	0	0	14	9	0	5	0	76	8	0	0	76
TACGAAGGGGGCTAGCGTTGCTCGGAATCACTGGGCGTAAAGGGTGCGTAGGCGGGTCTTTAAGTCAGGGGTGAAATCCTGGAGCTCAACTCCAGAACTGCCTTTGATACTGAGGATCTTGAGTTCGGGAGAGGTGAGTGGAACTGCGAGTGTAGAGGTGAAATTCGTAGATATTCGCAAGAACACCAGTGGCGAAGGCGGCTCACTGGTCCGGTACTGACGCTGAGGTGCGAAAGCGTGGGGAGCAAACAGG	0	0	0	0	0	0	0	0	0	0	0	0	0	0	0	0	0	0	0	0	0	0	0	0	0	0	0	0	0	0	0	0	0	0	0	0	0	0	0	0	0	0	0	0	0	0	0	0	0
TACGAGGGGGGCGAGCGTTGTTCGGAATTATTGGGCGTAAAGGGTGCGTAGGCGGTTCAGTAAGTCTTGTGTGAAATCTTCGGGCTCAACTCGAAGTCTGCATGAGAAACTGCTGGGCTTGAGTATGGGAGAGGTGAGTGGAATTCCCGGTGTAGCGGTGAAATGCGTAGATATCGGGAGGAACACCTGTGGCGAAAGCGGCTCACTGGACCATAACTGACGCTGAGGCACGAAAGCTAGGGGAGCAAACAGG	97	122	110	53	80	25	123	102	94	69	96	32	214	189	170	55	41	57	88	134	132	20	26	23	0	103	21	94	47	0	26	27	22	38	43	54	90	97	101	42	21	42	29	0	0	35	0	0	147
TACGTAGGAGGCGAGCGTTGTCCGGAGTTACTGGGCGTAAAGCGCACGCAGGCGGTCAGATCAGTCTGGAGTGACAGTCGTCGGCTTAACCGACGAAGTGTTCTGGAAACTGTCTGACTTGAGGGCTTCAGAGGGACACGGAATTCCGGGTGGAGTGGTGAAATGCGTAGATATCCGGAGGAACACCAATGGCGAAGGCAGTGTCCTGGGAAGTACCTGACGCTCAGGTGCGAAAGCTAGGGGAGCGAACAGG	25	73	51	88	137	57	29	24	45	54	81	72	47	54	63	105	219	63	170	284	201	291	239	296	26	54	20	70	44	15	3	7	54	46	99	59	40	0	14	46	58	44	0	94	141	150	156	93	42
TACGTAGGGGGCAAGCGTTGTCCGGAATCATTGGGCGTAAAGAGCGTGTAGGCGGCCTGGTAAGTCCGCTGTGAAAGTCCAGGGCTCAACCCTGGAATGCCGGTGGAAACTGTCAGGCTCGAGTCCGGAAGAGGCGAGTGGAATTCCTGGTGTAGCGGTGAAATGCGCAGATATCAGGAGGAACACCAATGGCGAAGGCAGCTCGCTGGGACGGTACTGACGCTGAGACGCGAAAGCGTGGGGAGCAAACAGG	0	0	0	45	102	0	0	24	0	35	0	0	0	0	0	44	199	56	22	0	14	47	241	73	0	31	0	0	76	54	0	0	0	39	74	60	57	102	117	195	219	278	28	204	97	178	112	84	0
TACGTAGGGTGCGAGCGTTGTCCGGAATTACTGGGCGTAAAGAGCTCGTAGGTGGTTTGTCGCGTTGTCCGTGAAATTCCATGGCTTAACTGTGGGCGTGCGGGCGATACGGGCAGACTGGAGTACTGCAGGGGAGACTGGAATTCCTGGTGTAGCGGTGGAATGCGCAGATATCAGGAGGAACACCGGTGGCGAAGGCGGGTCTCTGGGCAGTAACTGACGCTGAGGAGCGAAAGCGTGGGGAGCGAACAGG	0	0	0	211	222	132	0	0	0	152	122	116	0	0	0	268	239	136	73	42	56	441	558	291	0	0	0	91	247	0	0	0	0	266	257	171	34	0	29	594	769	538	83	100	82	595	740	779	0
TACGTAGGGGGCTAGCGTTGTCCGGATTTATTGGGCGTAAAGAGCTCGTAGGCTGCTTCGCAAGTCGGACGTGAAATCCCACGGCTTAACTGTGGGGGGCCGTTCGATACTACGAGGCTAGAGGCCGGTAGGGGGACGTGGAATTCCTGGTGTAGCGGTGAAATGCGCAGATATCAGGAGGAACACCGGTGGCGAAGGCGGCGTCCTGGGCCGGTCCTGACGCTGAGGAGCGAAAGCTGGGGGAGCAAACAGG	0	0	0	0	123	10	0	0	0	0	246	23	0	0	0	31	33	122	24	28	22	76	0	220	11	0	26	0	129	0	0	0	0	99	160	95	49	66	114	428	523	399	318	0	45	866	1077	1418	0
GACGTAGGGCGCGAGCGTTGTCCGGATTTATTGGGCGTAAAGAGCTCGTAGGCGGCTTGTCGCGTCGACTGTGAAAACCCGTGGCTCAACCATGTGGTCTGCAGTCGATACGGGCAGGCTAGAATTCGGTAGGGGAGACTGGAATTCCTGGTGTAGCGGTGAAATGCGCAGATATCAGGAGGAACACCGGTGGCGAAGGCGGGTCTCTGGGCCGATATTGACGCTGAGGAGCGAAAGCGTGGGGAGCGAACAGG	48	56	43	0	0	0	0	0	77	0	45	0	52	130	87	75	89	72	113	0	148	69	92	320	0	0	0	0	0	0	0	0	0	91	108	0	31	30	0	73	91	66	0	0	55	180	150	238	70
TACGTAGGGGGCAAGCGTTGTCCGGATTTATTGGGCGTAAAGAGCGTGTAGGCGGTTAGGTAGGTCCGTTGTGAAAACTCGAGGCTCAACCTCGAGACGCCGATGGAAACCCCCTAACTAGAGTCCGGAAGAGGAGAGTGGAATTCCTGGTGTAGCGGTGAAATGCGCAGATATCAGGAAGAACACCCGTGGCTAAGGCGGCTCTCTAGTACGGTACTGACGCTGAGACGCGAAAGCGTGGGGAGCGAACAGG	61	44	42	35	24	11	31	51	50	25	0	0	79	96	61	36	35	0	48	92	53	22	0	0	83	76	36	11	96	76	16	0	0	79	71	53	264	266	358	129	205	118	69	60	89	58	88	81	62
TACGTAGGGGGCAAGCGTTGTCCGGATTTATTGGGCGTAAAGAGCGTGTAGGCGGCTAGATAGGTCCGTTGTGAAAACTCGAGGCTCAACCTCGAGACGTCGATGGAAACCATCTGGCTAGAGTCCGGAAGAGGAGAGTGGAATTCCTGGTGTAGCGGTGAAATGCGCAGATATCAGGAAGAACACCCGTGGCGAAGGCGGCTCTCTGGTACGTGACTGACGCTGAGACGCGAAAGCGTGGGGAGCAAACAGG	0	0	0	0	0	0	0	0	0	0	0	0	0	0	0	0	0	0	0	0	0	0	0	0	0	0	0	0	0	0	0	0	0	19	17	0	10	14	0	57	16	35	0	0	0	77	12	65	0
TACGTAGGGGGCAAGCGTTGTCCGGATTTATTGGGCGTAAAGAGCGTGTAGGCGGTTAGGTAGGTCCGTTGTGAAAACTCGAGGCTCAACCTCGAGACGCCGATGGAAACCATCTAACTAGAGTCCGGAAGAGGAGAGTGGAATTCCTGGTGTAGCGGTGAAATGCGCAGATATCAGGAAGAACACCCGTGGCTAAGGCGGCTCTCTAGTACGGTACTGACGCTGAGACGCGAAAGCGTGGGGAGCGAACAGG	0	0	0	0	0	0	0	0	0	0	0	0	54	0	54	0	0	0	0	0	41	0	0	0	0	0	0	0	0	0	0	0	0	0	0	0	45	0	40	0	0	0	22	0	26	0	0	0	0
TACGTAGGGTGCGAGCGTTAATCGGAATTACTGGGCGTAAAGTGTGCGCAGGCGGCCGCGCAAGTCGAGTGTGAAATCCCCGGGCTTAACTTGGGAATTGCGCTCGAAACTACGTGGCTGGAGTGTGGCAGAGGAAGGTGGAATTCCACGTGTAGCGGTGAAATGCGTAGAGATGTGGAGGAACACCGATGGCGAAGGCAGCCTTCTGGGCCAACACTGACGCTCATGCACGAAAGCGTGGGGAGCAAACAGG	0	0	0	99	63	62	0	0	0	139	157	43	0	0	16	80	60	129	17	0	0	67	57	58	0	0	0	89	149	0	0	0	0	92	145	176	0	0	32	80	128	111	0	0	24	0	99	62	0
TACGTAGGGAGCAAGCGTTGTCCGGAATCATTGGGCGTAAAGCGCGCGTAGGTGGCTTCGTAAGTCCGTTGTGAAAGTCAAAGGCTCAACCTTTGAAAGCCGATGGATACTGCGGAGCTAGAGTACGGAAGAGGCGAGTGGAATTCCTGGTGTAGCGGTGGAATGCGCAGATATCAGGAGGAACACCAATAGCGAAGGCAGCTCGCTGGGACGTTACTGACACTGAGGCGCGAAAGCGTGGGGAGCGAACAGG	143	239	146	0	0	0	112	181	175	0	0	0	753	301	319	0	0	0	243	293	207	0	0	0	129	104	84	0	0	0	0	0	0	0	0	0	727	413	800	0	0	0	650	288	796	0	0	0	155
TACAGAGGTCTCAAGCGTTGTTCGGATTCATTGGGCGTAAAGGGTGCGTAGGTGGCGCTGTAAGTCGGGTGTGAAATTTCGGAGCTTAACTCCGAAACTGCATTCGATACTGCGGTGCTTGAGGACTGGAGAGGAGACTGGAATTCATGGTGTAGCAGTGAAATGCGTAGAGATCATGAGGAAGACCAGTGGCGAAGGCGGGTCTCTGGACAGTTCCTGACACTGAGGCACGAAGGCCAGGGGAGCAAACGGG	0	0	0	0	0	0	0	0	0	0	0	0	0	0	0	0	0	0	0	0	0	0	0	0	0	0	0	0	0	0	0	0	0	0	0	0	0	0	0	0	0	0	0	0	0	0	0	0	0
TACGTAGGGGGCAAGCGTTGTCCGGAATCATTGGGCGTAAAGAGCGTGTAGGCGGCCCGATAAGTCCGCTGTGAAAGTCCAGGGCTCAACCCTGGGATGCCGGTGGATACTGTCGGGCTCGAGTCCGGAAGAGGAGTGTGGAATTCCTGGTGTAGCGGTGAAATGCGCAGATATCAGGAGGAACACCAATGGCGAAGGCAGCACTCTGGGACGTGACTGACGCTGAGACGCGAAAGCGTGGGGAGCAAACAGG	20	18	0	0	27	0	0	0	0	0	0	0	0	35	44	79	0	29	89	90	33	0	0	0	0	0	0	0	0	77	0	0	0	29	0	0	47	45	80	0	99	68	96	17	0	69	91	0	17
TACGTAGGGGGCAAGCGTTGTCCGGAATCATTGGGCGTAAAGCGCGTGTAGGCGGCCCGATAAGTCCGCTGTGAAAGTCCAGGGCTCAACCCTGGAATGCCGGTGGATACTGTCGGGCTCGAGTCCGGAAGAGGCGAGTGGAATTCCTGGTGTAGCGGTGAAATGCGCAGATATCAGGAGGAACACCAATGGCGAAGGCAGCTCGCTGGGACGGTACTGACGCTGAGACGCGAAAGCGTGGGGAGCAAACAGG	0	0	0	0	0	0	0	0	0	0	0	0	0	0	0	0	0	0	0	0	0	0	0	0	0	0	0	0	0	0	0	0	0	0	0	0	0	0	0	0	0	0	0	0	0	0	0	0	0
TACGTAGGGGGCAAGCGTTGTCCGGATTTATTGGGCGTAAAGAGCGTGTAGGCGGCTTCACAAGTCCGCTGTGAAAACTCGAGGCTCAACCTCGAGCTGTCGGTGGAAACTGTGTGGCTAGAGTCCGGAAGAGGAGAGTGGAATTCCCGGTGTAGCGGTGAAATGCGCAGATATCGGGAAGAACACCCGTGGCGAAGGCGGCTCTCTGGGACGGTACTGACGCTGAGACGCGAAAGCGTGGGGAGCGAACAGG	0	0	0	49	58	35	0	0	0	35	32	15	20	12	23	55	69	31	0	0	9	56	30	20	9	10	0	0	131	82	0	0	0	137	133	69	58	80	93	340	365	308	45	21	0	0	127	67	0
TACGTAGGGTGCAAGCGTTGTCCGGAATCATTGGGCGTAAAGCGCGCGTAGGTGGCTCTGTAAGTCCGTTGTGAAAGTCAAAGGCTCAACCTTTGAATGCCGATGGATACTGCAGAGCTAGAGTACGGAAGAGGCGAGTGGAATTCCTGGTGTAGCGGTGGAATGCGCAGATATCAGGAGGAACACCAATAGCGAAGGCAGCTCGCTGGGACGTTACTGACACTAAGGCGCGAAAGCGTGGGGAGCGAACAGG	72	143	111	0	0	0	83	135	83	96	0	0	108	118	153	57	62	52	134	160	161	0	0	41	0	66	0	0	73	34	0	0	41	105	124	56	272	255	271	195	266	206	214	100	132	59	42	148	68
TACGTAGGGCGCAAGCGTTGTCCGGAATTATTGGGCGTAAAGAGCTCGTAGGCGGCCTGTCGCGTCCGCTGTGAAATCCTGGGGCTTAACCCCGGGCCTGCAGTGGATACGGGCTGGCTAGAGGCAGGCAGGGGAGAACGGAATTCCCGGTGTAGCGGTGAAATGCGCAGATATCGGGAGGAACACCGGTGGCGAAGGCGGTTCTCTGGGCCTGTTCTGACGCTGAGGAGCGAAAGCGTGGGGAGCAAACAGG	58	101	0	132	166	82	87	0	0	0	154	86	129	146	123	126	111	92	151	166	183	158	115	73	0	0	0	0	0	0	0	0	22	70	0	0	94	0	98	0	46	77	201	0	0	0	44	0	0
TACGTAGGGTGCGAGCGTTGTCCGGAATTATTGGGCGTAAAGAGCTCGTAGGCGGTGTGTCGCGTCGGTCGTGAAAACTTGGGGCTTAACCCTGAGCTTGCGGTCGATACGGGCATCACTGGAGTTCGGCAGGGGAGACTGGAATTCCTGGTGTAGCGGTGAAATGCGCAGATATCAGGAGGAACACCGGTGGCGAAGGCGGGTCTCTGGGCCGATACTGACGCTGAGGAGCGAAAGCGTGGGGAGCGAACAGG	0	0	0	80	52	53	0	0	0	64	107	51	0	0	0	82	28	65	44	48	61	144	182	119	0	0	0	0	20	0	0	0	0	58	37	39	58	38	35	104	173	144	310	381	165	930	1082	964	0
TACAGAGGGTGCGAGCGTTAATCGGAATTACTGGGCGTAAAGCGCGCGTAGACGGTTTTGTAAGTCAGATGTGAAATCCCTGGGCTCAACCTGGGAACTGCATTTGAAACTGCATGGCTAGAGTATGGAAGAGGGAAGTGGAATTTCCGGTGTAGCGGTGAAATGCGTAGATATCGGAAGGAACACCAGTGGCGAAAGCGACTTCCTGGTCCAATACTGACGTTCATGTGCGAAAGCGTGGGGAGCAAACAGG	0	0	0	174	215	109	0	0	0	157	156	140	0	0	0	96	59	61	0	55	0	49	53	38	0	89	0	47	527	0	21	0	57	546	521	473	0	0	64	92	98	98	24	0	44	72	0	0	0
TACGAAGGGGGCTAGCGTTGCTCGGAATCACTGGGCGTAAAGGGCGCGTAGGCGGATCTTTAAGTCGGGGGTGAAAGCCCAGGGCTCAACCCTGGAATTGCCTTCGATACTGGAGATCTTGAGACCGGAAGAGGTAAGTGGAACTGCGAGTGTAGAGGTGAAATTCGTAGATATTCGCAAGAACACCAGTGGCGAAGGCGGCTTACTGGTCCGGTTCTGACGCTGAGGCGCGAAAGCGTGGGGAGCAAACAGG	0	0	0	0	0	0	0	0	0	0	0	0	0	0	0	0	0	0	0	0	0	0	0	0	0	0	0	0	0	0	0	0	0	0	0	0	0	0	0	0	0	0	0	0	0	0	0	0	0
TACGAAGGGTGCAAACGTTGCTCGGAATTATTGGGCGTAAAGCGCACGTAGGCGGCTTGGCAAGTCGGATGTGAAATCCCTCGGCTCAACCAAGGAAGTGCATCCGAAACTGCTGAGCTTGAGTACTTAAGAGGATCGCGGAATTCCCGGTGTAGAGGTGAAATTCGTAGATATCGGGAGGAACACCAGTGGCGAAGGCGGCGATCTGGGAAGATACTGACGCTGAGGTGCGAAAGCGTGGGGAGCAAACAGG	99	103	96	26	80	48	76	67	134	47	55	34	117	126	82	0	27	0	165	140	183	0	0	31	220	154	201	0	86	0	57	95	116	88	75	73	90	64	0	0	0	0	85	0	42	0	21	0	202
TACGGAGGGAGCTAGCGTTGTTCGGAATTACTGGGCGTAAAGCGCGCGTAGGCGGCTTTGTAAGTTAGAGGTGAAAGCCCGGAGCTCAACTCCGGAACTGCCTTTAAAACTGCATCGCTTGAATCCAGGAGAGGTGAGTGGAATTCCGAGTGTAGAGGTGAAATTCGTAGATATTCGGAAGAACACCAGTGGCGAAGGCGGCTCACTGGACTGGTATTGACGCTGAGGTGCGAAAGCGTGGGGAGCAAACAGG	76	97	96	26	33	20	90	54	60	28	29	21	51	37	48	34	36	46	77	101	41	20	0	0	111	49	91	23	150	102	44	58	130	78	121	77	65	141	163	56	52	49	112	0	101	27	21	12	85
TACGGGGGGGGCAAGCGTTGTTCGGAATTACTGGGCGTAAAGGGCTCGTAGGCGGCCAACTAAGTCAGACGTGAAATCCCTCGGCTTAACCGGGGAACTGCGTCTGATACTGGATGGCTTGAATCCGGGAGAGGGATGCGGAATTCCAGGTGTAGCGGTGAAATGCGTAGATATCTGGAGGAACACCGGTGGCGAAGGCGGCATCCTGGACCGGCATTGACGCTGAGGAGCGAAAGCCAGGGGAGCAAACGGG	29	47	22	20	20	22	21	29	59	0	0	19	40	42	48	0	0	0	47	34	43	0	0	16	0	0	0	0	43	61	0	0	0	36	64	59	0	0	0	19	17	0	29	33	17	0	0	0	33
TACGGAGGATCCAAGCGTTATCCGGATTTATTGGGTTTAAAGGGTGCGTAGGCGGCCTGTTAAGTCAGGGGTGAAAGACGGTAGCTCAACTATCGCAGTGCCCTTGATACTGATGGGCTTGAATGTACTAGAGGTAGGCGGAATGTGACAAGTAGCGGTGAAATGCATAGATATGTCACAGAACACCAATTGCGAAGGCAGCTTACTATGGTATGATTGACGCTGAGGCACGAAAGCGTGGGGATCAAACAGG	182	301	173	0	39	12	126	162	235	31	58	41	0	0	0	0	0	0	29	24	31	0	0	0	137	172	125	172	86	114	118	142	153	87	84	111	181	249	106	0	0	0	217	151	85	0	35	21	217
TACGTAGGGTGCAAGCGTTGTCCGGAATTATTGGGCGTAAAGAGCTCGTAGGCGGTCTGTCACGTCGGCTGTGAAATCCCGAGGCTCAACCTCGGGTCTGCAGTCGATACGGGCAAACTAGAGTATTGCAGGGGAGACTGGAATTCCTGGTGTAGCGGTGAAATGCGCAGATATCAGGAGGAACACCGGTGGCGAAGGCGGGTCTCTGGGCAATAACTGACGCTGAGGAGCGAAAGCGTGGGGAGCGAACAGG	0	0	0	0	20	0	0	0	0	0	0	0	0	0	0	0	18	0	0	0	0	0	0	0	22	0	0	0	10	116	0	0	0	0	0	0	20	42	41	23	52	18	0	0	0	0	26	0	0
TACAGAGGGTGCGAGCGTTGTTCGGAATTATTGGGCGTAAAGCGCTTGTAGGCGGCTTATCAAGTCGCGTGTGAAATCCCCAGGCTTAACCTGGGAAGTGCGCGCGAAACTGAAGAGCTTGAATGCCGGAGAGGGTCGCGGAATTCCCGGTGTAGAGGTGAAATTCGTAGATATCGGGAGGAACACCAGTGGCGAAGGCGGCGACCTGGACGGACATTGACGCTGAGACGCGAAAGCGTGGGGAGCAAACAGG	60	0	41	22	23	14	0	35	51	0	15	0	0	0	19	0	13	25	54	45	27	0	0	0	69	325	103	0	73	145	43	23	64	89	57	55	47	124	33	0	0	0	117	95	64	0	0	0	73
TACGAAGGGGGCTAGCGTTGCTCGGAATCACTGGGCGTAAAGCGCACGTAGGCGGGTCGTTAAGTCAGGGGTGAAATCCTGGAGCTCAACTCCAGAACTGCCTCTGATACTGGCGATCTCGAGTTCGGGAGAGGTGAGTGGAACTGCGAGTGTAGAGGTGAAATTCGTAGATATTCGCAAGAACACCAGTGGCGAAGGCGGCTCACTGGCCCGATACTGACGCTGAGGTGCGAAAGCGTGGGGAGCAAACAGG	123	169	146	0	68	80	121	174	94	100	91	0	159	159	137	0	56	71	102	125	144	0	56	0	74	81	0	0	83	43	0	0	0	75	0	34	57	90	104	0	37	27	28	0	0	0	0	0	111
TACGTAGGGTGCAAGCGTTAATCGGAATTACTGGGCGTAAAGCGTGCGCAGGCGGTTTTGTAAGTCTGACGTGAAATCCCCGGGCTCAACCTGGGAATTGCGTTGGAGACTGCAAGGCTAGAATCTGGCAGAGGGGGGTAGAATTCCACGTGTAGCAGTGAAATGCGTAGAGATGTGGAGGAACACCGATGGCGAAGGCAGCCCCCTGGGTCAAGATTGACGCTCATGCACGAAAGCGTGGGGAGCAAACAGG	0	0	0	0	0	0	0	0	0	0	0	0	0	0	0	0	0	0	0	0	0	0	0	0	0	0	0	0	0	41	0	0	0	0	0	0	0	0	0	0	0	0	0	0	0	0	0	0	0
TACGAAGGGGGCGAGCGTTGTTCGGAATTACTGGGCGTAAAGGGCGCGCAGGCGGCCTTTGAAGTCAGATGTGAAAGCCCCGGGCTCAACCTGGGAATGGCATTTGATACTCGAAGGCTGGAGTACGGGAGAGGAGAGTGGAATTCCCAGTGTAGAGGTGAAATTCGTAGATATTGGGAAGAACACCGGTGGCGAAGGCGGCTCTCTGGACCGTAACTGACGCTGAGGCGCGAAAGCGTGGGGAGCAAACAGG	13	0	0	63	53	37	18	30	0	87	54	87	38	24	28	60	54	100	9	33	31	85	149	67	35	98	0	0	165	46	24	0	0	146	140	200	58	0	32	96	123	116	32	0	0	45	76	36	26
TACGAAGGGGGCTAGCGTTGCTCGGAATCACTGGGCGTAAAGCGCACGTAGGCGGCTTTCTAAGTCAGGGGTGAAATCCTGGAGCTCAACTCCAGAACTGCCTTTGATACTGGGAAGCTCGAGTCCGGAAGAGGTGAGTGGAACTCCGAGTGTAGAGGTGAAATTCGTAGATATTCGGAAGAACACCAGTGGCGAAGGCGGCTCACTGGTCCGGTACTGACGCTGAGGTGCGAAAGCGTGGGGAGCAAACAGG	142	130	125	24	0	47	77	84	116	36	29	18	50	63	66	0	0	0	52	39	45	0	0	0	250	39	201	0	77	82	60	54	80	49	55	16	87	192	110	0	27	12	81	0	38	0	0	0	132
TACGTAGGGTGCGAGCGTTAATCGGAATTACTGGGCGTAAAGTGTGCGCAGGCGGCGTTGCAAGTCGAGTGTGAAATCCCCGAGCTTAACTTGGGAATTGCGCTCGAAACTACGATGCTCGAGTATGGCAGAGGAAGGTGGAATTCCACGTGTAGCGGTGAAATGCGTAGAGATGTGGAGGAACACCGATGGCGAAGGCAGCCTTCTGGGCCAATACTGACGCTCATGCACGAAAGCGTGGGGAGCAAACAGG	17	0	34	42	12	20	22	28	23	30	20	0	42	20	0	29	20	36	20	18	18	25	26	11	39	24	0	0	39	151	40	18	0	14	31	25	18	40	24	45	0	18	63	85	8	27	0	0	43
TACGAAGGGGGCTAGCGTTGTTCGGAATTACTGGGCGTAAAGCGCGCGCAGGCGGTCTTCCAAGTCAGTGGTGAAAGCCCGGAGCTCAACTCCGGAACTGCCATTGAAACTGTAAGACTTGAGGACGAGAGAGGTGAGTGGAATTCCCAGTGTAGAGGTGAAATTCGTAGATATTGGGAAGAACACCGGTGGCGAAGGCGGCTCACTGGCTCGTATCTGACGCTCAGGCGCGACAGCGTGGGGATCAAACAGG	0	0	0	115	145	0	0	0	0	90	144	105	0	0	0	78	123	109	54	0	0	0	77	77	44	64	0	132	243	80	0	59	0	266	227	167	0	0	0	50	73	72	62	115	91	43	0	0	0
TACGTAGGGGGCAAGCGTTGTCCGGAATCATTGGGCGTAAAGAGCGCGTAGGCGGCCCAGTAAGTCCGCTCTGAAAGTCAGGGGCTCAACCCCTGAATGCGGGTGGATACTGCTGGGCTAGAGTCCGGAAGAGGCGAGTGGAATTCCTGGTGTAGCGGTGAAATGCGCAGATATCAGGAGGAACACCGATGGCGAAGGCAGCTCGCTGGGACGGTACTGACGCTGAGGCGCGAAAGCGTGGGGAGCAAACAGG	0	0	0	0	0	0	0	0	0	0	0	0	0	0	0	0	0	15	28	23	0	26	0	0	0	0	0	0	0	26	0	0	0	0	0	0	27	43	0	11	32	17	393	211	112	36	75	103	0
TACGAAGGGGGCTAGCGTTGCTCGGAATGACTGGGCGTAAAGGGCGCGTAGGCGGTTTGGACAGTTAGGCGTGAAATTCCTGGGCTCAACCTGGGGACTGCGCTTAATACATCCAGACTTGAGTGTGGAAGAGGGTTGTGGAATTCCCAGTGTAGAGGTGAAATTCGTAGATATTGGGAAGAACACCGGTGGCGAAGGCGGCAACCTGGTCCATTACTGACGCTGAGGCGCGAAAGCGTGGGGAGCAAACAGG	25	0	0	43	29	26	0	0	0	24	30	24	20	0	35	55	32	245	32	32	37	92	41	51	0	45	0	0	71	159	0	0	0	43	47	63	38	0	52	92	103	127	16	21	0	134	20	71	48
TACGTAGGGTGCAAGCGTTAATCGGAATTACTGGGCGTAAAGCGTGCGCAGGCGGTTATGTAAGACAGGTGTGAAATCCCCGGGCTTAACCTGGGAACTGCATTTGTGACTGCATAGCTAGAGTACGGTAGAGGGGGATGGAATTCCGCGTGTAGCAGTGAAATGCGTAGATATGCGGAGGAACACCGATGGCGAAGGCAATCCCCTGGACCTGTACTGACGCTCATGCACGAAAGCGTGGGGAGCAAACAGG	0	0	0	0	0	0	0	0	0	0	0	0	0	0	0	0	0	0	0	0	0	0	0	0	0	0	0	0	0	267	0	0	0	0	0	0	0	0	0	0	0	0	0	0	0	0	0	0	33
GACGAACCGTGCGAACGTTATTCGGAATCACTGGGCTTAAAGCGCGTGTAGGCGGATGGGGACGTCGGTTGCTGAAATCCCCCGGCTCAACCGGGGAACGGGCACCGAAACGCCCCGTCTGGAGGGACGTAGGGGGACCTGGAACTTCCGGTGGAGCGGTGAAATGCGTTGAGATCGGAAGGAACGCCCGTGGCGAAAGCGAGGTCCTGGACGTTTTCTGACGCTGAGACGCGAAAGCTAGGGTAGCGAACGGG	54	82	62	116	208	56	54	49	0	150	151	89	110	143	106	164	253	203	57	96	90	125	149	116	19	123	0	136	58	33	0	0	0	69	38	74	26	58	30	46	91	50	0	0	0	0	0	0	0
TACGGAGGATCCAAGCGTTATCCGGATTTATTGGGTTTAAAGGGTGCGTAGGTGGCCTGTTAAGTCAGGGGTGAAAGACGGTAGCTTAACTATCGCAGTGCCCTTGATACTGATGGGCTTGAATGAACTAGAGGTAGGCGGAATGTGACAAGTAGCGGTGAAATGCATAGATATGTCACAGAACACCAATTGCGAAGGCAGCTTACTATGGTTTTATTGACACTGAGGCACGAAAGCGTGGGGATCAAACAGG	224	275	255	55	0	0	217	200	203	72	76	0	58	68	66	0	0	26	88	0	115	0	0	0	143	111	148	139	0	173	78	134	168	57	38	44	0	0	57	0	0	0	109	69	73	0	0	0	256
TACGTAGGTGGCAAGCGTTGTCCGGATTTATTGGGTTTAAAGGGTGCGTAGGCGGTTGATTAAGTCAGTTGTGAAATACGGCAGCTTAACTGTCGAGGTGCAATTGATACTGGTTGACTTGAGTACAGACGAGGTAGGCGGAATTGACGGTGTAGCGGTGAAATGCATAGATATCGTCAAGAACACCGATAGCGAAGGCAGCTTACTAGACTGTAACTGACGCTGAGGCACGAAAGTGTGGGGATCAAACAGG	37	26	19	102	70	56	0	11	44	152	70	47	15	0	9	41	41	42	13	15	26	33	38	60	39	0	36	758	606	19	0	25	16	309	501	532	11	0	34	80	42	24	60	113	67	17	55	25	24
TACGGAGGGTGCAAGCGTTATCCGGATTTACTGGGTTTAAAGGGTGTGTAGGCGGGCTTTTAAGTCAGTGGTGAAATCTCCGGGCTCAACCTGGAAACTGCCATTGATACTATTAGTCTTGAATTTTGTTGAGGTAGGCGGAATAAGTCATGTAGCGGTGAAATGCATAGATATGACTTAGAACACCAATTGCGAAGGCAGCTTGCTAAACAAATATTGACGCTGAGGCACGAAAGCGTGGGGATCAAACAGG	142	146	105	0	0	0	103	70	88	31	49	0	0	0	0	11	0	0	64	80	23	21	0	0	336	97	338	0	80	0	546	237	1328	0	0	117	117	322	64	4	11	20	111	0	63	0	23	0	139
TACGTAGGGTCCGAGCGTTGTCCGGAATTACTGGGCGTAAAGAGCTCGTAGGTGGTTTGTCGCGTTGTTCGTGAAAACTCACAGCTCAACTGTGGGCGTGCGGGCGATACGGGCAGACTGGAGTACTGCAGGGGAGACTGGAATTCCTGGTGTAGCGGTGGAATGCGCAGATATCAGGAGGAACACCGGTGGCGAAGGCGGGTCTCTGGGCAGTAACTGACGCTGAGGAGCGAAAGCGTGGGGAGCGAACAGG	0	131	69	0	0	0	84	0	59	0	0	0	87	51	0	0	0	0	44	0	104	0	0	0	0	109	0	0	0	220	0	0	0	0	0	0	51	70	48	0	0	0	52	0	35	0	0	0	0
TACAGAGGGTGCAAGCGTTGTTCGGAATTATTGGGCGTAAAGGGCGCGTAGGCGGTGCTGTAAGTCTGTGGTGAAATCTCTGGGCTCAACTCAGAGTCTGCCATAGAAACTGCAGTGCTGGAGTGTGGGAGAGGTGAGTGGAATTCCCGGTGTAGCGGTGAAATGCGTAGATATCGGGAGGAACACCTGTGGCGAAAGCGGCTCACTGGACCACAACTGACGCTGAGGCGCGAAAGCTAGGGGAGCAAACAGG	0	0	0	45	94	33	0	13	0	49	38	31	15	0	0	52	119	123	0	19	0	43	61	43	14	19	0	0	271	30	0	20	25	125	137	117	52	43	26	61	133	53	0	95	0	0	67	25	29
TACGTAGGGGGCTAGCGTTGTCCGGAATCATTGGGCGTAAAGCGCGTGTAGGCGGTCCGGTAAGTCCGCTGTGAAAGTCGGGGGCTCAACCCTCGAATGCCGGTGGATACTGTCGGGCTAGAGTGCGGAAGAGGCGAGTGGAATTCCTGGTGTAGCGGTGAAATGCGCAGATATCAGGAGGAACACCAATTGCGAAGGCAGCTCGCTGGGACGTTACTGACGCTGAGACGCGAAAGCGTGGGGAGCAAACAGG	0	0	0	0	0	0	0	0	0	0	0	0	0	0	0	0	0	0	0	0	0	0	0	0	0	0	0	0	0	0	0	0	0	0	0	0	0	0	0	0	0	0	0	0	0	0	0	0	0
TACGTAGGGAGCAAGCGTTGTCCGGAATCATTGGGCGTAAAGCGCGCGTAGGTGGCCATGTAAGTCCGCTGTGAAAGTCAAAGGCTCAACCTTTGAAAGCCGGTGGATACTGCATGGCTAGAGTACGGAAGAGGCGAGTGGAATTCCTGGTGTAGCGGTGGAATGCGCAGATATCAGGAGGAACACCAATAGCGAAGGCAGCTCGCTGGGACGTTACTGACACTGAGGCGCGAAAGCGTGGGGAGCGAACAGG	0	0	0	61	81	55	0	0	0	107	59	47	0	0	0	172	227	67	0	0	0	172	86	492	0	0	0	0	181	0	0	0	0	103	148	92	41	0	0	480	594	611	0	148	102	632	864	1174	0
TACGTAGGGCGCGAGCGTTGTCCGGAATTATTGGGCGTAAAGAGCTCGTAGGCGGCCTGTTGCGTCCGCTGTGAAATCCCAGGGCTTAACCCTGGGCCTGCAGTGGATACGGGCAGGCTGGAGGCAGGCAGGGGAGAACGGAATTCCCGGTGTAGCGGTGAAATGCGCAGATATCGGGAGGAACACCGGTGGCGAAGGCGGTTCTCTGGGCCTGTTCTGACGCTGAGGAGCGAAAGCGTGGGGAGCAAACAGG	0	0	0	143	277	102	0	0	0	150	132	121	0	0	0	131	416	176	0	0	0	178	150	157	0	0	0	0	292	0	0	0	0	394	245	201	0	34	0	439	591	520	44	0	0	157	223	306	0
TACGTAGGGGGCTAGCGTTGTCCGGAATCATTGGGCGTAAAGCGCGTGTAGGCGGTTCGGTAAGTCCGCTGTGAAAGTCGGGGGCTCAACCCTCGAAAGCCGGTGGATACTGTCGGGCTAGAGTACGGAAGAGGCGAGTGGAATTCCTGGTGTAGCGGTGAAATGCGCAGATATCAGGAGGAACACCAATTGCGAAGGCAGCTCGCTGGGACGTTACTGACGCTGAGACGCGAAAGCGTGGGGAGCAAACAGG	0	0	0	0	0	0	0	0	0	0	0	0	0	0	0	0	0	0	0	0	0	0	0	0	0	0	0	0	0	0	0	0	0	0	0	0	0	0	0	0	0	0	0	0	0	22	39	12	0
TACGTAGGGTGCGAGCGTTAATCGGAATTACTGGGCGTAAAGCGTGCGCAGGCGGTTCGCCAAGTCAGGTGTGAAATCCCCGGGCTTAACCTGGGAATTGCGCTTGAAACTAGCGGGCTTGAGTGTGGCAGAGGGGGGTGGAATTCCACGTGTAGCAGTGAAATGCGTAGAGATGTGGAGGAACACCGATGGCGAAGGCAGCCCCCTGGGTCAACACTGACGCTCATGCACGAAAGCGTGGGGAGCAAACAGG	0	0	0	0	24	43	0	0	0	46	31	27	0	0	0	0	47	61	0	0	0	0	11	19	0	0	0	37	76	154	0	0	0	64	59	61	0	0	0	36	51	51	0	0	0	0	0	0	0
TACGAAGGGGGCGAGCGTTGTTCGGATTTACTGGGCGTAAAGGGCGCGTAGGCGGCCCTCCTTGTCGCGTGTGAAAGCCCCGGGCTCAACCTGGGAATTGCGCGCGAAACGGGGGGGCTTGAGTTCGGGAGAGGAGCGTGGAATTCCCAGTGTAGAGGTGAAATTCGTAGATATTGGGAAGAACACCGGTGGCGAAGGCGGCGCTCTGGACCGAGACTGACGCTGAGGCGCGAAAGCGTGGGGAGCAAACAGG	0	0	0	62	65	0	0	0	0	0	82	0	0	0	0	74	0	87	0	0	0	66	320	191	0	5	0	0	60	0	0	0	0	80	47	47	0	0	0	77	50	79	0	16	38	48	146	153	0
TACGGAGGGTGCAAGCGTTATCCGGATTCACTGGGTTTAAAGGGTGCGTAGGTGGGCAGGTAAGTCAGTGGTGAAATCTCTGGGCTTAACCCAGAAACTGCCGTTGATACTATCTGTCTTGAATGTAGTGGAGGTGAGCGGAATATGTCATGTAGCGGTGAAATGCTTAGATATGACATAGAACATCTATTGCGAAGGCAGCTCGCTACACTATTATTGACACTGAGGCACGAAAGCGTGGGGATCAAACAGG	121	129	74	54	44	31	109	79	72	59	48	31	52	49	36	0	26	0	65	71	77	0	0	0	52	201	0	132	55	0	0	0	69	38	0	54	39	264	130	20	0	27	188	96	252	55	0	0	143
TACGAAGGGGGCTAGCGTTGTTCGGAATTACTGGGCGTAAAGCGCATGTAGGCGGGTCTTTAAGTCAGGGGTGAAATGCCAAGGCTCAACCTTGGAACTGCCTTTGATACTGGAGATCTTGAGTCCGGGAGAGGTGAGTGGAACTGCGAGTGTAGAGGTGAAATTCGTAGATATTCGCAAGAACACCAGTGGCGAAGGCGGCTCACTGGCCCGGTACTGACGCTGAGATGCGAAAGCGTGGGGAGCAAACAGG	100	110	137	33	0	0	98	92	87	0	0	0	111	94	98	0	0	0	73	88	95	0	0	0	45	93	86	0	92	0	25	0	26	135	122	119	0	85	149	0	0	0	15	0	0	0	0	0	84
TACGTAGGGGGCCAGCGTTGCTCGGAATTACTGGGCGTAAAGGGTTCGTAGGCGGTGCGGCAAGTTGGGAGTGAAATCTCTGGGCTTAACCCAGAGGCTGCTTTCAAAACTGCCGTGCTCGAGTGCGAGAGAGGTCAGTGGAATTGCAGGTGTAGCGGTGAAATGCGTAGATATCTGCAGGAACACCCGTGGCGAAGGCGGCTGACTGGATCGCAACTGACGCTGAGGAACGAAAGCTAGGGGAGCAAACAGG	0	0	0	127	101	72	0	0	0	124	93	43	0	0	0	93	94	78	0	0	0	103	99	75	0	0	0	32	254	0	0	0	0	258	282	148	0	0	0	163	153	168	0	0	0	58	54	38	0
[truncated: 9,001 more rows]
[truncated: 126 more columns]

## Sheet: Supplementary_Table_9
Supplementary Table 9. vOTU Relative Abundance Table (including vOTUs clustered with Blodgett dataset and PIGEONv2.0 db)
[truncated: 71,047 more rows]
